# Supplementary material for: Pan-genomic and transcriptomic analyses of Leuconostoc mesenteroides provide insights into its genomic and metabolic features and roles in kimchi fermentation
Source: Sci Rep. 2017 Sep 14;7:11504. doi: 10.1038/s41598-017-12016-z (PMC5599536; doi:10.1038/s41598-017-12016-z)
Supplement: Supplementary file 2 — Supplementary Table S1 [file 41598_2017_12016_MOESM2_ESM.xlsx]

## Sheet: Sheet1
Supplmentary Table S1. Lists of 999 genes of the core-genome, 1,432 genes of the accessory-genome (present in more than two strains), and 754 genes of the unique genome present in 17 Leu. mesenteroides strains.
COG class	COG category	Annotation	No. isolates	Locus Tags
				213M0	406	ATCC 19254	ATCC 8293	BD3749	DRC0211	DRC1506	DSM 20484	GL1	J18	KFRI MG	LbE15	LbE16	LbT16	P45	T26	Wikim17
COG2357	S	(p)ppGpp synthetase	17	LMDMO_RS01775	LNMR_RS01110	LH61_RS03060	HMPREF0555_RS03400	LEUM_RS03305	A0E46_RS03270	ARA01_03275	ARA02_RS03320	NH16_RS06925	AW164_RS02905	MI1_RS03275	LMES_RS03255	WZ78_RS01710	WZ79_RS01460	WZ81_RS02055	L963_RS04755	TY48_RS07385
COG0106	E	1-(5-phosphoribosyl)-5-((5- phosphoribosylamino)methylideneamino)imidazole-4- carboxamide isomerase	17	LMDMO_RS03410	LNMR_RS03645	LH61_RS06905	HMPREF0555_RS02310	LEUM_RS07590	A0E46_RS07430	ARA01_07180	ARA02_RS07215	NH16_RS01470	AW164_RS06310	MI1_RS07090	LMES_RS06910	WZ78_RS07845	WZ79_RS01020	WZ81_RS07495	L963_RS06045	TY48_RS06350
COG3757	M	1,4-beta-N-acetylmuramidase	17	LMDMO_RS01020	LNMR_RS00365	LH61_RS02315	HMPREF0555_RS04125	LEUM_RS02560	A0E46_RS02525	ARA01_02530	ARA02_RS02575	NH16_RS06160	AW164_RS02135	MI1_RS02530	LMES_RS02510	WZ78_RS02455	WZ79_RS02205	WZ81_RS00550	L963_RS01570	TY48_RS01440
COG1575	H	1,4-dihydroxy-2-naphthoate octaprenyltransferase	17	LMDMO_RS06860	LNMR_RS05900	LH61_RS07595	HMPREF0555_RS06400	LEUM_RS08565	A0E46_RS08360	ARA01_07855	ARA02_RS07905	NH16_RS02190	AW164_RS07040	MI1_RS07765	LMES_RS07865	WZ78_RS04455	WZ79_RS06420	WZ81_RS04080	L963_RS02270	TY48_RS05485
COG0447	H	1,4-dihydroxy-2-naphthoyl-CoA synthase	17	LMDMO_RS05920	LNMR_RS01970	LH61_RS09075	HMPREF0555_RS07555	LEUM_RS00085	A0E46_RS00080	ARA01_00080	ARA02_RS00080	NH16_RS03720	AW164_RS08520	MI1_RS00080	LMES_RS00080	WZ78_RS05485	WZ79_RS03235	WZ81_RS07715	L963_RS00105	TY48_RS04590
COG2813	J	16S RNA G1207 methylase RsmC	17	LMDMO_RS04795	LNMR_RS04600	LH61_RS01055	HMPREF0555_RS06975	LEUM_RS01315	A0E46_RS01270	ARA01_01275	ARA02_RS01305	NH16_RS04840	AW164_RS00885	MI1_RS01275	LMES_RS01265	WZ78_RS00955	WZ79_RS06880	WZ81_RS04380	L963_RS00915	TY48_RS03010
COG0030	J	16S rRNA (adenine(1518)-N(6)/adenine(1519)-N(6))- dimethyltransferase	17	LMDMO_RS08115	LNMR_RS07665	LH61_RS07240	HMPREF0555_RS02625	LEUM_RS07895	A0E46_RS07745	ARA01_07485	ARA02_RS07535	NH16_RS01785	AW164_RS06615	MI1_RS07395	LMES_RS07225	WZ78_RS05745	WZ79_RS01325	WZ81_RS04935	L963_RS08065	TY48_RS06655
COG0144	J	16S rRNA (cytosine(967)-C(5))-methyltransferase	17	LMDMO_RS03600	LNMR_RS03835	LH61_RS06705	HMPREF0555_RS02150	LEUM_RS07405	A0E46_RS07250	ARA01_06970	ARA02_RS07005	NH16_RS01255	AW164_RS06090	MI1_RS06870	LMES_RS06700	WZ78_RS09170	WZ79_RS00835	WZ81_RS06430	L963_RS03520	TY48_RS00995
COG1385	S	16S rRNA methyltransferase	17	LMDMO_RS07825	LNMR_RS07410	LH61_RS04940	HMPREF0555_RS00425	LEUM_RS05795	A0E46_RS05315	ARA01_05485	ARA02_RS05535	NH16_RS08870	AW164_RS04625	MI1_RS05385	LMES_RS05215	WZ78_RS03420	WZ79_RS05510	WZ81_RS06685	L963_RS04020	TY48_RS04105
COG0566	J	23S rRNA (guanosine(2251)-2'-O)-methyltransferase RlmB	17	LMDMO_RS07175	LNMR_RS06210	LH61_RS07930	HMPREF0555_RS05030	LEUM_RS08875	A0E46_RS08680	ARA01_08165	ARA02_RS08225	NH16_RS02505	AW164_RS07350	MI1_RS08075	LMES_RS08185	WZ78_RS06605	WZ79_RS06110	WZ81_RS08380	L963_RS02580	TY48_RS05795
COG1576	S	23S rRNA (pseudouridine(1915)-N(3))-methyltransferase RlmH	17	LMDMO_RS05310	LNMR_RS02585	LH61_RS08460	HMPREF0555_RS06095	LEUM_RS09470	A0E46_RS09280	ARA01_08780	ARA02_RS08830	NH16_RS03055	AW164_RS07905	MI1_RS08690	LMES_RS08785	WZ78_RS03915	WZ79_RS06605	WZ81_RS07180	L963_RS08675	TY48_RS02385
COG2265	J	23S rRNA (uracil-5-)-methyltransferase RumA	17	LMDMO_RS06005	LNMR_RS06320	LH61_RS00425	HMPREF0555_RS07805	LEUM_RS00700	A0E46_RS00670	ARA01_00675	ARA02_RS00685	NH16_RS04230	AW164_RS00390	MI1_RS00675	LMES_RS00665	WZ78_RS08345	WZ79_RS07760	WZ81_RS03360	L963_RS00405	TY48_RS05875
COG2265	J	23S rRNA (uracil-5-)-methyltransferase RumA	17	LMDMO_RS00660	LNMR_RS08240	LH61_RS01965	HMPREF0555_RS04455	LEUM_RS02200	A0E46_RS02165	ARA01_02170	ARA02_RS02210	NH16_RS05795	AW164_RS01775	MI1_RS02170	LMES_RS02150	WZ78_RS08730	WZ79_RS08480	WZ81_RS00910	L963_RS03835	TY48_RS01800
COG2265	J	23S rRNA (uracil-5-)-methyltransferase RumA	17	LMDMO_RS07930	LNMR_RS07845	LH61_RS07060	HMPREF0555_RS02440	LEUM_RS07715	A0E46_RS07565	ARA01_07305	ARA02_RS07355	NH16_RS01605	AW164_RS06435	MI1_RS07215	LMES_RS07045	WZ78_RS05565	WZ79_RS01145	WZ81_RS05115	L963_RS02990	TY48_RS06475
COG0566	J	23S rRNA methyltransferase	17	LMDMO_RS09220	LNMR_RS05750	LH61_RS07445	HMPREF0555_RS06310	LEUM_RS08420	A0E46_RS08220	ARA01_07715	ARA02_RS07765	NH16_RS02035	AW164_RS06890	MI1_RS07625	LMES_RS07720	WZ78_RS04600	WZ79_RS04535	WZ81_RS03940	L963_RS03145	TY48_RS03585
COG1187	J	23S rRNA pseudouridine synthase E	17	LMDMO_RS00455	LNMR_RS05510	LH61_RS01720	HMPREF0555_RS04665	LEUM_RS01995	A0E46_RS01960	ARA01_01965	ARA02_RS02005	NH16_RS05590	AW164_RS01575	MI1_RS01965	LMES_RS01945	WZ78_RS00145	WZ79_RS04285	WZ81_RS01115	L963_RS01420	TY48_RS02005
COG2077	O	2-Cys peroxiredoxin	17	LMDMO_RS05345	LNMR_RS02550	LH61_RS08495	HMPREF0555_RS06130	LEUM_RS09505	A0E46_RS09315	ARA01_08815	ARA02_RS08865	NH16_RS03090	AW164_RS07940	MI1_RS08725	LMES_RS08820	WZ78_RS03950	WZ79_RS06640	WZ81_RS07215	L963_RS08640	TY48_RS02350
COG1052	CHR	2-hydroxyacid dehydrogenase	17	LMDMO_RS00630	LNMR_RS08270	LH61_RS01935	HMPREF0555_RS04485	LEUM_RS02170	A0E46_RS02135	ARA01_02140	ARA02_RS02180	NH16_RS05765	AW164_RS01745	MI1_RS02140	LMES_RS02120	WZ78_RS08700	WZ79_RS08510	WZ81_RS00940	L963_RS03805	TY48_RS01830
COG3971	Q	2-keto-4-pentenoate hydratase	17	LMDMO_RS05750	LNMR_RS02140	LH61_RS08905	HMPREF0555_RS07725	LEUM_RS10005	A0E46_RS09820	ARA01_09320	ARA02_RS09375	NH16_RS03550	AW164_RS08350	MI1_RS09230	LMES_RS09325	WZ78_RS05315	WZ79_RS03405	WZ81_RS05950	L963_RS02735	TY48_RS04760
COG2070	R	2-nitropropane dioxygenase	17	LMDMO_RS04990	LNMR_RS04400	LH61_RS01235	HMPREF0555_RS06785	LEUM_RS01505	A0E46_RS01465	ARA01_01470	ARA02_RS01510	NH16_RS05035	AW164_RS01080	MI1_RS01470	LMES_RS01455	WZ78_RS00765	WZ79_RS03665	WZ81_RS01730	L963_RS01105	TY48_RS02820
COG1165	H	2-succinyl-5-enolpyruvyl-6-hydroxy-3- cyclohexene-1-carboxylate synthase	17	LMDMO_RS02135	LNMR_RS01720	LH61_RS03415	HMPREF0555_RS03065	LEUM_RS03660	A0E46_RS03625	ARA01_03630	ARA02_RS03675	NH16_RS07295	AW164_RS03260	MI1_RS03630	LMES_RS03610	WZ78_RS06985	WZ79_RS04910	WZ81_RS02410	L963_RS04230	TY48_RS07740
COG0596	R	2-succinyl-6-hydroxy-2, 4-cyclohexadiene-1-carboxylate synthase	17	LMDMO_RS02140	LNMR_RS01715	LH61_RS03420	HMPREF0555_RS03060	LEUM_RS03665	A0E46_RS03630	ARA01_03635	ARA02_RS03680	NH16_RS07300	AW164_RS03265	MI1_RS03635	LMES_RS03615	WZ78_RS06980	WZ79_RS04905	WZ81_RS02415	L963_RS04235	TY48_RS07745
COG0318	IQ	2-succinylbenzoate-CoA ligase	17	LMDMO_RS05570	LNMR_RS02320	LH61_RS08740	HMPREF0555_RS05605	LEUM_RS09835	A0E46_RS09650	ARA01_09150	ARA02_RS09205	NH16_RS03380	AW164_RS08180	MI1_RS09060	LMES_RS09155	WZ78_RS04275	WZ79_RS07505	WZ81_RS06120	L963_RS02865	TY48_RS04930
COG0539	J	30S ribosomal protein S1	17	LMDMO_RS02905	LNMR_RS03435	LH61_RS05560	HMPREF0555_RS00780	LEUM_RS06310	A0E46_RS06170	ARA01_05870	ARA02_RS05915	NH16_RS00180	AW164_RS05020	MI1_RS05770	LMES_RS05605	WZ78_RS08810	WZ79_RS07185	WZ81_RS02930	L963_RS08455	TY48_RS08080
COG0051	J	30S ribosomal protein S10	17	LMDMO_RS04170	LNMR_RS04985	LH61_RS00660	HMPREF0555_RS07405	LEUM_RS00935	A0E46_RS00900	ARA01_00905	ARA02_RS00920	NH16_RS04460	AW164_RS00525	MI1_RS00905	LMES_RS00895	WZ78_RS01335	WZ79_RS07300	WZ81_RS04760	L963_RS00540	TY48_RS03390
COG0100	J	30S ribosomal protein S11	17	LMDMO_RS04295	LNMR_RS04860	LH61_RS00785	HMPREF0555_RS07280	LEUM_RS01060	A0E46_RS01025	ARA01_01030	ARA02_RS01045	NH16_RS04585	AW164_RS00650	MI1_RS01030	LMES_RS01020	WZ78_RS01210	WZ79_RS07425	WZ81_RS04635	L963_RS00665	TY48_RS03265
COG0048	J	30S ribosomal protein S12	17	LMDMO_RS04130	LNMR_RS05025	LH61_RS00620	HMPREF0555_RS07445	LEUM_RS00895	A0E46_RS00860	ARA01_00865	ARA02_RS00880	NH16_RS04420	AW164_RS00485	MI1_RS00865	LMES_RS00855	WZ78_RS01375	WZ79_RS07260	WZ81_RS04800	L963_RS00500	TY48_RS03430
COG0099	J	30S ribosomal protein S13	17	LMDMO_RS04290	LNMR_RS04865	LH61_RS00780	HMPREF0555_RS07285	LEUM_RS01055	A0E46_RS01020	ARA01_01025	ARA02_RS01040	NH16_RS04580	AW164_RS00645	MI1_RS01025	LMES_RS01015	WZ78_RS01215	WZ79_RS07420	WZ81_RS04640	L963_RS00660	TY48_RS03270
COG0199	J	30S ribosomal protein S14	17	LMDMO_RS02580	LNMR_RS03115	LH61_RS05905	HMPREF0555_RS01520	LEUM_RS06635	A0E46_RS06485	ARA01_06200	ARA02_RS06245	NH16_RS00510	AW164_RS05335	MI1_RS06100	LMES_RS05920	WZ78_RS02735	WZ79_RS00105	WZ81_RS03270	L963_RS08160	TY48_RS00290
COG0184	J	30S ribosomal protein S15	17	LMDMO_RS07960	LNMR_RS07820	LH61_RS07085	HMPREF0555_RS02465	LEUM_RS07740	A0E46_RS07590	ARA01_07330	ARA02_RS07380	NH16_RS01630	AW164_RS06460	MI1_RS07240	LMES_RS07070	WZ78_RS05590	WZ79_RS01170	WZ81_RS05090	L963_RS03015	TY48_RS06500
COG0228	J	30S ribosomal protein S16	17	LMDMO_RS03745	LNMR_RS03985	LH61_RS06565	HMPREF0555_RS02010	LEUM_RS07265	A0E46_RS07110	ARA01_06830	ARA02_RS06865	NH16_RS01115	AW164_RS05950	MI1_RS06730	LMES_RS06560	WZ78_RS05980	WZ79_RS00695	WZ81_RS06290	L963_RS03380	TY48_RS00855
COG0186	J	30S ribosomal protein S17	17	LMDMO_RS04220	LNMR_RS04935	LH61_RS00710	HMPREF0555_RS07355	LEUM_RS00985	A0E46_RS00950	ARA01_00955	ARA02_RS00970	NH16_RS04510	AW164_RS00575	MI1_RS00955	LMES_RS00945	WZ78_RS01285	WZ79_RS07350	WZ81_RS04710	L963_RS00590	TY48_RS03340
COG0238	J	30S ribosomal protein S18	17	LMDMO_RS05425	LNMR_RS02470	LH61_RS08560	HMPREF0555_RS05360	LEUM_RS09585	A0E46_RS09395	ARA01_08895	ARA02_RS08945	NH16_RS03170	AW164_RS08020	MI1_RS08805	LMES_RS08900	WZ78_RS04030	WZ79_RS08820	WZ81_RS07855	L963_RS06900	TY48_RS02270
COG0185	J	30S ribosomal protein S19	17	LMDMO_RS04195	LNMR_RS04960	LH61_RS00685	HMPREF0555_RS07380	LEUM_RS00960	A0E46_RS00925	ARA01_00930	ARA02_RS00945	NH16_RS04485	AW164_RS00550	MI1_RS00930	LMES_RS00920	WZ78_RS01310	WZ79_RS07325	WZ81_RS04735	L963_RS00565	TY48_RS03365
COG0052	J	30S ribosomal protein S2	17	LMDMO_RS07885	LNMR_RS07350	LH61_RS05000	HMPREF0555_RS00485	LEUM_RS05855	A0E46_RS05375	ARA01_05545	ARA02_RS05475	NH16_RS08930	AW164_RS04685	MI1_RS05445	LMES_RS05275	WZ78_RS03480	WZ79_RS05450	WZ81_RS06625	L963_RS04080	TY48_RS04045
COG0268	J	30S ribosomal protein S20	17	LMDMO_RS07965	LNMR_RS07815	LH61_RS07090	HMPREF0555_RS02470	LEUM_RS07745	A0E46_RS07595	ARA01_07335	ARA02_RS07385	NH16_RS01635	AW164_RS06465	MI1_RS07245	LMES_RS07075	WZ78_RS05595	WZ79_RS01175	WZ81_RS05085	L963_RS03020	TY48_RS06505
COG0828	J	30S ribosomal protein S21	17	LMDMO_RS02850	LNMR_RS03380	LH61_RS05615	HMPREF0555_RS00835	LEUM_RS06365	A0E46_RS06225	ARA01_05925	ARA02_RS05970	NH16_RS00235	AW164_RS05075	MI1_RS05825	LMES_RS05660	WZ78_RS08865	WZ79_RS07130	WZ81_RS02985	L963_RS08510	TY48_RS08135
COG0092	J	30S ribosomal protein S3	17	LMDMO_RS04205	LNMR_RS04950	LH61_RS00695	HMPREF0555_RS07370	LEUM_RS00970	A0E46_RS00935	ARA01_00940	ARA02_RS00955	NH16_RS04495	AW164_RS00560	MI1_RS00940	LMES_RS00930	WZ78_RS01300	WZ79_RS07335	WZ81_RS04725	L963_RS00575	TY48_RS03355
COG0522	J	30S ribosomal protein S4	17	LMDMO_RS07520	LNMR_RS07895	LH61_RS08020	HMPREF0555_RS05675	LEUM_RS08980	A0E46_RS08780	ARA01_08265	ARA02_RS08325	NH16_RS02605	AW164_RS07425	MI1_RS08175	LMES_RS08285	WZ78_RS06505	WZ79_RS05725	WZ81_RS05240	L963_RS06630	TY48_RS01315
COG0098	J	30S ribosomal protein S5	17	LMDMO_RS04255	LNMR_RS04900	LH61_RS00745	HMPREF0555_RS07320	LEUM_RS01020	A0E46_RS00985	ARA01_00990	ARA02_RS01005	NH16_RS04545	AW164_RS00610	MI1_RS00990	LMES_RS00980	WZ78_RS01250	WZ79_RS07385	WZ81_RS04675	L963_RS00625	TY48_RS03305
COG0360	J	30S ribosomal protein S6	17	LMDMO_RS05435	LNMR_RS02460	LH61_RS08570	HMPREF0555_RS05350	LEUM_RS09595	A0E46_RS09405	ARA01_08905	ARA02_RS08955	NH16_RS03180	AW164_RS08030	MI1_RS08815	LMES_RS08910	WZ78_RS04040	WZ79_RS08810	WZ81_RS07845	L963_RS06910	TY48_RS02260
COG0049	J	30S ribosomal protein S7	17	LMDMO_RS04135	LNMR_RS05020	LH61_RS00625	HMPREF0555_RS07440	LEUM_RS00900	A0E46_RS00865	ARA01_00870	ARA02_RS00885	NH16_RS04425	AW164_RS00490	MI1_RS00870	LMES_RS00860	WZ78_RS01370	WZ79_RS07265	WZ81_RS04795	L963_RS00505	TY48_RS03425
COG0096	J	30S ribosomal protein S8	17	LMDMO_RS04240	LNMR_RS04915	LH61_RS00730	HMPREF0555_RS07335	LEUM_RS01005	A0E46_RS00970	ARA01_00975	ARA02_RS00990	NH16_RS04530	AW164_RS00595	MI1_RS00975	LMES_RS00965	WZ78_RS01265	WZ79_RS07370	WZ81_RS04690	L963_RS00610	TY48_RS03320
COG0103	J	30S ribosomal protein S9	17	LMDMO_RS04350	LNMR_RS04805	LH61_RS00840	HMPREF0555_RS07225	LEUM_RS01115	A0E46_RS01080	ARA01_01085	ARA02_RS01100	NH16_RS04640	AW164_RS00705	MI1_RS01085	LMES_RS01075	WZ78_RS01155	WZ79_RS07480	WZ81_RS04580	L963_RS00720	TY48_RS03210
COG0710	E	3-dehydroquinase	17	LMDMO_RS07690	LNMR_RS07545	LH61_RS04805	HMPREF0555_RS00290	LEUM_RS05660	A0E46_RS05180	ARA01_05350	ARA02_RS05670	NH16_RS08735	AW164_RS04490	MI1_RS05250	LMES_RS05080	WZ78_RS03285	WZ79_RS05645	WZ81_RS08805	L963_RS03885	TY48_RS04240
COG0337	E	3-dehydroquinate synthase	17	LMDMO_RS07720	LNMR_RS07515	LH61_RS04835	HMPREF0555_RS00320	LEUM_RS05690	A0E46_RS05210	ARA01_05380	ARA02_RS05640	NH16_RS08765	AW164_RS04520	MI1_RS05280	LMES_RS05110	WZ78_RS03315	WZ79_RS05615	WZ81_RS08775	L963_RS03915	TY48_RS04210
COG2876	E	3-deoxy-7-phosphoheptulonate synthase	17	LMDMO_RS07725	LNMR_RS07510	LH61_RS04840	HMPREF0555_RS00325	LEUM_RS05695	A0E46_RS05215	ARA01_05385	ARA02_RS05635	NH16_RS08770	AW164_RS04525	MI1_RS05285	LMES_RS05115	WZ78_RS03320	WZ79_RS05610	WZ81_RS08770	L963_RS03920	TY48_RS04205
COG2877	M	3-deoxy-8-phosphooctulonate synthase	17	LMDMO_RS08705	LNMR_RS01475	LH61_RS03675	HMPREF0555_RS02820	LEUM_RS03905	A0E46_RS03870	ARA01_03875	ARA02_RS03920	NH16_RS07540	AW164_RS03505	MI1_RS03875	LMES_RS03855	WZ78_RS09255	WZ79_RS08300	WZ81_RS08180	L963_RS04475	TY48_RS07985
COG0332	I	3-oxoacyl-ACP synthase	17	LMDMO_RS04980	LNMR_RS04410	LH61_RS01225	HMPREF0555_RS06795	LEUM_RS01495	A0E46_RS01455	ARA01_01460	ARA02_RS01500	NH16_RS05025	AW164_RS01070	MI1_RS01460	LMES_RS01445	WZ78_RS00775	WZ79_RS03655	WZ81_RS01740	L963_RS01095	TY48_RS02830
COG0332	I	3-oxoacyl-ACP synthase	17	LMDMO_RS00020	LNMR_RS05075	LH61_RS01290	HMPREF0555_RS06730	LEUM_RS01560	A0E46_RS01525	ARA01_01530	ARA02_RS01570	NH16_RS05140	AW164_RS01140	MI1_RS01530	LMES_RS01510	WZ78_RS00580	WZ79_RS03850	WZ81_RS01550	L963_RS01245	TY48_RS02765
COG0111	HE	3-phosphoglycerate dehydrogenase	17	LMDMO_RS03855	LNMR_RS04095	LH61_RS06450	HMPREF0555_RS01895	LEUM_RS07150	A0E46_RS07000	ARA01_06720	ARA02_RS06755	NH16_RS01005	AW164_RS05840	MI1_RS06620	LMES_RS06445	WZ78_RS06090	WZ79_RS00585	WZ81_RS08310	L963_RS03265	TY48_RS00745
COG0128	E	3-phosphoshikimate 1-carboxyvinyltransferase	17	LMDMO_RS07710	LNMR_RS07525	LH61_RS04825	HMPREF0555_RS00310	LEUM_RS05680	A0E46_RS05200	ARA01_05370	ARA02_RS05650	NH16_RS08755	AW164_RS04510	MI1_RS05270	LMES_RS05100	WZ78_RS03305	WZ79_RS05625	WZ81_RS08785	L963_RS03905	TY48_RS04220
COG0289	E	4-hydroxy-tetrahydrodipicolinate reductase	17	LMDMO_RS01740	LNMR_RS01075	LH61_RS03025	HMPREF0555_RS03435	LEUM_RS03270	A0E46_RS03235	ARA01_03240	ARA02_RS03285	NH16_RS06890	AW164_RS02870	MI1_RS03240	LMES_RS03220	WZ78_RS01745	WZ79_RS01495	WZ81_RS02020	L963_RS04720	TY48_RS07350
COG0329	EM	4-hydroxy-tetrahydrodipicolinate synthase	17	LMDMO_RS01735	LNMR_RS01070	LH61_RS03020	HMPREF0555_RS03440	LEUM_RS03265	A0E46_RS03230	ARA01_03235	ARA02_RS03280	NH16_RS06885	AW164_RS02865	MI1_RS03235	LMES_RS03215	WZ78_RS01750	WZ79_RS01500	WZ81_RS02015	L963_RS04715	TY48_RS07345
COG1942	R	4-oxalocrotonate tautomerase	17	LMDMO_RS01605	LNMR_RS00940	LH61_RS02890	HMPREF0555_RS03565	LEUM_RS03135	A0E46_RS03100	ARA01_03105	ARA02_RS03150	NH16_RS06735	AW164_RS02710	MI1_RS03105	LMES_RS03080	WZ78_RS01880	WZ79_RS01630	WZ81_RS01890	L963_RS04590	TY48_RS07195
COG0041	F	5-(carboxyamino)imidazole ribonucleotide mutase	17	LMDMO_RS01975	LNMR_RS01880	LH61_RS03255	HMPREF0555_RS03200	LEUM_RS03500	A0E46_RS03465	ARA01_03470	ARA02_RS03515	NH16_RS07130	AW164_RS03100	MI1_RS03470	LMES_RS03450	WZ78_RS01515	WZ79_RS05070	WZ81_RS02250	L963_RS04950	TY48_RS07580
COG0026	F	5-(carboxyamino)imidazole ribonucleotide synthase	17	LMDMO_RS01980	LNMR_RS01875	LH61_RS03260	HMPREF0555_RS03195	LEUM_RS03505	A0E46_RS03470	ARA01_03475	ARA02_RS03520	NH16_RS07135	AW164_RS03105	MI1_RS03475	LMES_RS03455	WZ78_RS01510	WZ79_RS05065	WZ81_RS02255	L963_RS04955	TY48_RS07585
COG0685	E	5,10-methylenetetrahydrofolate reductase	17	LMDMO_RS07050	LNMR_RS06085	LH61_RS07805	HMPREF0555_RS06580	LEUM_RS08750	A0E46_RS08555	ARA01_08040	ARA02_RS08100	NH16_RS02380	AW164_RS07225	MI1_RS07950	LMES_RS08060	WZ78_RS06730	WZ79_RS06235	WZ81_RS04270	L963_RS02455	TY48_RS05670
COG0081	J	50S ribosomal protein L1	17	LMDMO_RS04780	LNMR_RS04615	LH61_RS01040	HMPREF0555_RS06990	LEUM_RS01300	A0E46_RS01255	ARA01_01260	ARA02_RS01290	NH16_RS04825	AW164_RS00870	MI1_RS01260	LMES_RS01250	WZ78_RS00970	WZ79_RS06865	WZ81_RS04395	L963_RS00900	TY48_RS03025
COG0244	J	50S ribosomal protein L10	17	LMDMO_RS04785	LNMR_RS04610	LH61_RS01045	HMPREF0555_RS06985	LEUM_RS01305	A0E46_RS01260	ARA01_01265	ARA02_RS01295	NH16_RS04830	AW164_RS00875	MI1_RS01265	LMES_RS01255	WZ78_RS00965	WZ79_RS06870	WZ81_RS04390	L963_RS00905	TY48_RS03020
COG0080	J	50S ribosomal protein L11	17	LMDMO_RS04775	LNMR_RS04620	LH61_RS01035	HMPREF0555_RS06995	LEUM_RS01295	A0E46_RS01250	ARA01_01255	ARA02_RS01285	NH16_RS04820	AW164_RS00865	MI1_RS01255	LMES_RS01245	WZ78_RS00975	WZ79_RS06860	WZ81_RS04400	L963_RS00895	TY48_RS03030
COG0102	J	50S ribosomal protein L13	17	LMDMO_RS04345	LNMR_RS04810	LH61_RS00835	HMPREF0555_RS07230	LEUM_RS01110	A0E46_RS01075	ARA01_01080	ARA02_RS01095	NH16_RS04635	AW164_RS00700	MI1_RS01080	LMES_RS01070	WZ78_RS01160	WZ79_RS07475	WZ81_RS04585	L963_RS00715	TY48_RS03215
COG0093	J	50S ribosomal protein L14	17	LMDMO_RS04225	LNMR_RS04930	LH61_RS00715	HMPREF0555_RS07350	LEUM_RS00990	A0E46_RS00955	ARA01_00960	ARA02_RS00975	NH16_RS04515	AW164_RS00580	MI1_RS00960	LMES_RS00950	WZ78_RS01280	WZ79_RS07355	WZ81_RS04705	L963_RS00595	TY48_RS03335
COG0200	J	50S ribosomal protein L15	17	LMDMO_RS04265	LNMR_RS04890	LH61_RS00755	HMPREF0555_RS07310	LEUM_RS01030	A0E46_RS00995	ARA01_01000	ARA02_RS01015	NH16_RS04555	AW164_RS00620	MI1_RS01000	LMES_RS00990	WZ78_RS01240	WZ79_RS07395	WZ81_RS04665	L963_RS00635	TY48_RS03295
COG0197	J	50S ribosomal protein L16	17	LMDMO_RS04210	LNMR_RS04945	LH61_RS00700	HMPREF0555_RS07365	LEUM_RS00975	A0E46_RS00940	ARA01_00945	ARA02_RS00960	NH16_RS04500	AW164_RS00565	MI1_RS00945	LMES_RS00935	WZ78_RS01295	WZ79_RS07340	WZ81_RS04720	L963_RS00580	TY48_RS03350
COG0203	J	50S ribosomal protein L17	17	LMDMO_RS04305	LNMR_RS04850	LH61_RS00795	HMPREF0555_RS07270	LEUM_RS01070	A0E46_RS01035	ARA01_01040	ARA02_RS01055	NH16_RS04595	AW164_RS00660	MI1_RS01040	LMES_RS01030	WZ78_RS01200	WZ79_RS07435	WZ81_RS04625	L963_RS00675	TY48_RS03255
COG0256	J	50S ribosomal protein L18	17	LMDMO_RS04250	LNMR_RS04905	LH61_RS00740	HMPREF0555_RS07325	LEUM_RS01015	A0E46_RS00980	ARA01_00985	ARA02_RS01000	NH16_RS04540	AW164_RS00605	MI1_RS00985	LMES_RS00975	WZ78_RS01255	WZ79_RS07380	WZ81_RS04680	L963_RS00620	TY48_RS03310
COG0335	J	50S ribosomal protein L19	17	LMDMO_RS01435	LNMR_RS00770	LH61_RS02720	HMPREF0555_RS03720	LEUM_RS02965	A0E46_RS02930	ARA01_02935	ARA02_RS02980	NH16_RS06565	AW164_RS02540	MI1_RS02935	LMES_RS02915	WZ78_RS02050	WZ79_RS01800	WZ81_RS00145	L963_RS06855	TY48_RS07025
COG0090	J	50S ribosomal protein L2	17	LMDMO_RS04190	LNMR_RS04965	LH61_RS00680	HMPREF0555_RS07385	LEUM_RS00955	A0E46_RS00920	ARA01_00925	ARA02_RS00940	NH16_RS04480	AW164_RS00545	MI1_RS00925	LMES_RS00915	WZ78_RS01315	WZ79_RS07320	WZ81_RS04740	L963_RS00560	TY48_RS03370
COG0292	J	50S ribosomal protein L20	17	LMDMO_RS03965	LNMR_RS04205	LH61_RS06350	HMPREF0555_RS01790	LEUM_RS07040	A0E46_RS06890	ARA01_06610	ARA02_RS06645	NH16_RS00880	AW164_RS05730	MI1_RS06510	LMES_RS06335	WZ78_RS07475	WZ79_RS00475	WZ81_RS07295	L963_RS06305	TY48_RS00635
COG0261	J	50S ribosomal protein L21	17	LMDMO_RS02740	LNMR_RS03270	LH61_RS05755	HMPREF0555_RS00945	LEUM_RS06475	A0E46_RS06335	ARA01_06035	ARA02_RS06080	NH16_RS00345	AW164_RS05185	MI1_RS05935	LMES_RS05770	WZ78_RS03140	WZ79_RS07020	WZ81_RS03095	L963_RS08620	TY48_RS08245
COG0091	J	50S ribosomal protein L22	17	LMDMO_RS04200	LNMR_RS04955	LH61_RS00690	HMPREF0555_RS07375	LEUM_RS00965	A0E46_RS00930	ARA01_00935	ARA02_RS00950	NH16_RS04490	AW164_RS00555	MI1_RS00935	LMES_RS00925	WZ78_RS01305	WZ79_RS07330	WZ81_RS04730	L963_RS00570	TY48_RS03360
COG0089	J	50S ribosomal protein L23	17	LMDMO_RS04185	LNMR_RS04970	LH61_RS00675	HMPREF0555_RS07390	LEUM_RS00950	A0E46_RS00915	ARA01_00920	ARA02_RS00935	NH16_RS04475	AW164_RS00540	MI1_RS00920	LMES_RS00910	WZ78_RS01320	WZ79_RS07315	WZ81_RS04745	L963_RS00555	TY48_RS03375
COG0198	J	50S ribosomal protein L24	17	LMDMO_RS04230	LNMR_RS04925	LH61_RS00720	HMPREF0555_RS07345	LEUM_RS00995	A0E46_RS00960	ARA01_00965	ARA02_RS00980	NH16_RS04520	AW164_RS00585	MI1_RS00965	LMES_RS00955	WZ78_RS01275	WZ79_RS07360	WZ81_RS04700	L963_RS00600	TY48_RS03330
COG0211	J	50S ribosomal protein L27	17	LMDMO_RS02745	LNMR_RS03275	LH61_RS05750	HMPREF0555_RS00940	LEUM_RS06470	A0E46_RS06330	ARA01_06030	ARA02_RS06075	NH16_RS00340	AW164_RS05180	MI1_RS05930	LMES_RS05765	WZ78_RS03145	WZ79_RS07025	WZ81_RS03090	L963_RS08615	TY48_RS08240
COG0227	J	50S ribosomal protein L28	17	LMDMO_RS03640	LNMR_RS03870	LH61_RS06670	HMPREF0555_RS02115	LEUM_RS07370	A0E46_RS07215	ARA01_06935	ARA02_RS06970	NH16_RS01220	AW164_RS06055	MI1_RS06835	LMES_RS06665	WZ78_RS05875	WZ79_RS00800	WZ81_RS06395	L963_RS03485	TY48_RS00960
COG0255	J	50S ribosomal protein L29	17	LMDMO_RS04215	LNMR_RS04940	LH61_RS00705	HMPREF0555_RS07360	LEUM_RS00980	A0E46_RS00945	ARA01_00950	ARA02_RS00965	NH16_RS04505	AW164_RS00570	MI1_RS00950	LMES_RS00940	WZ78_RS01290	WZ79_RS07345	WZ81_RS04715	L963_RS00585	TY48_RS03345
COG0087	J	50S ribosomal protein L3	17	LMDMO_RS04175	LNMR_RS04980	LH61_RS00665	HMPREF0555_RS07400	LEUM_RS00940	A0E46_RS00905	ARA01_00910	ARA02_RS00925	NH16_RS04465	AW164_RS00530	MI1_RS00910	LMES_RS00900	WZ78_RS01330	WZ79_RS07305	WZ81_RS04755	L963_RS00545	TY48_RS03385
COG1841	J	50S ribosomal protein L30	17	LMDMO_RS04260	LNMR_RS04895	LH61_RS00750	HMPREF0555_RS07315	LEUM_RS01025	A0E46_RS00990	ARA01_00995	ARA02_RS01010	NH16_RS04550	AW164_RS00615	MI1_RS00995	LMES_RS00985	WZ78_RS01245	WZ79_RS07390	WZ81_RS04670	L963_RS00630	TY48_RS03300
COG0254	J	50S ribosomal protein L31 type B	17	LMDMO_RS00655	LNMR_RS08245	LH61_RS01960	HMPREF0555_RS04460	LEUM_RS02195	A0E46_RS02160	ARA01_02165	ARA02_RS02205	NH16_RS05790	AW164_RS01770	MI1_RS02165	LMES_RS02145	WZ78_RS08725	WZ79_RS08485	WZ81_RS00915	L963_RS03830	TY48_RS01805
COG0333	J	50S ribosomal protein L32	17	LMDMO_RS03940	LNMR_RS04180	LH61_RS06375	HMPREF0555_RS01815	LEUM_RS07065	A0E46_RS06915	ARA01_06635	ARA02_RS06670	NH16_RS00905	AW164_RS05755	MI1_RS06535	LMES_RS06360	WZ78_RS07500	WZ79_RS00500	WZ81_RS07270	L963_RS06280	TY48_RS00660
COG0267	J	50S ribosomal protein L33	17	LMDMO_RS02575	LNMR_RS03110	LH61_RS05910	HMPREF0555_RS01525	LEUM_RS06640	A0E46_RS06490	ARA01_06205	ARA02_RS06250	NH16_RS00515	AW164_RS05340	MI1_RS06105	LMES_RS05925	WZ78_RS02730	WZ79_RS00110	WZ81_RS03275	L963_RS08155	TY48_RS00295
COG0230	J	50S ribosomal protein L34	17	LMDMO_RS05800	LNMR_RS02090	LH61_RS08955	HMPREF0555_RS07675	LEUM_RS10055	A0E46_RS09870	ARA01_09370	ARA02_RS09425	NH16_RS03600	AW164_RS08400	MI1_RS09280	LMES_RS09375	WZ78_RS05365	WZ79_RS03355	WZ81_RS05900	L963_RS02785	TY48_RS04710
COG0291	J	50S ribosomal protein L35	17	LMDMO_RS03960	LNMR_RS04200	LH61_RS06355	HMPREF0555_RS01795	LEUM_RS07045	A0E46_RS06895	ARA01_06615	ARA02_RS06650	NH16_RS00885	AW164_RS05735	MI1_RS06515	LMES_RS06340	WZ78_RS07480	WZ79_RS00480	WZ81_RS07290	L963_RS06300	TY48_RS00640
COG0088	J	50S ribosomal protein L4	17	LMDMO_RS04180	LNMR_RS04975	LH61_RS00670	HMPREF0555_RS07395	LEUM_RS00945	A0E46_RS00910	ARA01_00915	ARA02_RS00930	NH16_RS04470	AW164_RS00535	MI1_RS00915	LMES_RS00905	WZ78_RS01325	WZ79_RS07310	WZ81_RS04750	L963_RS00550	TY48_RS03380
COG0094	J	50S ribosomal protein L5	17	LMDMO_RS04235	LNMR_RS04920	LH61_RS00725	HMPREF0555_RS07340	LEUM_RS01000	A0E46_RS00965	ARA01_00970	ARA02_RS00985	NH16_RS04525	AW164_RS00590	MI1_RS00970	LMES_RS00960	WZ78_RS01270	WZ79_RS07365	WZ81_RS04695	L963_RS00605	TY48_RS03325
COG0097	J	50S ribosomal protein L6	17	LMDMO_RS04245	LNMR_RS04910	LH61_RS00735	HMPREF0555_RS07330	LEUM_RS01010	A0E46_RS00975	ARA01_00980	ARA02_RS00995	NH16_RS04535	AW164_RS00600	MI1_RS00980	LMES_RS00970	WZ78_RS01260	WZ79_RS07375	WZ81_RS04685	L963_RS00615	TY48_RS03315
COG0222	J	50S ribosomal protein L7/L12	17	LMDMO_RS04790	LNMR_RS04605	LH61_RS01050	HMPREF0555_RS06980	LEUM_RS01310	A0E46_RS01265	ARA01_01270	ARA02_RS01300	NH16_RS04835	AW164_RS00880	MI1_RS01270	LMES_RS01260	WZ78_RS00960	WZ79_RS06875	WZ81_RS04385	L963_RS00910	TY48_RS03015
COG1358	J	50S ribosomal protein L7ae	17	LMDMO_RS02600	LNMR_RS03135	LH61_RS05885	HMPREF0555_RS01500	LEUM_RS06615	A0E46_RS06465	ARA01_06180	ARA02_RS06225	NH16_RS00490	AW164_RS05315	MI1_RS06080	LMES_RS05900	WZ78_RS02755	WZ79_RS00085	WZ81_RS03250	L963_RS08180	TY48_RS00270
COG0359	J	50S ribosomal protein L9	17	LMDMO_RS05415	LNMR_RS02480	LH61_RS08550	HMPREF0555_RS05370	LEUM_RS09575	A0E46_RS09385	ARA01_08885	ARA02_RS08935	NH16_RS03160	AW164_RS08010	MI1_RS08795	LMES_RS08890	WZ78_RS04020	WZ79_RS08830	WZ81_RS07865	L963_RS06890	TY48_RS02280
COG0212	H	5-formyltetrahydrofolate cyclo-ligase	17	LMDMO_RS02320	LNMR_RS01535	LH61_RS03605	HMPREF0555_RS02880	LEUM_RS03845	A0E46_RS03810	ARA01_03815	ARA02_RS03860	NH16_RS07480	AW164_RS03445	MI1_RS03815	LMES_RS03795	WZ78_RS06800	WZ79_RS04725	WZ81_RS02595	L963_RS04415	TY48_RS07925
COG0620	E	5-methyltetrahydropteroyltriglutamate-- homocysteine methyltransferase	17	LMDMO_RS07070	LNMR_RS06105	LH61_RS07825	HMPREF0555_RS06600	LEUM_RS08770	A0E46_RS08575	ARA01_08060	ARA02_RS08120	NH16_RS02400	AW164_RS07245	MI1_RS07970	LMES_RS08080	WZ78_RS06710	WZ79_RS06215	WZ81_RS04290	L963_RS02475	TY48_RS05690
COG0737	F	5'-nucleotidase	17	LMDMO_RS02760	LNMR_RS03290	LH61_RS05735	HMPREF0555_RS00925	LEUM_RS06455	A0E46_RS06315	ARA01_06015	ARA02_RS06060	NH16_RS00325	AW164_RS05165	MI1_RS05915	LMES_RS05750	WZ78_RS03160	WZ79_RS07040	WZ81_RS03075	L963_RS08600	TY48_RS08225
COG1023	G	6-phosphogluconate dehydrogenase	17	LMDMO_RS01160	LNMR_RS00500	LH61_RS02450	HMPREF0555_RS03990	LEUM_RS02695	A0E46_RS02660	ARA01_02665	ARA02_RS02710	NH16_RS06295	AW164_RS02270	MI1_RS02665	LMES_RS02645	WZ78_RS02320	WZ79_RS02070	WZ81_RS00415	L963_RS01705	TY48_RS06755
COG1194	L	A/G-specific adenine glycosylase	17	LMDMO_RS07435	LNMR_RS07990	LH61_RS08095	HMPREF0555_RS05755	LEUM_RS09065	A0E46_RS08855	ARA01_08340	ARA02_RS08405	NH16_RS02680	AW164_RS07510	MI1_RS08250	LMES_RS08360	WZ78_RS06415	WZ79_RS05810	WZ81_RS05315	L963_RS08320	TY48_RS01230
COG1108	P	ABC transporter	17	LMDMO_RS08095	LNMR_RS07685	LH61_RS07220	HMPREF0555_RS02605	LEUM_RS07875	A0E46_RS07725	ARA01_07465	ARA02_RS07515	NH16_RS01765	AW164_RS06595	MI1_RS07375	LMES_RS07205	WZ78_RS05725	WZ79_RS01305	WZ81_RS04955	L963_RS08045	TY48_RS06635
COG0488	R	ABC transporter ATP-binding protein	17	LMDMO_RS06445	LNMR_RS06760	LH61_RS00070	HMPREF0555_RS05140	LEUM_RS00260	A0E46_RS00255	ARA01_00255	ARA02_RS00255	NH16_RS03910	AW164_RS00070	MI1_RS00255	LMES_RS00250	WZ78_RS04835	WZ79_RS03060	WZ81_RS03700	L963_RS00280	TY48_RS06195
COG0488	R	ABC transporter ATP-binding protein	17	LMDMO_RS05160	LNMR_RS02740	LH61_RS08320	HMPREF0555_RS05955	LEUM_RS09320	A0E46_RS09130	ARA01_08630	ARA02_RS08680	NH16_RS02905	AW164_RS07755	MI1_RS08540	LMES_RS08635	WZ78_RS09475	WZ79_RS06455	WZ81_RS07035	L963_RS08815	TY48_RS00050
COG0488	R	ABC transporter ATP-binding protein	17	LMDMO_RS07815	LNMR_RS07420	LH61_RS04930	HMPREF0555_RS00415	LEUM_RS05785	A0E46_RS05305	ARA01_05475	ARA02_RS05545	NH16_RS08860	AW164_RS04615	MI1_RS05375	LMES_RS05205	WZ78_RS03410	WZ79_RS05520	WZ81_RS06695	L963_RS04010	TY48_RS04115
COG0488	R	ABC transporter ATP-binding protein	17	LMDMO_RS05660	LNMR_RS02230	LH61_RS08820	HMPREF0555_RS05505	LEUM_RS09920	A0E46_RS09735	ARA01_09235	ARA02_RS09290	NH16_RS03465	AW164_RS08265	MI1_RS09145	LMES_RS09240	WZ78_RS05230	WZ79_RS03490	WZ81_RS06035	L963_RS06680	TY48_RS04845
COG0488	R	ABC transporter ATP-binding protein	17	LMDMO_RS01540	LNMR_RS00875	LH61_RS02825	HMPREF0555_RS03625	LEUM_RS03070	A0E46_RS03035	ARA01_03040	ARA02_RS03085	NH16_RS06670	AW164_RS02645	MI1_RS03040	LMES_RS03015	WZ78_RS01945	WZ79_RS01695	WZ81_RS00040	L963_RS04530	TY48_RS07130
COG0488	R	ABC transporter ATP-binding protein	17	LMDMO_RS00820	LNMR_RS00165	LH61_RS02115	HMPREF0555_RS04275	LEUM_RS02360	A0E46_RS02325	ARA01_02330	ARA02_RS02370	NH16_RS05955	AW164_RS01935	MI1_RS02330	LMES_RS02310	WZ78_RS07155	WZ79_RS02400	WZ81_RS00750	L963_RS02065	TY48_RS01640
COG0559	E	ABC transporter permease	17	LMDMO_RS09065	LNMR_RS07220	LH61_RS05385	HMPREF0555_RS00600	LEUM_RS05985	A0E46_RS05530	ARA01_05675	ARA02_RS05315	NH16_RS09075	AW164_RS04815	MI1_RS05575	LMES_RS05405	WZ78_RS03610	WZ79_RS05320	WZ81_RS09350	L963_RS02145	TY48_RS03915
COG0559	E	ABC transporter permease	17	LMDMO_RS06330	LNMR_RS06645	LH61_RS00180	HMPREF0555_RS05235	LEUM_RS00375	A0E46_RS00365	ARA01_00370	ARA02_RS00360	NH16_RS04025	AW164_RS00180	MI1_RS00370	LMES_RS00360	WZ78_RS04950	WZ79_RS02945	WZ81_RS03590	L963_RS06400	TY48_RS06085
COG0559	E	ABC transporter permease	17	LMDMO_RS02220	LNMR_RS01635	LH61_RS03505	HMPREF0555_RS02980	LEUM_RS03745	A0E46_RS03710	ARA01_03715	ARA02_RS03760	NH16_RS07380	AW164_RS03345	MI1_RS03715	LMES_RS03695	WZ78_RS06900	WZ79_RS04825	WZ81_RS02495	L963_RS04315	TY48_RS07825
COG1464	P	ABC transporter substrate-binding protein	17	LMDMO_RS00555	LNMR_RS05610	LH61_RS01860	HMPREF0555_RS04565	LEUM_RS02095	A0E46_RS02060	ARA01_02065	ARA02_RS02105	NH16_RS05690	AW164_RS01675	MI1_RS02065	LMES_RS02045	WZ78_RS00045	WZ79_RS04385	WZ81_RS01015	L963_RS03730	TY48_RS01905
COG1464	P	ABC transporter substrate-binding protein	17	LMDMO_RS00560	LNMR_RS05615	LH61_RS01865	HMPREF0555_RS04560	LEUM_RS02100	A0E46_RS02065	ARA01_02070	ARA02_RS02110	NH16_RS05695	AW164_RS01680	MI1_RS02070	LMES_RS02050	WZ78_RS00040	WZ79_RS04390	WZ81_RS01010	L963_RS03735	TY48_RS01900
COG0178	L	ABC-ATPase UvrA	17	LMDMO_RS00370	LNMR_RS05425	LH61_RS01635	HMPREF0555_RS04750	LEUM_RS01910	A0E46_RS01875	ARA01_01880	ARA02_RS01920	NH16_RS05505	AW164_RS01490	MI1_RS01880	LMES_RS01860	WZ78_RS00230	WZ79_RS04200	WZ81_RS01200	L963_RS01335	TY48_RS02090
		accessory Sec system protein Asp1	17	LMDMO_RS05900	LNMR_RS01990	LH61_RS09055	HMPREF0555_RS07575	LEUM_RS00065	A0E46_RS00060	ARA01_00060	ARA02_RS00060	NH16_RS03700	AW164_RS08500	MI1_RS00060	LMES_RS00060	WZ78_RS05465	WZ79_RS03255	WZ81_RS07695	L963_RS00085	TY48_RS04610
		accessory Sec system protein Asp2	17	LMDMO_RS05905	LNMR_RS01985	LH61_RS09060	HMPREF0555_RS07570	LEUM_RS00070	A0E46_RS00065	ARA01_00065	ARA02_RS00065	NH16_RS03705	AW164_RS08505	MI1_RS00065	LMES_RS00065	WZ78_RS05470	WZ79_RS03250	WZ81_RS07700	L963_RS00090	TY48_RS04605
		accessory Sec system protein Asp3	17	LMDMO_RS05910	LNMR_RS01980	LH61_RS09065	HMPREF0555_RS07565	LEUM_RS00075	A0E46_RS00070	ARA01_00070	ARA02_RS00070	NH16_RS03710	AW164_RS08510	MI1_RS00070	LMES_RS00070	WZ78_RS05475	WZ79_RS03245	WZ81_RS07705	L963_RS00095	TY48_RS04600
COG0282	C	acetate kinase	17	LMDMO_RS00750	LNMR_RS00095	LH61_RS02055	HMPREF0555_RS04345	LEUM_RS02290	A0E46_RS02255	ARA01_02260	ARA02_RS02300	NH16_RS05885	AW164_RS01865	MI1_RS02260	LMES_RS02240	WZ78_RS07225	WZ79_RS02470	WZ81_RS00820	L963_RS01995	TY48_RS01710
COG1028	IQR	acetoin reductase	17	LMDMO_RS06015	LNMR_RS06330	LH61_RS00415	HMPREF0555_RS07795	LEUM_RS00690	A0E46_RS00660	ARA01_00665	ARA02_RS00675	NH16_RS04220	AW164_RS00380	MI1_RS00665	LMES_RS00655	WZ78_RS08355	WZ79_RS07770	WZ81_RS03370	L963_RS00395	TY48_RS05885
COG0028	EH	acetolactate synthase	17	LMDMO_RS01005	LNMR_RS00350	LH61_RS02300	HMPREF0555_RS04135	LEUM_RS02545	A0E46_RS02510	ARA01_02515	ARA02_RS02560	NH16_RS06145	AW164_RS02120	MI1_RS02515	LMES_RS02495	WZ78_RS02470	WZ79_RS02215	WZ81_RS00565	L963_RS01555	TY48_RS01455
COG0439	I	acetyl-CoA carboxylase biotin carboxylase subunit	17	LMDMO_RS05020	LNMR_RS04370	LH61_RS01265	HMPREF0555_RS06755	LEUM_RS01535	A0E46_RS01495	ARA01_01500	ARA02_RS01540	NH16_RS05065	AW164_RS01110	MI1_RS01500	LMES_RS01485	WZ78_RS00735	WZ79_RS03695	WZ81_RS01700	L963_RS01135	TY48_RS02790
COG0825	I	acetyl-CoA carboxylase carboxyl transferase subunit alpha	17	LMDMO_RS05030	LNMR_RS04360	LH61_RS01275	HMPREF0555_RS06745	LEUM_RS01545	A0E46_RS01505	ARA01_01510	ARA02_RS01550	NH16_RS05075	AW164_RS01120	MI1_RS01510	LMES_RS01495	WZ78_RS00725	WZ79_RS03705	WZ81_RS01690	L963_RS01145	TY48_RS02780
		acetyl-CoA carboxylase carboxyltransferase subunit beta	17	LMDMO_RS05025	LNMR_RS04365	LH61_RS01270	HMPREF0555_RS06750	LEUM_RS01540	A0E46_RS01500	ARA01_01505	ARA02_RS01545	NH16_RS05070	AW164_RS01115	MI1_RS01505	LMES_RS01490	WZ78_RS00730	WZ79_RS03700	WZ81_RS01695	L963_RS01140	TY48_RS02785
COG0511	I	acetyl-CoA carboxylase, biotin carboxyl carrier protein	17	LMDMO_RS05010	LNMR_RS04380	LH61_RS01255	HMPREF0555_RS06765	LEUM_RS01525	A0E46_RS01485	ARA01_01490	ARA02_RS01530	NH16_RS05055	AW164_RS01100	MI1_RS01490	LMES_RS01475	WZ78_RS00745	WZ79_RS03685	WZ81_RS01710	L963_RS01125	TY48_RS02800
COG1473	R	acetyldiaminopimelate deacetylase	17	LMDMO_RS01730	LNMR_RS01065	LH61_RS03015	HMPREF0555_RS03445	LEUM_RS03260	A0E46_RS03225	ARA01_03230	ARA02_RS03275	NH16_RS06880	AW164_RS02860	MI1_RS03230	LMES_RS03210	WZ78_RS01755	WZ79_RS01505	WZ81_RS02010	L963_RS04710	TY48_RS07340
COG0627	R	acetylesterase	17	LMDMO_RS03755	LNMR_RS03995	LH61_RS06555	HMPREF0555_RS02000	LEUM_RS07255	A0E46_RS07100	ARA01_06820	ARA02_RS06855	NH16_RS01105	AW164_RS05940	MI1_RS06720	LMES_RS06550	WZ78_RS05990	WZ79_RS00685	WZ81_RS06280	L963_RS03370	TY48_RS00845
COG4992	E	acetylornithine aminotransferase	17	LMDMO_RS06415	LNMR_RS06730	LH61_RS00100	HMPREF0555_RS05170	LEUM_RS00290	A0E46_RS00285	ARA01_00285	ARA02_RS00285	NH16_RS03940	AW164_RS00100	MI1_RS00285	LMES_RS00280	WZ78_RS04865	WZ79_RS03030	WZ81_RS03670	L963_RS00310	TY48_RS06165
COG1670	J	acetyltransferase	17	LMDMO_RS05965	LNMR_RS06280	LH61_RS00465	HMPREF0555_RS07845	LEUM_RS00740	A0E46_RS00710	ARA01_00715	ARA02_RS00725	NH16_RS04270	AW164_RS00430	MI1_RS00715	LMES_RS00705	WZ78_RS08305	WZ79_RS07720	WZ81_RS03320	L963_RS00445	TY48_RS05835
COG1670	J	acetyltransferase	17	LMDMO_RS06490	LNMR_RS06805	LH61_RS00025	HMPREF0555_RS05095	LEUM_RS00215	A0E46_RS00210	ARA01_00210	ARA02_RS00210	NH16_RS03865	AW164_RS00025	MI1_RS00210	LMES_RS00205	WZ78_RS04790	WZ79_RS03105	WZ81_RS03745	L963_RS00235	TY48_RS06240
COG1670	J	acetyltransferase	17	LMDMO_RS05780	LNMR_RS02110	LH61_RS08935	HMPREF0555_RS07695	LEUM_RS10035	A0E46_RS09850	ARA01_09350	ARA02_RS09405	NH16_RS03580	AW164_RS08380	MI1_RS09260	LMES_RS09355	WZ78_RS05345	WZ79_RS03375	WZ81_RS05920	L963_RS02765	TY48_RS04730
COG1670	J	acetyltransferase	17	LMDMO_RS03515	LNMR_RS03750	LH61_RS06805	HMPREF0555_RS02230	LEUM_RS07485	A0E46_RS07330	ARA01_07075	ARA02_RS07110	NH16_RS01340	AW164_RS06205	MI1_RS06985	LMES_RS06805	WZ78_RS07740	WZ79_RS00915	WZ81_RS07600	L963_RS03600	TY48_RS09075
COG1670	J	acetyltransferase	17	LMDMO_RS05575	LNMR_RS02315	LH61_RS08745	HMPREF0555_RS05600	LEUM_RS09840	A0E46_RS09655	ARA01_09155	ARA02_RS09210	NH16_RS03385	AW164_RS08185	MI1_RS09065	LMES_RS09160	WZ78_RS04280	WZ79_RS07500	WZ81_RS06115	L963_RS02870	TY48_RS04925
COG0331	I	ACP S-malonyltransferase	17	LMDMO_RS04995	LNMR_RS04395	LH61_RS01240	HMPREF0555_RS06780	LEUM_RS01510	A0E46_RS01470	ARA01_01475	ARA02_RS01515	NH16_RS05040	AW164_RS01085	MI1_RS01475	LMES_RS01460	WZ78_RS00760	WZ79_RS03670	WZ81_RS01725	L963_RS01110	TY48_RS02815
COG0236	IQ	acyl carrier protein	17	LMDMO_RS01090	LNMR_RS00435	LH61_RS02385	HMPREF0555_RS04055	LEUM_RS02630	A0E46_RS02595	ARA01_02600	ARA02_RS02645	NH16_RS06230	AW164_RS02205	MI1_RS02600	LMES_RS02580	WZ78_RS02385	WZ79_RS02135	WZ81_RS00480	L963_RS01640	TY48_RS01370
COG0236	IQ	acyl carrier protein	17	LMDMO_RS04985	LNMR_RS04405	LH61_RS01230	HMPREF0555_RS06790	LEUM_RS01500	A0E46_RS01460	ARA01_01465	ARA02_RS01505	NH16_RS05030	AW164_RS01075	MI1_RS01465	LMES_RS01450	WZ78_RS00770	WZ79_RS03660	WZ81_RS01735	L963_RS01100	TY48_RS02825
COG0344	S	acyl-phosphate glycerol 3-phosphate acyltransferase	17	LMDMO_RS07900	LNMR_RS07335	LH61_RS05015	HMPREF0555_RS00500	LEUM_RS05870	A0E46_RS05390	ARA01_05560	ARA02_RS05460	NH16_RS08945	AW164_RS04700	MI1_RS05460	LMES_RS05290	WZ78_RS03495	WZ79_RS05435	WZ81_RS06610	L963_RS04095	TY48_RS04030
COG0344	S	acyl-phosphate glycerol 3-phosphate acyltransferase	17	LMDMO_RS02555	LNMR_RS03090	LH61_RS05930	HMPREF0555_RS01545	LEUM_RS06660	A0E46_RS06510	ARA01_06225	ARA02_RS06270	NH16_RS00535	AW164_RS05360	MI1_RS06125	LMES_RS05945	WZ78_RS02710	WZ79_RS00130	WZ81_RS07015	L963_RS08135	TY48_RS00315
COG1835	I	acyltransferase	17	LMDMO_RS01125	LNMR_RS00470	LH61_RS02420	HMPREF0555_RS04020	LEUM_RS02665	A0E46_RS02630	ARA01_02635	ARA02_RS02680	NH16_RS06265	AW164_RS02240	MI1_RS02635	LMES_RS02615	WZ78_RS02350	WZ79_RS02100	WZ81_RS00445	L963_RS01675	TY48_RS06725
COG1001	F	adenine deaminase	17	LMDMO_RS01800	LNMR_RS01135	LH61_RS03085	HMPREF0555_RS03375	LEUM_RS03330	A0E46_RS03295	ARA01_03300	ARA02_RS03345	NH16_RS06950	AW164_RS02930	MI1_RS03300	LMES_RS03280	WZ78_RS01685	WZ79_RS01435	WZ81_RS02080	L963_RS04780	TY48_RS07410
COG0503	F	adenine phosphoribosyltransferase	17	LMDMO_RS03805	LNMR_RS04045	LH61_RS06505	HMPREF0555_RS01950	LEUM_RS07205	A0E46_RS07050	ARA01_06770	ARA02_RS06805	NH16_RS01055	AW164_RS05890	MI1_RS06670	LMES_RS06500	WZ78_RS06040	WZ79_RS00635	WZ81_RS06230	L963_RS03320	TY48_RS00795
COG0563	F	adenylate kinase	17	LMDMO_RS04275	LNMR_RS04880	LH61_RS00765	HMPREF0555_RS07300	LEUM_RS01040	A0E46_RS01005	ARA01_01010	ARA02_RS01025	NH16_RS04565	AW164_RS00630	MI1_RS01010	LMES_RS01000	WZ78_RS01230	WZ79_RS07405	WZ81_RS04655	L963_RS00645	TY48_RS03285
COG0015	F	adenylosuccinate lyase	17	LMDMO_RS02430	LNMR_RS02965	LH61_RS06055	HMPREF0555_RS01670	LEUM_RS06785	A0E46_RS06635	ARA01_06350	ARA02_RS06395	NH16_RS00660	AW164_RS05485	MI1_RS06250	LMES_RS06070	WZ78_RS02585	WZ79_RS00255	WZ81_RS06890	L963_RS07830	TY48_RS00440
		adenylosuccinate synthetase	17	LMDMO_RS03870	LNMR_RS04110	LH61_RS06435	HMPREF0555_RS01880	LEUM_RS07135	A0E46_RS06985	ARA01_06705	ARA02_RS06740	NH16_RS00990	AW164_RS05825	MI1_RS06605	LMES_RS06430	WZ78_RS06105	WZ79_RS00570	WZ81_RS08295	L963_RS03250	TY48_RS00730
COG0494	LR	ADP-ribose pyrophosphatase	17	LMDMO_RS05980	LNMR_RS06295	LH61_RS00450	HMPREF0555_RS07830	LEUM_RS00725	A0E46_RS00695	ARA01_00700	ARA02_RS00710	NH16_RS04255	AW164_RS00415	MI1_RS00700	LMES_RS00690	WZ78_RS08320	WZ79_RS07735	WZ81_RS03335	L963_RS00430	TY48_RS05850
COG0494	LR	ADP-ribose pyrophosphatase	17	LMDMO_RS01910	LNMR_RS01945	LH61_RS03190	HMPREF0555_RS03270	LEUM_RS03435	A0E46_RS03400	ARA01_03405	ARA02_RS03450	NH16_RS07055	AW164_RS03035	MI1_RS03405	LMES_RS03385	WZ78_RS01580	WZ79_RS05135	WZ81_RS02185	L963_RS04885	TY48_RS07515
COG0494	LR	ADP-ribose pyrophosphatase	17	LMDMO_RS00310	LNMR_RS05365	LH61_RS01575	HMPREF0555_RS04810	LEUM_RS01850	A0E46_RS01815	ARA01_01820	ARA02_RS01860	NH16_RS05445	AW164_RS01430	MI1_RS01820	LMES_RS01800	WZ78_RS00290	WZ79_RS04140	WZ81_RS01260	L963_RS05615	TY48_RS02150
COG1397	O	ADP-ribosylglycohydrolase	17	LMDMO_RS08185	LNMR_RS07595	LH61_RS07305	HMPREF0555_RS02695	LEUM_RS08260	A0E46_RS08060	ARA01_07555	ARA02_RS07605	NH16_RS01875	AW164_RS06750	MI1_RS07465	LMES_RS07560	WZ78_RS05815	WZ79_RS08350	WZ81_RS04865	L963_RS06090	TY48_RS03730
COG0628	R	AI-2E family transporter	17	LMDMO_RS01675	LNMR_RS01010	LH61_RS02960	HMPREF0555_RS03500	LEUM_RS03205	A0E46_RS03170	ARA01_03175	ARA02_RS03220	NH16_RS06825	AW164_RS02805	MI1_RS03175	LMES_RS03155	WZ78_RS01810	WZ79_RS01560	WZ81_RS01955	L963_RS04655	TY48_RS07285
COG0787	M	alanine racemase	17	LMDMO_RS07125	LNMR_RS06160	LH61_RS07880	HMPREF0555_RS06655	LEUM_RS08825	A0E46_RS08630	ARA01_08115	ARA02_RS08175	NH16_RS02455	AW164_RS07300	MI1_RS08025	LMES_RS08135	WZ78_RS06655	WZ79_RS06160	WZ81_RS08430	L963_RS02530	TY48_RS05745
COG0787	M	alanine racemase	17	LMDMO_RS05290	LNMR_RS02605	LH61_RS08440	HMPREF0555_RS06075	LEUM_RS09450	A0E46_RS09260	ARA01_08760	ARA02_RS08810	NH16_RS03035	AW164_RS07885	MI1_RS08670	LMES_RS08765	WZ78_RS03895	WZ79_RS06585	WZ81_RS07160	L963_RS08695	TY48_RS02405
COG0013	J	alanine--tRNA ligase	17	LMDMO_RS01185	LNMR_RS00525	LH61_RS02475	HMPREF0555_RS03965	LEUM_RS02720	A0E46_RS02685	ARA01_02690	ARA02_RS02735	NH16_RS06320	AW164_RS02295	MI1_RS02690	LMES_RS02670	WZ78_RS02295	WZ79_RS02045	WZ81_RS00390	L963_RS01730	TY48_RS06780
COG0586	S	alkaline phosphatase	17	LMDMO_RS06485	LNMR_RS06800	LH61_RS00030	HMPREF0555_RS05100	LEUM_RS00220	A0E46_RS00215	ARA01_00215	ARA02_RS00215	NH16_RS03870	AW164_RS00030	MI1_RS00215	LMES_RS00210	WZ78_RS04795	WZ79_RS03100	WZ81_RS03740	L963_RS00240	TY48_RS06235
COG1302	S	alkaline-shock protein	17	LMDMO_RS08135	LNMR_RS07645	LH61_RS07260	HMPREF0555_RS02645	LEUM_RS07915	A0E46_RS07765	ARA01_07505	ARA02_RS07555	NH16_RS01805	AW164_RS06635	MI1_RS07415	LMES_RS07245	WZ78_RS05765	WZ79_RS01345	WZ81_RS04915	L963_RS08085	TY48_RS06675
COG0596	R	alpha/beta hydrolase	17	LMDMO_RS00855	LNMR_RS00200	LH61_RS02150	HMPREF0555_RS04240	LEUM_RS02395	A0E46_RS02360	ARA01_02365	ARA02_RS02405	NH16_RS05995	AW164_RS01970	MI1_RS02365	LMES_RS02345	WZ78_RS07120	WZ79_RS02365	WZ81_RS00715	L963_RS02100	TY48_RS01605
COG3527	Q	alpha-acetolactate decarboxylase	17	LMDMO_RS01150	LNMR_RS00490	LH61_RS02440	HMPREF0555_RS04000	LEUM_RS02685	A0E46_RS02650	ARA01_02655	ARA02_RS02700	NH16_RS06285	AW164_RS02260	MI1_RS02655	LMES_RS02635	WZ78_RS02330	WZ79_RS02080	WZ81_RS00425	L963_RS01695	TY48_RS06745
COG0366	G	alpha-amylase	17	LMDMO_RS00945	LNMR_RS00290	LH61_RS02240	HMPREF0555_RS04195	LEUM_RS02485	A0E46_RS02450	ARA01_02455	ARA02_RS02495	NH16_RS06085	AW164_RS02060	MI1_RS02455	LMES_RS02435	WZ78_RS02530	WZ79_RS02275	WZ81_RS00625	L963_RS01495	TY48_RS01515
COG1040	R	amidophosphoribosyltransferase	17	LMDMO_RS02005	LNMR_RS01850	LH61_RS03285	HMPREF0555_RS03170	LEUM_RS03530	A0E46_RS03495	ARA01_03500	ARA02_RS03545	NH16_RS07160	AW164_RS03130	MI1_RS03500	LMES_RS03480	WZ78_RS01485	WZ79_RS05040	WZ81_RS02280	L963_RS04980	TY48_RS07610
		amino acid ABC transporter ATP-binding protein	17	LMDMO_RS01220	LNMR_RS00560	LH61_RS02510	HMPREF0555_RS03930	LEUM_RS02755	A0E46_RS02720	ARA01_02725	ARA02_RS02770	NH16_RS06355	AW164_RS02330	MI1_RS02725	LMES_RS02705	WZ78_RS02260	WZ79_RS02010	WZ81_RS00355	L963_RS01765	TY48_RS06815
COG0765	E	amino acid ABC transporter permease	17	LMDMO_RS06055	LNMR_RS06370	LH61_RS00375	HMPREF0555_RS07755	LEUM_RS00650	A0E46_RS00620	ARA01_00625	ARA02_RS00635	NH16_RS04180	AW164_RS00340	MI1_RS00625	LMES_RS00615	WZ78_RS08395	WZ79_RS07810	WZ81_RS03410	L963_RS00355	TY48_RS05925
COG0765	E	amino acid ABC transporter permease	17	LMDMO_RS01280	LNMR_RS00620	LH61_RS02570	HMPREF0555_RS03870	LEUM_RS02815	A0E46_RS02780	ARA01_02785	ARA02_RS02830	NH16_RS06415	AW164_RS02390	MI1_RS02785	LMES_RS02765	WZ78_RS02200	WZ79_RS01950	WZ81_RS00295	L963_RS01825	TY48_RS06875
COG0834	ET	amino acid ABC transporter substrate-binding protein	17	LMDMO_RS01290	LNMR_RS00630	LH61_RS02580	HMPREF0555_RS03860	LEUM_RS02825	A0E46_RS02790	ARA01_02795	ARA02_RS02840	NH16_RS06425	AW164_RS02400	MI1_RS02795	LMES_RS02775	WZ78_RS02190	WZ79_RS01940	WZ81_RS00285	L963_RS01835	TY48_RS06885
COG0834	ET	amino acid ABC transporter substrate-binding protein	17	LMDMO_RS05260	LNMR_RS02640	LH61_RS08410	HMPREF0555_RS06045	LEUM_RS09420	A0E46_RS09230	ARA01_08730	ARA02_RS08780	NH16_RS03005	AW164_RS07855	MI1_RS08640	LMES_RS08735	WZ78_RS03865	WZ79_RS06555	WZ81_RS07130	L963_RS08725	TY48_RS02435
COG0834	ET	amino acid ABC transporter substrate-binding protein	17	LMDMO_RS06060	LNMR_RS06375	LH61_RS00370	HMPREF0555_RS07750	LEUM_RS00645	A0E46_RS00615	ARA01_00620	ARA02_RS00630	NH16_RS04175	AW164_RS00335	MI1_RS00620	LMES_RS00610	WZ78_RS08400	WZ79_RS07815	WZ81_RS03415	L963_RS00350	TY48_RS05930
COG0765	E	amino acid permease	17	LMDMO_RS07530	LNMR_RS07885	LH61_RS08010	HMPREF0555_RS05665	LEUM_RS08970	A0E46_RS08770	ARA01_08255	ARA02_RS08315	NH16_RS02595	AW164_RS07415	MI1_RS08165	LMES_RS08275	WZ78_RS06515	WZ79_RS05715	WZ81_RS05230	L963_RS06620	TY48_RS01325
COG0765	E	amino acid permease	17	LMDMO_RS07030	LNMR_RS06065	LH61_RS07790	HMPREF0555_RS06565	LEUM_RS08730	A0E46_RS08525	ARA01_08020	ARA02_RS08070	NH16_RS02360	AW164_RS07205	MI1_RS07930	LMES_RS08030	WZ78_RS04290	WZ79_RS06255	WZ81_RS04250	L963_RS02435	TY48_RS05650
COG0765	E	amino acid permease	17	LMDMO_RS01175	LNMR_RS00515	LH61_RS02465	HMPREF0555_RS03975	LEUM_RS02710	A0E46_RS02675	ARA01_02680	ARA02_RS02725	NH16_RS06310	AW164_RS02285	MI1_RS02680	LMES_RS02660	WZ78_RS02305	WZ79_RS02055	WZ81_RS00400	L963_RS01720	TY48_RS06770
COG0765	E	amino acid permease	17	LMDMO_RS00975	LNMR_RS00320	LH61_RS02270	HMPREF0555_RS04165	LEUM_RS02515	A0E46_RS02480	ARA01_02485	ARA02_RS02525	NH16_RS06115	AW164_RS02090	MI1_RS02485	LMES_RS02465	WZ78_RS02500	WZ79_RS02245	WZ81_RS00595	L963_RS01525	TY48_RS01485
COG1113	E	amino acid transporter	17	LMDMO_RS01700	LNMR_RS01035	LH61_RS02985	HMPREF0555_RS03475	LEUM_RS03230	A0E46_RS03195	ARA01_03200	ARA02_RS03245	NH16_RS06850	AW164_RS02830	MI1_RS03200	LMES_RS03180	WZ78_RS01785	WZ79_RS01535	WZ81_RS01980	L963_RS04680	TY48_RS07310
COG1113	E	amino acid transporter	17	LMDMO_RS02835	LNMR_RS03365	LH61_RS05630	HMPREF0555_RS00850	LEUM_RS06380	A0E46_RS06240	ARA01_05940	ARA02_RS05985	NH16_RS00250	AW164_RS05090	MI1_RS05840	LMES_RS05675	WZ78_RS03235	WZ79_RS07115	WZ81_RS03000	L963_RS08525	TY48_RS08150
COG2606	S	aminoacyl-tRNA deacylase	17	LMDMO_RS05400	LNMR_RS02495	LH61_RS08530	HMPREF0555_RS05385	LEUM_RS09560	A0E46_RS09370	ARA01_08870	ARA02_RS08920	NH16_RS03145	AW164_RS07995	MI1_RS08780	LMES_RS08875	WZ78_RS04005	WZ79_RS06695	WZ81_RS09330	L963_RS05720	TY48_RS02295
COG1705	NU	aminodeoxychorismate lyase	17	LMDMO_RS00755	LNMR_RS00100	LH61_RS02060	HMPREF0555_RS04340	LEUM_RS02295	A0E46_RS02260	ARA01_02265	ARA02_RS02305	NH16_RS05890	AW164_RS01870	MI1_RS02265	LMES_RS02245	WZ78_RS07220	WZ79_RS02465	WZ81_RS00815	L963_RS02000	TY48_RS01705
COG3579	E	aminopeptidase C	17	LMDMO_RS06875	LNMR_RS05915	LH61_RS07610	HMPREF0555_RS06415	LEUM_RS08580	A0E46_RS08375	ARA01_07870	ARA02_RS07920	NH16_RS02205	AW164_RS07055	MI1_RS07780	LMES_RS07880	WZ78_RS04440	WZ79_RS06405	WZ81_RS04095	L963_RS02285	TY48_RS05500
COG0004	P	ammonia permease	17	LMDMO_RS02255	LNMR_RS01600	LH61_RS03540	HMPREF0555_RS02945	LEUM_RS03780	A0E46_RS03745	ARA01_03750	ARA02_RS03795	NH16_RS07415	AW164_RS03380	MI1_RS03750	LMES_RS03730	WZ78_RS06865	WZ79_RS04790	WZ81_RS02530	L963_RS04350	TY48_RS07860
COG1328	F	anaerobic ribonucleoside-triphosphate reductase	17	LMDMO_RS03470	LNMR_RS03705	LH61_RS06845	HMPREF0555_RS02250	LEUM_RS07530	A0E46_RS07370	ARA01_07120	ARA02_RS07155	NH16_RS01410	AW164_RS06250	MI1_RS07030	LMES_RS06850	WZ78_RS07785	WZ79_RS00960	WZ81_RS07555	L963_RS05985	TY48_RS06290
COG0602	O	anaerobic ribonucleoside-triphosphate reductase activating protein	17	LMDMO_RS03475	LNMR_RS03710	LH61_RS06840	HMPREF0555_RS02245	LEUM_RS07525	A0E46_RS07365	ARA01_07115	ARA02_RS07150	NH16_RS01405	AW164_RS06245	MI1_RS07025	LMES_RS06845	WZ78_RS07780	WZ79_RS00955	WZ81_RS07560	L963_RS05980	TY48_RS06285
COG2207	K	AraC family transcriptional regulator	17	LMDMO_RS02810	LNMR_RS03340	LH61_RS05655	HMPREF0555_RS00875	LEUM_RS06405	A0E46_RS06265	ARA01_05965	ARA02_RS06010	NH16_RS00275	AW164_RS05115	MI1_RS05865	LMES_RS05700	WZ78_RS03210	WZ79_RS07090	WZ81_RS03025	L963_RS08550	TY48_RS08175
COG1126	E	arginine ABC transporter ATP-binding protein	17	LMDMO_RS05265	LNMR_RS02635	LH61_RS08415	HMPREF0555_RS06050	LEUM_RS09425	A0E46_RS09235	ARA01_08735	ARA02_RS08785	NH16_RS03010	AW164_RS07860	MI1_RS08645	LMES_RS08740	WZ78_RS03870	WZ79_RS06560	WZ81_RS07135	L963_RS08720	TY48_RS02430
COG1126	E	arginine ABC transporter ATP-binding protein	17	LMDMO_RS06045	LNMR_RS06360	LH61_RS00385	HMPREF0555_RS07765	LEUM_RS00660	A0E46_RS00630	ARA01_00635	ARA02_RS00645	NH16_RS04190	AW164_RS00350	MI1_RS00635	LMES_RS00625	WZ78_RS08385	WZ79_RS07800	WZ81_RS03400	L963_RS00365	TY48_RS05915
COG1438	K	arginine repressor	17	LMDMO_RS08050	LNMR_RS07730	LH61_RS07175	HMPREF0555_RS02560	LEUM_RS07830	A0E46_RS07680	ARA01_07420	ARA02_RS07470	NH16_RS01720	AW164_RS06550	MI1_RS07330	LMES_RS07160	WZ78_RS05680	WZ79_RS01260	WZ81_RS05000	L963_RS08000	TY48_RS06590
COG1438	K	arginine repressor	17	LMDMO_RS09010	LNMR_RS07275	LH61_RS05075	HMPREF0555_RS00545	LEUM_RS05930	A0E46_RS05450	ARA01_05620	ARA02_RS05400	NH16_RS09005	AW164_RS04760	MI1_RS05520	LMES_RS05350	WZ78_RS03555	WZ79_RS05375	WZ81_RS06550	L963_RS04140	TY48_RS03970
COG0018	J	arginine--tRNA ligase	17	LMDMO_RS09015	LNMR_RS07270	LH61_RS05080	HMPREF0555_RS00550	LEUM_RS05935	A0E46_RS05455	ARA01_05625	ARA02_RS05395	NH16_RS09010	AW164_RS04765	MI1_RS05525	LMES_RS05355	WZ78_RS03560	WZ79_RS05370	WZ81_RS06545	L963_RS04145	TY48_RS03965
COG0165	E	argininosuccinate lyase	17	LMDMO_RS03880	LNMR_RS04120	LH61_RS06425	HMPREF0555_RS01870	LEUM_RS07125	A0E46_RS06975	ARA01_06695	ARA02_RS06730	NH16_RS00980	AW164_RS05815	MI1_RS06595	LMES_RS06420	WZ78_RS06115	WZ79_RS00560	WZ81_RS08285	L963_RS03240	TY48_RS00720
COG0137	E	argininosuccinate synthase	17	LMDMO_RS03875	LNMR_RS04115	LH61_RS06430	HMPREF0555_RS01875	LEUM_RS07130	A0E46_RS06980	ARA01_06700	ARA02_RS06735	NH16_RS00985	AW164_RS05820	MI1_RS06600	LMES_RS06425	WZ78_RS06110	WZ79_RS00565	WZ81_RS08290	L963_RS03245	TY48_RS00725
COG0436	E	aromatic amino acid aminotransferase	17	LMDMO_RS07540	LNMR_RS07875	LH61_RS08000	HMPREF0555_RS05655	LEUM_RS08960	A0E46_RS08760	ARA01_08245	ARA02_RS08305	NH16_RS02585	AW164_RS07405	MI1_RS08155	LMES_RS08265	WZ78_RS06525	WZ79_RS05705	WZ81_RS05220	L963_RS06610	TY48_RS01335
COG2050	Q	aromatic compound catabolic protein	17	LMDMO_RS05915	LNMR_RS01975	LH61_RS09070	HMPREF0555_RS07560	LEUM_RS00080	A0E46_RS00075	ARA01_00075	ARA02_RS00075	NH16_RS03715	AW164_RS08515	MI1_RS00075	LMES_RS00075	WZ78_RS05480	WZ79_RS03240	WZ81_RS07710	L963_RS00100	TY48_RS04595
COG1393	P	arsenate reductase	17	LMDMO_RS08225	LNMR_RS07555	LH61_RS07345	HMPREF0555_RS02735	LEUM_RS08300	A0E46_RS08100	ARA01_07595	ARA02_RS07645	NH16_RS01915	AW164_RS06790	MI1_RS07505	LMES_RS07600	WZ78_RS05855	WZ79_RS08310	WZ81_RS04825	L963_RS06130	TY48_RS03690
COG0017	J	asparagine--tRNA ligase	17	LMDMO_RS02475	LNMR_RS03010	LH61_RS06010	HMPREF0555_RS01625	LEUM_RS06740	A0E46_RS06590	ARA01_06305	ARA02_RS06350	NH16_RS00615	AW164_RS05440	MI1_RS06205	LMES_RS06025	WZ78_RS02630	WZ79_RS00210	WZ81_RS06935	L963_RS07875	TY48_RS00395
COG0436	E	aspartate aminotransferase	17	LMDMO_RS02615	LNMR_RS03150	LH61_RS05870	HMPREF0555_RS01485	LEUM_RS06600	A0E46_RS06450	ARA01_06165	ARA02_RS06210	NH16_RS00475	AW164_RS05300	MI1_RS06065	LMES_RS05885	WZ78_RS02770	WZ79_RS00070	WZ81_RS03235	L963_RS08195	TY48_RS00255
COG0436	E	aspartate aminotransferase	17	LMDMO_RS02470	LNMR_RS03005	LH61_RS06015	HMPREF0555_RS01630	LEUM_RS06745	A0E46_RS06595	ARA01_06310	ARA02_RS06355	NH16_RS00620	AW164_RS05445	MI1_RS06210	LMES_RS06030	WZ78_RS02625	WZ79_RS00215	WZ81_RS06930	L963_RS07870	TY48_RS00400
COG1027	E	aspartate ammonia-lyase	17	LMDMO_RS05975	LNMR_RS06290	LH61_RS00455	HMPREF0555_RS07835	LEUM_RS00730	A0E46_RS00700	ARA01_00705	ARA02_RS00715	NH16_RS04260	AW164_RS00420	MI1_RS00705	LMES_RS00695	WZ78_RS08315	WZ79_RS07730	WZ81_RS03330	L963_RS00435	TY48_RS05845
COG0527	E	aspartate kinase	17	LMDMO_RS02295	LNMR_RS01560	LH61_RS03580	HMPREF0555_RS02905	LEUM_RS03820	A0E46_RS03785	ARA01_03790	ARA02_RS03835	NH16_RS07455	AW164_RS03420	MI1_RS03790	LMES_RS03770	WZ78_RS06825	WZ79_RS04750	WZ81_RS02570	L963_RS04390	TY48_RS07900
COG0136	E	aspartate-semialdehyde dehydrogenase	17	LMDMO_RS05285	LNMR_RS02610	LH61_RS08435	HMPREF0555_RS06070	LEUM_RS09445	A0E46_RS09255	ARA01_08755	ARA02_RS08805	NH16_RS03030	AW164_RS07880	MI1_RS08665	LMES_RS08760	WZ78_RS03890	WZ79_RS06580	WZ81_RS07155	L963_RS08700	TY48_RS02410
COG0173	J	aspartate--tRNA ligase	17	LMDMO_RS02825	LNMR_RS03355	LH61_RS05640	HMPREF0555_RS00860	LEUM_RS06390	A0E46_RS06250	ARA01_05950	ARA02_RS05995	NH16_RS00260	AW164_RS05100	MI1_RS05850	LMES_RS05685	WZ78_RS03225	WZ79_RS07105	WZ81_RS03010	L963_RS08535	TY48_RS08160
COG0154	J	aspartyl/glutamyl-tRNA amidotransferase subunit A	17	LMDMO_RS07950	LNMR_RS07830	LH61_RS07075	HMPREF0555_RS02455	LEUM_RS07730	A0E46_RS07580	ARA01_07320	ARA02_RS07370	NH16_RS01620	AW164_RS06450	MI1_RS07230	LMES_RS07060	WZ78_RS05580	WZ79_RS01160	WZ81_RS05100	L963_RS03005	TY48_RS06490
COG0064	J	aspartyl/glutamyl-tRNA amidotransferase subunit B	17	LMDMO_RS07945	LNMR_RS07835	LH61_RS07070	HMPREF0555_RS02450	LEUM_RS07725	A0E46_RS07575	ARA01_07315	ARA02_RS07365	NH16_RS01615	AW164_RS06445	MI1_RS07225	LMES_RS07055	WZ78_RS05575	WZ79_RS01155	WZ81_RS05105	L963_RS03000	TY48_RS06485
COG0040	E	ATP phosphoribosyltransferase	17	LMDMO_RS03390	LNMR_RS03625	LH61_RS06925	HMPREF0555_RS02330	LEUM_RS07610	A0E46_RS07450	ARA01_07200	ARA02_RS07235	NH16_RS01490	AW164_RS06330	MI1_RS10620	LMES_RS06930	WZ78_RS07865	WZ79_RS01040	WZ81_RS07475	L963_RS06065	TY48_RS06370
COG0711	C	ATP synthase F0 subunit B	17	LMDMO_RS07380	LNMR_RS08045	LH61_RS08175	HMPREF0555_RS05810	LEUM_RS09120	A0E46_RS08910	ARA01_08395	ARA02_RS08460	NH16_RS02735	AW164_RS07565	MI1_RS08305	LMES_RS08415	WZ78_RS06360	WZ79_RS05865	WZ81_RS05370	L963_RS08375	TY48_RS01175
COG0636	C	ATP synthase F0 subunit C	17	LMDMO_RS07375	LNMR_RS08050	LH61_RS08180	HMPREF0555_RS05815	LEUM_RS09125	A0E46_RS08915	ARA01_08400	ARA02_RS08465	NH16_RS02740	AW164_RS07570	MI1_RS08310	LMES_RS08420	WZ78_RS06355	WZ79_RS05870	WZ81_RS05375	L963_RS08380	TY48_RS01170
COG0056	C	ATP synthase subunit alpha	17	LMDMO_RS07390	LNMR_RS08035	LH61_RS08165	HMPREF0555_RS05800	LEUM_RS09110	A0E46_RS08900	ARA01_08385	ARA02_RS08450	NH16_RS02725	AW164_RS07555	MI1_RS08295	LMES_RS08405	WZ78_RS06370	WZ79_RS05855	WZ81_RS05360	L963_RS08365	TY48_RS01185
COG0055	C	ATP synthase subunit beta	17	LMDMO_RS07400	LNMR_RS08025	LH61_RS08155	HMPREF0555_RS05790	LEUM_RS09100	A0E46_RS08890	ARA01_08375	ARA02_RS08440	NH16_RS02715	AW164_RS07545	MI1_RS08285	LMES_RS08395	WZ78_RS06380	WZ79_RS05845	WZ81_RS05350	L963_RS08355	TY48_RS01195
COG0712	C	ATP synthase subunit delta	17	LMDMO_RS07385	LNMR_RS08040	LH61_RS08170	HMPREF0555_RS05805	LEUM_RS09115	A0E46_RS08905	ARA01_08390	ARA02_RS08455	NH16_RS02730	AW164_RS07560	MI1_RS08300	LMES_RS08410	WZ78_RS06365	WZ79_RS05860	WZ81_RS05365	L963_RS08370	TY48_RS01180
		ATP synthase subunit gamma	17	LMDMO_RS07395	LNMR_RS08030	LH61_RS08160	HMPREF0555_RS05795	LEUM_RS09105	A0E46_RS08895	ARA01_08380	ARA02_RS08445	NH16_RS02720	AW164_RS07550	MI1_RS08290	LMES_RS08400	WZ78_RS06375	WZ79_RS05850	WZ81_RS05355	L963_RS08360	TY48_RS01190
COG1484	L	ATPase AAA	17	LMDMO_RS01055	LNMR_RS00400	LH61_RS02350	HMPREF0555_RS04090	LEUM_RS02595	A0E46_RS02560	ARA01_02565	ARA02_RS02610	NH16_RS06195	AW164_RS02170	MI1_RS02565	LMES_RS02545	WZ78_RS02420	WZ79_RS02170	WZ81_RS00515	L963_RS01605	TY48_RS01405
COG1484	L	ATPase AAA	17	LMDMO_RS01865	LNMR_RS01200	LH61_RS03150	HMPREF0555_RS03310	LEUM_RS03395	A0E46_RS03360	ARA01_03365	ARA02_RS03410	NH16_RS07015	AW164_RS02995	MI1_RS03365	LMES_RS03345	WZ78_RS01620	WZ79_RS05175	WZ81_RS02145	L963_RS04845	TY48_RS07475
		ATP-dependent Clp protease ATP-binding subunit	17	LMDMO_RS05990	LNMR_RS06305	LH61_RS00440	HMPREF0555_RS07820	LEUM_RS00715	A0E46_RS00685	ARA01_00690	ARA02_RS00700	NH16_RS04245	AW164_RS00405	MI1_RS00690	LMES_RS00680	WZ78_RS08330	WZ79_RS07745	WZ81_RS03345	L963_RS00420	TY48_RS05860
COG0542	O	ATP-dependent Clp protease ATP-binding subunit ClpC	17	LMDMO_RS04125	LNMR_RS05030	LH61_RS00615	HMPREF0555_RS07450	LEUM_RS00890	A0E46_RS00855	ARA01_00860	ARA02_RS00870	NH16_RS04415	AW164_RS00480	MI1_RS00860	LMES_RS00850	WZ78_RS01380	WZ79_RS07255	WZ81_RS04805	L963_RS00495	TY48_RS03435
COG1219	O	ATP-dependent Clp protease ATP-binding subunit ClpX	17	LMDMO_RS03555	LNMR_RS03790	LH61_RS06745	HMPREF0555_RS02190	LEUM_RS07445	A0E46_RS07290	ARA01_07010	ARA02_RS07045	NH16_RS01300	AW164_RS06130	MI1_RS06910	LMES_RS06740	WZ78_RS09130	WZ79_RS00875	WZ81_RS06470	L963_RS03560	TY48_RS01035
COG0740	OU	ATP-dependent Clp protease proteolytic subunit	17	LMDMO_RS00385	LNMR_RS05440	LH61_RS01650	HMPREF0555_RS04735	LEUM_RS01925	A0E46_RS01890	ARA01_01895	ARA02_RS01935	NH16_RS05520	AW164_RS01505	MI1_RS01895	LMES_RS01875	WZ78_RS00215	WZ79_RS04215	WZ81_RS01185	L963_RS01350	TY48_RS02075
COG3973	R	ATP-dependent DNA helicase	17	LMDMO_RS07335	LNMR_RS08090	LH61_RS08220	HMPREF0555_RS05855	LEUM_RS09165	A0E46_RS08955	ARA01_08440	ARA02_RS08505	NH16_RS02780	AW164_RS07610	MI1_RS08350	LMES_RS08460	WZ78_RS06315	WZ79_RS05910	WZ81_RS05415	L963_RS08420	TY48_RS01130
COG0210	L	ATP-dependent DNA helicase PcrA	17	LMDMO_RS01235	LNMR_RS00575	LH61_RS02525	HMPREF0555_RS03915	LEUM_RS02770	A0E46_RS02735	ARA01_02740	ARA02_RS02785	NH16_RS06370	AW164_RS02345	MI1_RS02740	LMES_RS02720	WZ78_RS02245	WZ79_RS01995	WZ81_RS00340	L963_RS01780	TY48_RS06830
COG1200	LK	ATP-dependent DNA helicase RecG	17	LMDMO_RS01080	LNMR_RS00425	LH61_RS02375	HMPREF0555_RS04065	LEUM_RS02620	A0E46_RS02585	ARA01_02590	ARA02_RS02635	NH16_RS06220	AW164_RS02195	MI1_RS02590	LMES_RS02570	WZ78_RS02395	WZ79_RS02145	WZ81_RS00490	L963_RS01630	TY48_RS01380
COG0514	L	ATP-dependent DNA helicase RecQ	17	LMDMO_RS05465	LNMR_RS02430	LH61_RS08600	HMPREF0555_RS05320	LEUM_RS09625	A0E46_RS09435	ARA01_08935	ARA02_RS08985	NH16_RS03210	AW164_RS08060	MI1_RS08845	LMES_RS08940	WZ78_RS04070	WZ79_RS08780	WZ81_RS07815	L963_RS06940	TY48_RS02230
COG3857	L	ATP-dependent helicase	17	LMDMO_RS03760	LNMR_RS04000	LH61_RS06550	HMPREF0555_RS01995	LEUM_RS07250	A0E46_RS07095	ARA01_06815	ARA02_RS06850	NH16_RS01100	AW164_RS05935	MI1_RS06715	LMES_RS06545	WZ78_RS05995	WZ79_RS00680	WZ81_RS06275	L963_RS03365	TY48_RS00840
COG0463	M	bactoprenol glucosyl transferase	17	LMDMO_RS02385	LNMR_RS02910	LH61_RS06110	HMPREF0555_RS01720	LEUM_RS06840	A0E46_RS06690	ARA01_06410	ARA02_RS06440	NH16_RS00725	AW164_RS05540	MI1_RS06310	LMES_RS06115	WZ78_RS02540	WZ79_RS00300	WZ81_RS06835	L963_RS03650	TY48_RS00485
COG0764	I	beta-hydroxyacyl-ACP dehydratase	17	LMDMO_RS04970	LNMR_RS04420	LH61_RS01215	HMPREF0555_RS06805	LEUM_RS01485	A0E46_RS01445	ARA01_01450	ARA02_RS01490	NH16_RS05015	AW164_RS01060	MI1_RS01450	LMES_RS01435	WZ78_RS00785	WZ79_RS03645	WZ81_RS01750	L963_RS01085	TY48_RS02840
COG0304	IQ	beta-ketoacyl-[acyl-carrier-protein] synthase II	17	LMDMO_RS05005	LNMR_RS04385	LH61_RS01250	HMPREF0555_RS06770	LEUM_RS01520	A0E46_RS01480	ARA01_01485	ARA02_RS01525	NH16_RS05050	AW164_RS01095	MI1_RS01485	LMES_RS01470	WZ78_RS00750	WZ79_RS03680	WZ81_RS01715	L963_RS01120	TY48_RS02805
		beta-ketoacyl-ACP reductase	17	LMDMO_RS05000	LNMR_RS04390	LH61_RS01245	HMPREF0555_RS06775	LEUM_RS01515	A0E46_RS01475	ARA01_01480	ARA02_RS01520	NH16_RS05045	AW164_RS01090	MI1_RS01480	LMES_RS01465	WZ78_RS00755	WZ79_RS03675	WZ81_RS01720	L963_RS01115	TY48_RS02810
COG0190	H	bifunctional 5,10-methylene-tetrahydrofolate dehydrogenase/5,10-methylene-tetrahydrofolate cyclohydrolase	17	LMDMO_RS00705	LNMR_RS08195	LH61_RS02010	HMPREF0555_RS04410	LEUM_RS02245	A0E46_RS02210	ARA01_02215	ARA02_RS02255	NH16_RS05840	AW164_RS01820	MI1_RS02215	LMES_RS02195	WZ78_RS07270	WZ79_RS09730	WZ81_RS00865	L963_RS05675	TY48_RS01755
COG1012	C	bifunctional acetaldehyde-CoA/alcohol dehydrogenase	17	LMDMO_RS06010	LNMR_RS06325	LH61_RS00420	HMPREF0555_RS07800	LEUM_RS00695	A0E46_RS00665	ARA01_00670	ARA02_RS00680	NH16_RS04225	AW164_RS00385	MI1_RS00670	LMES_RS00660	WZ78_RS08350	WZ79_RS07765	WZ81_RS03365	L963_RS00400	TY48_RS05880
COG0340	H	bifunctional biotin--[acetyl-CoA-carboxylase] synthetase/biotin operon repressor	17	LMDMO_RS04940	LNMR_RS04455	LH61_RS01195	HMPREF0555_RS06835	LEUM_RS01455	A0E46_RS01415	ARA01_01420	ARA02_RS01455	NH16_RS04985	AW164_RS01030	MI1_RS01420	LMES_RS01405	WZ78_RS00815	WZ79_RS03615	WZ81_RS01780	L963_RS01055	TY48_RS02870
COG0340	H	bifunctional biotin--[acetyl-CoA-carboxylase] synthetase/biotin operon repressor	17	LMDMO_RS00985	LNMR_RS00330	LH61_RS02280	HMPREF0555_RS04155	LEUM_RS02525	A0E46_RS02490	ARA01_02495	ARA02_RS02540	NH16_RS06125	AW164_RS02100	MI1_RS02495	LMES_RS02475	WZ78_RS02490	WZ79_RS02235	WZ81_RS00585	L963_RS01535	TY48_RS01475
COG2226	H	bifunctional demethylmenaquinone methyltransferase/2-methoxy-6-polyprenyl-1,4-benzoquinol methylase	17	LMDMO_RS05565	LNMR_RS02325	LH61_RS08735	HMPREF0555_RS05610	LEUM_RS09830	A0E46_RS09645	ARA01_09145	ARA02_RS09200	NH16_RS03375	AW164_RS08175	MI1_RS09055	LMES_RS09150	WZ78_RS04270	WZ79_RS07510	WZ81_RS06125	L963_RS02860	TY48_RS04935
COG0285	H	bifunctional folylpolyglutamate synthase/dihydrofolate synthase	17	LMDMO_RS02045	LNMR_RS01810	LH61_RS03325	HMPREF0555_RS03130	LEUM_RS03570	A0E46_RS03535	ARA01_03540	ARA02_RS03585	NH16_RS07200	AW164_RS03170	MI1_RS03540	LMES_RS03520	WZ78_RS01445	WZ79_RS05000	WZ81_RS02320	L963_RS05020	TY48_RS07650
COG1207	M	bifunctional N-acetylglucosamine-1-phosphate uridyltransferase/glucosamine-1-phosphate acetyltransferase	17	LMDMO_RS08085	LNMR_RS07695	LH61_RS07210	HMPREF0555_RS02595	LEUM_RS07865	A0E46_RS07715	ARA01_07455	ARA02_RS07505	NH16_RS01755	AW164_RS06585	MI1_RS07365	LMES_RS07195	WZ78_RS05715	WZ79_RS01295	WZ81_RS04965	L963_RS08035	TY48_RS06625
COG2065	F	bifunctional protein PyrR	17	LMDMO_RS02520	LNMR_RS03055	LH61_RS05965	HMPREF0555_RS01580	LEUM_RS06695	A0E46_RS06545	ARA01_06260	ARA02_RS06305	NH16_RS00570	AW164_RS05395	MI1_RS06160	LMES_RS05980	WZ78_RS02675	WZ79_RS00165	WZ81_RS06980	L963_RS07920	TY48_RS00350
COG0196	H	bifunctional riboflavin kinase/FMN adenylyltransferase	17	LMDMO_RS02630	LNMR_RS03165	LH61_RS05855	HMPREF0555_RS01470	LEUM_RS06585	A0E46_RS06435	ARA01_06150	ARA02_RS06195	NH16_RS00460	AW164_RS05285	MI1_RS06050	LMES_RS05870	WZ78_RS02785	WZ79_RS00055	WZ81_RS03220	L963_RS08210	TY48_RS00240
COG1268	R	biotin biosynthesis protein BioY	17	LMDMO_RS00980	LNMR_RS00325	LH61_RS02275	HMPREF0555_RS04160	LEUM_RS02520	A0E46_RS02485	ARA01_02490	ARA02_RS02530	NH16_RS06120	AW164_RS02095	MI1_RS02490	LMES_RS02470	WZ78_RS02495	WZ79_RS02240	WZ81_RS00590	L963_RS01530	TY48_RS01480
COG1744	R	BMP family ABC transporter substrate-binding protein	17	LMDMO_RS01850	LNMR_RS01185	LH61_RS03135	HMPREF0555_RS03325	LEUM_RS03380	A0E46_RS03345	ARA01_03350	ARA02_RS03395	NH16_RS07000	AW164_RS02980	MI1_RS03350	LMES_RS03330	WZ78_RS01635	WZ79_RS05190	WZ81_RS02130	L963_RS04830	TY48_RS07460
COG1744	R	BMP family ABC transporter substrate-binding protein	17	LMDMO_RS00590	LNMR_RS05645	LH61_RS01895	HMPREF0555_RS04525	LEUM_RS02130	A0E46_RS02095	ARA01_02100	ARA02_RS02140	NH16_RS05725	AW164_RS01710	MI1_RS02100	LMES_RS02080	WZ78_RS00010	WZ79_RS04420	WZ81_RS00980	L963_RS03765	TY48_RS01870
COG0115	EH	branched chain amino acid aminotransferase	17	LMDMO_RS02775	LNMR_RS03305	LH61_RS05720	HMPREF0555_RS00910	LEUM_RS06440	A0E46_RS06300	ARA01_06000	ARA02_RS06045	NH16_RS00310	AW164_RS05150	MI1_RS05900	LMES_RS05735	WZ78_RS03175	WZ79_RS07055	WZ81_RS03060	L963_RS08585	TY48_RS08210
COG4120	R	branched-chain amino acid ABC transporter permease	17	LMDMO_RS06310	LNMR_RS06625	LH61_RS00200	HMPREF0555_RS05255	LEUM_RS00395	A0E46_RS00385	ARA01_00390	ARA02_RS00380	NH16_RS04045	AW164_RS00200	MI1_RS00390	LMES_RS00380	WZ78_RS04970	WZ79_RS02925	WZ81_RS03570	L963_RS06420	TY48_RS06065
COG0474	P	calcium-translocating P-type ATPase, PMCA-type	17	LMDMO_RS00575	LNMR_RS05630	LH61_RS01880	HMPREF0555_RS04540	LEUM_RS02115	A0E46_RS02080	ARA01_02085	ARA02_RS02125	NH16_RS05710	AW164_RS01695	MI1_RS02085	LMES_RS02065	WZ78_RS00025	WZ79_RS04405	WZ81_RS00995	L963_RS03750	TY48_RS01885
COG0239	D	camphor resistance protein CrcB	17	LMDMO_RS06115	LNMR_RS06430	LH61_RS00315	HMPREF0555_RS06195	LEUM_RS00590	A0E46_RS00560	ARA01_00565	ARA02_RS00575	NH16_RS04120	AW164_RS00280	MI1_RS00565	LMES_RS00555	WZ78_RS05105	WZ79_RS02720	WZ81_RS03470	L963_RS05915	TY48_RS05985
COG0239	D	camphor resistance protein CrcB	17	LMDMO_RS06120	LNMR_RS06435	LH61_RS00310	HMPREF0555_RS06200	LEUM_RS00585	A0E46_RS00555	ARA01_00560	ARA02_RS00570	NH16_RS04115	AW164_RS00275	MI1_RS00560	LMES_RS00550	WZ78_RS05100	WZ79_RS02725	WZ81_RS03475	L963_RS05920	TY48_RS05990
COG0438	M	capsular biosynthesis protein	17	LMDMO_RS02365	LNMR_RS02890	LH61_RS06130	HMPREF0555_RS01740	LEUM_RS06860	A0E46_RS06710	ARA01_06430	ARA02_RS06460	NH16_RS00745	AW164_RS05560	MI1_RS06330	LMES_RS06135	WZ78_RS07305	WZ79_RS00320	WZ81_RS06815	L963_RS03670	TY48_RS00505
COG0458	EF	carbamoyl phosphate synthase large subunit	17	LMDMO_RS02530	LNMR_RS03065	LH61_RS05955	HMPREF0555_RS01570	LEUM_RS06685	A0E46_RS06535	ARA01_06250	ARA02_RS06295	NH16_RS00560	AW164_RS05385	MI1_RS06150	LMES_RS05970	WZ78_RS02685	WZ79_RS00155	WZ81_RS06990	L963_RS07930	TY48_RS00340
COG0505	EF	carbamoyl phosphate synthase small subunit	17	LMDMO_RS02525	LNMR_RS03060	LH61_RS05960	HMPREF0555_RS01575	LEUM_RS06690	A0E46_RS06540	ARA01_06255	ARA02_RS06300	NH16_RS00565	AW164_RS05390	MI1_RS06155	LMES_RS05975	WZ78_RS02680	WZ79_RS00160	WZ81_RS06985	L963_RS07925	TY48_RS00345
COG0063	G	carbohydrate kinase	17	LMDMO_RS03530	LNMR_RS03765	LH61_RS06790	HMPREF0555_RS02215	LEUM_RS07470	A0E46_RS07315	ARA01_07060	ARA02_RS07095	NH16_RS01325	AW164_RS06190	MI1_RS06970	LMES_RS06790	WZ78_RS07725	WZ79_RS00900	WZ81_RS06495	L963_RS03585	TY48_RS09090
COG3338	P	carbonic anhydrase	17	LMDMO_RS05840	LNMR_RS02050	LH61_RS08995	HMPREF0555_RS07635	LEUM_RS10095	A0E46_RS09910	ARA01_09410	ARA02_RS09465	NH16_RS03640	AW164_RS08440	MI1_RS09930	LMES_RS09415	WZ78_RS05405	WZ79_RS03315	WZ81_RS07635	L963_RS02825	TY48_RS04670
COG0744	M	carboxypeptidase	17	LMDMO_RS01645	LNMR_RS00980	LH61_RS02935	HMPREF0555_RS03525	LEUM_RS03180	A0E46_RS03140	ARA01_03145	ARA02_RS03190	NH16_RS06800	AW164_RS02775	MI1_RS03145	LMES_RS03130	WZ78_RS01835	WZ79_RS01585	WZ81_RS01930	L963_RS04630	TY48_RS07260
COG1609	K	catabolite control protein A	17	LMDMO_RS01120	LNMR_RS00465	LH61_RS02415	HMPREF0555_RS04025	LEUM_RS02660	A0E46_RS02625	ARA01_02630	ARA02_RS02675	NH16_RS06260	AW164_RS02235	MI1_RS02630	LMES_RS02610	WZ78_RS02355	WZ79_RS02105	WZ81_RS00450	L963_RS01670	TY48_RS06720
		CCA tRNA nucleotidyltransferase	17	LMDMO_RS02155	LNMR_RS01700	LH61_RS03435	HMPREF0555_RS03045	LEUM_RS03680	A0E46_RS03645	ARA01_03650	ARA02_RS03695	NH16_RS07315	AW164_RS03280	MI1_RS03650	LMES_RS03630	WZ78_RS06965	WZ79_RS04890	WZ81_RS02430	L963_RS04250	TY48_RS07760
COG2508	TQ	CdaR family transcriptional regulator	17	LMDMO_RS02840	LNMR_RS03370	LH61_RS05625	HMPREF0555_RS00845	LEUM_RS06375	A0E46_RS06235	ARA01_05935	ARA02_RS05980	NH16_RS00245	AW164_RS05085	MI1_RS05835	LMES_RS05670	WZ78_RS08875	WZ79_RS07120	WZ81_RS02995	L963_RS08520	TY48_RS08145
COG0558	I	CDP-diacylglycerol--glycerol-3-phosphate 3-phosphatidyltransferase	17	LMDMO_RS01320	LNMR_RS00655	LH61_RS02605	HMPREF0555_RS03835	LEUM_RS02850	A0E46_RS02815	ARA01_02820	ARA02_RS02865	NH16_RS06450	AW164_RS02425	MI1_RS02820	LMES_RS02800	WZ78_RS02165	WZ79_RS01915	WZ81_RS00260	L963_RS01860	TY48_RS06910
COG2302	S	cell division protein	17	LMDMO_RS03720	LNMR_RS03960	LH61_RS06590	HMPREF0555_RS02035	LEUM_RS07290	A0E46_RS07135	ARA01_06855	ARA02_RS06890	NH16_RS01140	AW164_RS05975	MI1_RS06755	LMES_RS06585	WZ78_RS05955	WZ79_RS00720	WZ81_RS06315	L963_RS03405	TY48_RS00880
COG2302	S	cell division protein	17	LMDMO_RS03725	LNMR_RS03965	LH61_RS06585	HMPREF0555_RS02030	LEUM_RS07285	A0E46_RS07130	ARA01_06850	ARA02_RS06885	NH16_RS01135	AW164_RS05970	MI1_RS06750	LMES_RS06580	WZ78_RS05960	WZ79_RS00715	WZ81_RS06310	L963_RS03400	TY48_RS00875
COG0849	D	cell division protein FtsA	17	LMDMO_RS03705	LNMR_RS03945	LH61_RS06605	HMPREF0555_RS02050	LEUM_RS07305	A0E46_RS07150	ARA01_06870	ARA02_RS06905	NH16_RS01155	AW164_RS05990	MI1_RS06770	LMES_RS06600	WZ78_RS05940	WZ79_RS00735	WZ81_RS06330	L963_RS03420	TY48_RS00895
COG0465	O	cell division protein FtsH	17	LMDMO_RS00425	LNMR_RS05480	LH61_RS01690	HMPREF0555_RS04695	LEUM_RS01965	A0E46_RS01930	ARA01_01935	ARA02_RS01975	NH16_RS05560	AW164_RS01545	MI1_RS01935	LMES_RS01915	WZ78_RS00175	WZ79_RS04255	WZ81_RS01145	L963_RS01390	TY48_RS02035
COG0768	M	cell division protein FtsI	17	LMDMO_RS00045	LNMR_RS05100	LH61_RS01315	HMPREF0555_RS06705	LEUM_RS01585	A0E46_RS01550	ARA01_01555	ARA02_RS01595	NH16_RS05165	AW164_RS01165	MI1_RS01555	LMES_RS01535	WZ78_RS00555	WZ79_RS03875	WZ81_RS01525	L963_RS01270	TY48_RS02740
COG1189	J	cell division protein FtsJ	17	LMDMO_RS08055	LNMR_RS07725	LH61_RS07180	HMPREF0555_RS02565	LEUM_RS07835	A0E46_RS07685	ARA01_07425	ARA02_RS07475	NH16_RS01725	AW164_RS06555	MI1_RS07335	LMES_RS07165	WZ78_RS05685	WZ79_RS01265	WZ81_RS04995	L963_RS08005	TY48_RS06595
COG1674	D	cell division protein FtsK	17	LMDMO_RS01690	LNMR_RS01025	LH61_RS02975	HMPREF0555_RS03485	LEUM_RS03220	A0E46_RS03185	ARA01_03190	ARA02_RS03235	NH16_RS06840	AW164_RS02820	MI1_RS03190	LMES_RS03170	WZ78_RS01795	WZ79_RS01545	WZ81_RS01970	L963_RS04670	TY48_RS07300
		cell division protein FtsL	17	LMDMO_RS03675	LNMR_RS03910	LH61_RS06635	HMPREF0555_RS02080	LEUM_RS07335	A0E46_RS07180	ARA01_06900	ARA02_RS06935	NH16_RS01185	AW164_RS06020	MI1_RS06800	LMES_RS06630	WZ78_RS05910	WZ79_RS00765	WZ81_RS06360	L963_RS03450	TY48_RS00925
COG1589	M	cell division protein FtsQ	17	LMDMO_RS03700	LNMR_RS03940	LH61_RS06610	HMPREF0555_RS02055	LEUM_RS07310	A0E46_RS07155	ARA01_06875	ARA02_RS06910	NH16_RS01160	AW164_RS05995	MI1_RS06775	LMES_RS06605	WZ78_RS05935	WZ79_RS00740	WZ81_RS06335	L963_RS03425	TY48_RS00900
COG0772	D	cell division protein FtsW	17	LMDMO_RS04745	LNMR_RS04650	LH61_RS01005	HMPREF0555_RS07025	LEUM_RS01265	A0E46_RS01220	ARA01_01225	ARA02_RS01250	NH16_RS04790	AW164_RS00835	MI1_RS01225	LMES_RS01215	WZ78_RS01005	WZ79_RS06830	WZ81_RS04430	L963_RS00865	TY48_RS03060
COG0772	D	cell division protein FtsW	17	LMDMO_RS08020	LNMR_RS07760	LH61_RS07145	HMPREF0555_RS02530	LEUM_RS07800	A0E46_RS07650	ARA01_07390	ARA02_RS07440	NH16_RS01690	AW164_RS06520	MI1_RS07300	LMES_RS07130	WZ78_RS05650	WZ79_RS01230	WZ81_RS05030	L963_RS07970	TY48_RS06560
		cell division protein FtsZ	17	LMDMO_RS09175	LNMR_RS05705	LH61_RS07400	HMPREF0555_RS06265	LEUM_RS08375	A0E46_RS08175	ARA01_07670	ARA02_RS07720	NH16_RS01990	AW164_RS06845	MI1_RS07580	LMES_RS07675	WZ78_RS04645	WZ79_RS04490	WZ81_RS03895	L963_RS03100	TY48_RS03630
		cell division protein FtsZ	17	LMDMO_RS03710	LNMR_RS03950	LH61_RS06600	HMPREF0555_RS02045	LEUM_RS07300	A0E46_RS07145	ARA01_06865	ARA02_RS06900	NH16_RS01150	AW164_RS05985	MI1_RS06765	LMES_RS06595	WZ78_RS05945	WZ79_RS00730	WZ81_RS06325	L963_RS03415	TY48_RS00890
COG1799	S	cell division protein SepF	17	LMDMO_RS03715	LNMR_RS03955	LH61_RS06595	HMPREF0555_RS02040	LEUM_RS07295	A0E46_RS07140	ARA01_06860	ARA02_RS06895	NH16_RS01145	AW164_RS05980	MI1_RS06760	LMES_RS06590	WZ78_RS05950	WZ79_RS00725	WZ81_RS06320	L963_RS03410	TY48_RS00885
		cell wall anchor protein	17	LMDMO_RS01520	LNMR_RS00855	LH61_RS02805	HMPREF0555_RS03645	LEUM_RS03050	A0E46_RS03015	ARA01_03020	ARA02_RS03065	NH16_RS06650	AW164_RS02625	MI1_RS03020	LMES_RS02995	WZ78_RS01965	WZ79_RS01715	WZ81_RS00060	L963_RS04510	TY48_RS07110
		chemotaxis protein	17	LMDMO_RS00580	LNMR_RS05635	LH61_RS01885	HMPREF0555_RS04535	LEUM_RS02120	A0E46_RS02085	ARA01_02090	ARA02_RS02130	NH16_RS05715	AW164_RS01700	MI1_RS02090	LMES_RS02070	WZ78_RS00020	WZ79_RS04410	WZ81_RS00990	L963_RS03755	TY48_RS01880
		chemotaxis protein	17	LMDMO_RS09195	LNMR_RS05725	LH61_RS07420	HMPREF0555_RS06285	LEUM_RS08395	A0E46_RS08195	ARA01_07690	ARA02_RS07740	NH16_RS02010	AW164_RS06865	MI1_RS07600	LMES_RS07695	WZ78_RS04625	WZ79_RS04510	WZ81_RS03915	L963_RS03120	TY48_RS03610
COG0038	P	chloride channel protein	17	LMDMO_RS08695	LNMR_RS01485	LH61_RS03665	HMPREF0555_RS02830	LEUM_RS03895	A0E46_RS03860	ARA01_03865	ARA02_RS03910	NH16_RS07530	AW164_RS03495	MI1_RS03865	LMES_RS03845	WZ78_RS06750	WZ79_RS04675	WZ81_RS08190	L963_RS04465	TY48_RS07975
COG0082	E	chorismate synthase	17	LMDMO_RS07715	LNMR_RS07520	LH61_RS04830	HMPREF0555_RS00315	LEUM_RS05685	A0E46_RS05205	ARA01_05375	ARA02_RS05645	NH16_RS08760	AW164_RS04515	MI1_RS05275	LMES_RS05105	WZ78_RS03310	WZ79_RS05620	WZ81_RS08780	L963_RS03910	TY48_RS04215
COG0593	L	chromosomal replication initiator protein DnaA	17	LMDMO_RS05845	LNMR_RS02045	LH61_RS09000	HMPREF0555_RS07630	LEUM_RS00010	A0E46_RS00005	ARA01_00005	ARA02_RS00005	NH16_RS03645	AW164_RS08445	MI1_RS00005	LMES_RS00005	WZ78_RS05410	WZ79_RS03310	WZ81_RS07640	L963_RS00030	TY48_RS04665
COG1354	S	chromosome segregation protein ScpA	17	LMDMO_RS02875	LNMR_RS03405	LH61_RS05590	HMPREF0555_RS00810	LEUM_RS06340	A0E46_RS06200	ARA01_05900	ARA02_RS05945	NH16_RS00210	AW164_RS05050	MI1_RS05800	LMES_RS05635	WZ78_RS08840	WZ79_RS07155	WZ81_RS02960	L963_RS08485	TY48_RS08110
COG1196	D	chromosome segregation protein SMC	17	LMDMO_RS03345	LNMR_RS03580	LH61_RS06975	HMPREF0555_RS02380	LEUM_RS07655	A0E46_RS07505	ARA01_07245	ARA02_RS07295	NH16_RS01545	AW164_RS06375	MI1_RS07155	LMES_RS06985	WZ78_RS05505	WZ79_RS01085	WZ81_RS05175	L963_RS02930	TY48_RS06415
COG1122	P	cobalt ABC transporter ATPase	17	LMDMO_RS02210	LNMR_RS01645	LH61_RS03495	HMPREF0555_RS02990	LEUM_RS03735	A0E46_RS03700	ARA01_03705	ARA02_RS03750	NH16_RS07370	AW164_RS03335	MI1_RS03705	LMES_RS03685	WZ78_RS06910	WZ79_RS04835	WZ81_RS02485	L963_RS04305	TY48_RS07815
COG1122	P	cobalt ABC transporter ATPase	17	LMDMO_RS03445	LNMR_RS03680	LH61_RS06870	HMPREF0555_RS02275	LEUM_RS07555	A0E46_RS07395	ARA01_07145	ARA02_RS07180	NH16_RS01435	AW164_RS06275	MI1_RS07055	LMES_RS06875	WZ78_RS07810	WZ79_RS00985	WZ81_RS07530	L963_RS06010	TY48_RS06315
COG0619	P	cobalt ABC transporter ATP-binding protein	17	LMDMO_RS04330	LNMR_RS04825	LH61_RS00820	HMPREF0555_RS07245	LEUM_RS01095	A0E46_RS01060	ARA01_01065	ARA02_RS01080	NH16_RS04620	AW164_RS00685	MI1_RS01065	LMES_RS01055	WZ78_RS01175	WZ79_RS07460	WZ81_RS04600	L963_RS00700	TY48_RS03230
COG0619	P	cobalt ABC transporter permease	17	LMDMO_RS05445	LNMR_RS02450	LH61_RS08580	HMPREF0555_RS05340	LEUM_RS09605	A0E46_RS09415	ARA01_08915	ARA02_RS08965	NH16_RS03190	AW164_RS08040	MI1_RS08825	LMES_RS08920	WZ78_RS04050	WZ79_RS08800	WZ81_RS07835	L963_RS06920	TY48_RS02250
COG0619	P	cobalt ABC transporter permease	17	LMDMO_RS02205	LNMR_RS01650	LH61_RS03490	HMPREF0555_RS02995	LEUM_RS03730	A0E46_RS03695	ARA01_03700	ARA02_RS03745	NH16_RS07365	AW164_RS03330	MI1_RS03700	LMES_RS03680	WZ78_RS06915	WZ79_RS04840	WZ81_RS02480	L963_RS04300	TY48_RS07810
COG0619	P	cobalt ABC transporter permease	17	LMDMO_RS03450	LNMR_RS03685	LH61_RS06865	HMPREF0555_RS02270	LEUM_RS07550	A0E46_RS07390	ARA01_07140	ARA02_RS07175	NH16_RS01430	AW164_RS06270	MI1_RS07050	LMES_RS06870	WZ78_RS07805	WZ79_RS00980	WZ81_RS07535	L963_RS06005	TY48_RS06310
COG0234	O	co-chaperone GroES	17	LMDMO_RS06890	LNMR_RS05930	LH61_RS07650	HMPREF0555_RS06430	LEUM_RS08595	A0E46_RS08390	ARA01_07885	ARA02_RS07935	NH16_RS02220	AW164_RS07070	MI1_RS07795	LMES_RS07895	WZ78_RS04425	WZ79_RS06390	WZ81_RS04110	L963_RS02300	TY48_RS05515
COG1278	K	cold-shock protein	17	LMDMO_RS01905	LNMR_RS01950	LH61_RS03185	HMPREF0555_RS03275	LEUM_RS03430	A0E46_RS03395	ARA01_03400	ARA02_RS03445	NH16_RS07050	AW164_RS03030	MI1_RS03400	LMES_RS03380	WZ78_RS01585	WZ79_RS05140	WZ81_RS02180	L963_RS04880	TY48_RS07510
COG1278	K	cold-shock protein	17	LMDMO_RS07355	LNMR_RS08070	LH61_RS08200	HMPREF0555_RS05835	LEUM_RS09145	A0E46_RS08935	ARA01_08420	ARA02_RS08485	NH16_RS02760	AW164_RS07590	MI1_RS08330	LMES_RS08440	WZ78_RS06335	WZ79_RS05890	WZ81_RS05395	L963_RS08400	TY48_RS01150
COG2131	F	competence protein ComE	17	LMDMO_RS00700	LNMR_RS08200	LH61_RS02005	HMPREF0555_RS04415	LEUM_RS02240	A0E46_RS02205	ARA01_02210	ARA02_RS02250	NH16_RS05835	AW164_RS01815	MI1_RS02210	LMES_RS02190	WZ78_RS07275	WZ79_RS09725	WZ81_RS00870	L963_RS05680	TY48_RS01760
COG4537	U	competence protein ComGC	17	LMDMO_RS00720	LNMR_RS00065	LH61_RS02025	HMPREF0555_RS04375	LEUM_RS02260	A0E46_RS02225	ARA01_02230	ARA02_RS02270	NH16_RS05855	AW164_RS01835	MI1_RS02230	LMES_RS02210	WZ78_RS07255	WZ79_RS02500	WZ81_RS00850	L963_RS01965	TY48_RS01740
COG3142	P	copper resistance protein	17	LMDMO_RS03935	LNMR_RS04175	LH61_RS06380	HMPREF0555_RS01820	LEUM_RS07070	A0E46_RS06920	ARA01_06640	ARA02_RS06675	NH16_RS00910	AW164_RS05760	MI1_RS06540	LMES_RS06365	WZ78_RS07505	WZ79_RS00505	WZ81_RS07265	L963_RS06275	TY48_RS00665
COG0816	L	crossover junction endodeoxyribonuclease RuvA	17	LMDMO_RS01195	LNMR_RS00535	LH61_RS02485	HMPREF0555_RS03955	LEUM_RS02730	A0E46_RS02695	ARA01_02700	ARA02_RS02745	NH16_RS06330	AW164_RS02305	MI1_RS02700	LMES_RS02680	WZ78_RS02285	WZ79_RS02035	WZ81_RS00380	L963_RS01740	TY48_RS06790
COG0664	T	Crp/Fnr family transcriptional regulator	17	LMDMO_RS05805	LNMR_RS02085	LH61_RS08960	HMPREF0555_RS07670	LEUM_RS10060	A0E46_RS09875	ARA01_09375	ARA02_RS09430	NH16_RS03605	AW164_RS08405	MI1_RS09285	LMES_RS09380	WZ78_RS05370	WZ79_RS03350	WZ81_RS05895	L963_RS02790	TY48_RS04705
		CsbD family protein	17	LMDMO_RS09045	LNMR_RS07240	LH61_RS05110	HMPREF0555_RS00580	LEUM_RS05965	A0E46_RS05485	ARA01_05655	ARA02_RS05365	NH16_RS09045	AW164_RS04795	MI1_RS05555	LMES_RS05385	WZ78_RS03590	WZ79_RS05340	WZ81_RS06515	L963_RS04175	TY48_RS03935
COG0504	F	CTP synthetase	17	LMDMO_RS00990	LNMR_RS00335	LH61_RS02285	HMPREF0555_RS04150	LEUM_RS02530	A0E46_RS02495	ARA01_02500	ARA02_RS02545	NH16_RS06130	AW164_RS02105	MI1_RS02500	LMES_RS02480	WZ78_RS02485	WZ79_RS02230	WZ81_RS00580	L963_RS01540	TY48_RS01470
COG0626	E	cystathionine gamma-synthase	17	LMDMO_RS03160	LNMR_RS08740	LH61_RS05540	HMPREF0555_RS00755	LEUM_RS06290	A0E46_RS06145	ARA01_05850	ARA02_RS05890	NH16_RS00115	AW164_RS04980	MI1_RS05750	LMES_RS05580	WZ78_RS03785	WZ79_RS07205	WZ81_RS02620	L963_RS08430	TY48_RS08390
		cysteine desulfurase	17	LMDMO_RS05650	LNMR_RS02240	LH61_RS08810	HMPREF0555_RS05515	LEUM_RS09910	A0E46_RS09725	ARA01_09225	ARA02_RS09280	NH16_RS03455	AW164_RS08255	MI1_RS09135	LMES_RS09230	WZ78_RS05220	WZ79_RS03500	WZ81_RS06045	L963_RS06690	TY48_RS04855
		cysteine desulfurase	17	LMDMO_RS01855	LNMR_RS01190	LH61_RS03140	HMPREF0555_RS03320	LEUM_RS03385	A0E46_RS03350	ARA01_03355	ARA02_RS03400	NH16_RS07005	AW164_RS02985	MI1_RS03355	LMES_RS03335	WZ78_RS01630	WZ79_RS05185	WZ81_RS02135	L963_RS04835	TY48_RS07465
		cysteine methyltransferase	17	LMDMO_RS03770	LNMR_RS04010	LH61_RS06540	HMPREF0555_RS01985	LEUM_RS07240	A0E46_RS07085	ARA01_06805	ARA02_RS06840	NH16_RS01090	AW164_RS05925	MI1_RS06705	LMES_RS06535	WZ78_RS06005	WZ79_RS00670	WZ81_RS06265	L963_RS03355	TY48_RS00830
COG0215	J	cysteine--tRNA ligase	17	LMDMO_RS05935	LNMR_RS06250	LH61_RS00500	HMPREF0555_RS07875	LEUM_RS00775	A0E46_RS00740	ARA01_00745	ARA02_RS00755	NH16_RS04300	AW164_RS00460	MI1_RS00745	LMES_RS00735	WZ78_RS08275	WZ79_RS07690	WZ81_RS03290	L963_RS00475	TY48_RS05805
COG0295	F	cytidine deaminase	17	LMDMO_RS00620	LNMR_RS08280	LH61_RS01925	HMPREF0555_RS04495	LEUM_RS02160	A0E46_RS02125	ARA01_02130	ARA02_RS02170	NH16_RS05755	AW164_RS01735	MI1_RS02130	LMES_RS02110	WZ78_RS08690	WZ79_RS08520	WZ81_RS00950	L963_RS03795	TY48_RS01840
COG0283	F	cytidylate kinase	17	LMDMO_RS02900	LNMR_RS03430	LH61_RS05565	HMPREF0555_RS00785	LEUM_RS06315	A0E46_RS06175	ARA01_05875	ARA02_RS05920	NH16_RS00185	AW164_RS05025	MI1_RS05775	LMES_RS05610	WZ78_RS08815	WZ79_RS07180	WZ81_RS02935	L963_RS08460	TY48_RS08085
COG1294	C	cytochrome c oxidase assembly protein	17	LMDMO_RS01210	LNMR_RS00550	LH61_RS02500	HMPREF0555_RS03940	LEUM_RS02745	A0E46_RS02710	ARA01_02715	ARA02_RS02760	NH16_RS06345	AW164_RS02320	MI1_RS02715	LMES_RS02695	WZ78_RS02270	WZ79_RS02020	WZ81_RS00365	L963_RS01755	TY48_RS06805
		cytochrome c554	17	LMDMO_RS07155	LNMR_RS06190	LH61_RS07910	HMPREF0555_RS06685	LEUM_RS08855	A0E46_RS08660	ARA01_08145	ARA02_RS08205	NH16_RS02485	AW164_RS07330	MI1_RS08055	LMES_RS08165	WZ78_RS06625	WZ79_RS06130	WZ81_RS08400	L963_RS02560	TY48_RS05775
COG1271	C	cytochrome d ubiquinol oxidase subunit I	17	LMDMO_RS01205	LNMR_RS00545	LH61_RS02495	HMPREF0555_RS03945	LEUM_RS02740	A0E46_RS02705	ARA01_02710	ARA02_RS02755	NH16_RS06340	AW164_RS02315	MI1_RS02710	LMES_RS02690	WZ78_RS02275	WZ79_RS02025	WZ81_RS00370	L963_RS01750	TY48_RS06800
COG0586	S	cytochrome o ubiquinol oxidase	17	LMDMO_RS01705	LNMR_RS01040	LH61_RS02990	HMPREF0555_RS03470	LEUM_RS03235	A0E46_RS03200	ARA01_03205	ARA02_RS03250	NH16_RS06855	AW164_RS02835	MI1_RS03205	LMES_RS03185	WZ78_RS01780	WZ79_RS01530	WZ81_RS01985	L963_RS04685	TY48_RS07315
COG1181	M	D-alanine--D-alanine ligase	17	LMDMO_RS04755	LNMR_RS04640	LH61_RS01015	HMPREF0555_RS07015	LEUM_RS01275	A0E46_RS01230	ARA01_01235	ARA02_RS01260	NH16_RS04800	AW164_RS00845	MI1_RS01235	LMES_RS01225	WZ78_RS00995	WZ79_RS06840	WZ81_RS04420	L963_RS00875	TY48_RS03050
COG1020	Q	D-alanine--poly(phosphoribitol) ligase	17	LMDMO_RS07150	LNMR_RS06185	LH61_RS07905	HMPREF0555_RS06680	LEUM_RS08850	A0E46_RS08655	ARA01_08140	ARA02_RS08200	NH16_RS02480	AW164_RS07325	MI1_RS08050	LMES_RS08160	WZ78_RS06630	WZ79_RS06135	WZ81_RS08405	L963_RS02555	TY48_RS05770
COG0236	IQ	D-alanine--poly(phosphoribitol) ligase subunit 2	17	LMDMO_RS07140	LNMR_RS06175	LH61_RS07895	HMPREF0555_RS06670	LEUM_RS08840	A0E46_RS08645	ARA01_08130	ARA02_RS08190	NH16_RS02470	AW164_RS07315	MI1_RS08040	LMES_RS08150	WZ78_RS06640	WZ79_RS06145	WZ81_RS08415	L963_RS02545	TY48_RS05760
COG1696	M	D-alanyl-lipoteichoic acid biosynthesis protein DltB	17	LMDMO_RS07145	LNMR_RS06180	LH61_RS07900	HMPREF0555_RS06675	LEUM_RS08845	A0E46_RS08650	ARA01_08135	ARA02_RS08195	NH16_RS02475	AW164_RS07320	MI1_RS08045	LMES_RS08155	WZ78_RS06635	WZ79_RS06140	WZ81_RS08410	L963_RS02550	TY48_RS05765
COG3966	M	D-alanyl-lipoteichoic acid biosynthesis protein DltD	17	LMDMO_RS07135	LNMR_RS06170	LH61_RS07890	HMPREF0555_RS06665	LEUM_RS08835	A0E46_RS08640	ARA01_08125	ARA02_RS08185	NH16_RS02465	AW164_RS07310	MI1_RS08035	LMES_RS08145	WZ78_RS06645	WZ79_RS06150	WZ81_RS08420	L963_RS02540	TY48_RS05755
COG1490	J	D-aminoacyl-tRNA deacylase	17	LMDMO_RS02550	LNMR_RS03085	LH61_RS05935	HMPREF0555_RS01550	LEUM_RS06665	A0E46_RS06515	ARA01_06230	ARA02_RS06275	NH16_RS00540	AW164_RS05365	MI1_RS06130	LMES_RS05950	WZ78_RS02705	WZ79_RS00135	WZ81_RS07010	L963_RS08130	TY48_RS00320
COG4098	L	DEAD/DEAH box helicase	17	LMDMO_RS07970	LNMR_RS07810	LH61_RS07095	HMPREF0555_RS02475	LEUM_RS07750	A0E46_RS07600	ARA01_07340	ARA02_RS07390	NH16_RS01640	AW164_RS06470	MI1_RS07250	LMES_RS07080	WZ78_RS05600	WZ79_RS01180	WZ81_RS05080	L963_RS03025	TY48_RS06510
COG1428	F	deoxyadenosine kinase	17	LMDMO_RS04900	LNMR_RS04495	LH61_RS01155	HMPREF0555_RS06875	LEUM_RS01415	A0E46_RS01375	ARA01_01380	ARA02_RS01415	NH16_RS04945	AW164_RS00990	MI1_RS01380	LMES_RS01365	WZ78_RS00855	WZ79_RS06980	WZ81_RS01820	L963_RS01015	TY48_RS02910
COG1428	F	deoxyadenosine kinase	17	LMDMO_RS01485	LNMR_RS00820	LH61_RS02770	HMPREF0555_RS03670	LEUM_RS03015	A0E46_RS02980	ARA01_02985	ARA02_RS03030	NH16_RS06615	AW164_RS02590	MI1_RS02985	LMES_RS02965	WZ78_RS02000	WZ79_RS01750	WZ81_RS00095	L963_RS06805	TY48_RS07075
COG0756	F	deoxyuridine 5'-triphosphate nucleotidohydrolase	17	LMDMO_RS05960	LNMR_RS06275	LH61_RS00470	HMPREF0555_RS07850	LEUM_RS00745	A0E46_RS00715	ARA01_00720	ARA02_RS00730	NH16_RS04275	AW164_RS00435	MI1_RS00720	LMES_RS00710	WZ78_RS08300	WZ79_RS07715	WZ81_RS03315	L963_RS00450	TY48_RS05830
COG0237	H	dephospho-CoA kinase	17	LMDMO_RS01045	LNMR_RS00390	LH61_RS02340	HMPREF0555_RS04100	LEUM_RS02585	A0E46_RS02550	ARA01_02555	ARA02_RS02600	NH16_RS06185	AW164_RS02160	MI1_RS02555	LMES_RS02535	WZ78_RS02430	WZ79_RS02180	WZ81_RS00525	L963_RS01595	TY48_RS01415
COG0818	M	diacylglycerol kinase	17	LMDMO_RS02270	LNMR_RS01585	LH61_RS03555	HMPREF0555_RS02930	LEUM_RS03795	A0E46_RS03760	ARA01_03765	ARA02_RS03810	NH16_RS07430	AW164_RS03395	MI1_RS03765	LMES_RS03745	WZ78_RS06850	WZ79_RS04775	WZ81_RS02545	L963_RS04365	TY48_RS07875
COG0818	M	diacylglycerol kinase	17	LMDMO_RS08180	LNMR_RS07600	LH61_RS07300	HMPREF0555_RS02690	LEUM_RS08255	A0E46_RS08055	ARA01_07550	ARA02_RS07600	NH16_RS01870	AW164_RS06745	MI1_RS07460	LMES_RS07555	WZ78_RS05810	WZ79_RS08355	WZ81_RS04870	L963_RS06085	TY48_RS03735
COG0019	E	diaminopimelate decarboxylase	17	LMDMO_RS01720	LNMR_RS01055	LH61_RS03005	HMPREF0555_RS03455	LEUM_RS03250	A0E46_RS03215	ARA01_03220	ARA02_RS03265	NH16_RS06870	AW164_RS02850	MI1_RS03220	LMES_RS03200	WZ78_RS01765	WZ79_RS01515	WZ81_RS02000	L963_RS04700	TY48_RS07330
COG0262	H	dihydrofolate reductase	17	LMDMO_RS02160	LNMR_RS01695	LH61_RS03440	HMPREF0555_RS03040	LEUM_RS03685	A0E46_RS03650	ARA01_03655	ARA02_RS03700	NH16_RS07320	AW164_RS03285	MI1_RS03655	LMES_RS03635	WZ78_RS06960	WZ79_RS04885	WZ81_RS02435	L963_RS04255	TY48_RS07765
COG0006	E	dipeptidase	17	LMDMO_RS01115	LNMR_RS00460	LH61_RS02410	HMPREF0555_RS04030	LEUM_RS02655	A0E46_RS02620	ARA01_02625	ARA02_RS02670	NH16_RS06255	AW164_RS02230	MI1_RS02625	LMES_RS02605	WZ78_RS02360	WZ79_RS02110	WZ81_RS00455	L963_RS01665	TY48_RS06715
COG0624	E	dipeptidase PepV	17	LMDMO_RS03540	LNMR_RS03775	LH61_RS06780	HMPREF0555_RS02205	LEUM_RS07460	A0E46_RS07305	ARA01_07050	ARA02_RS07085	NH16_RS01315	AW164_RS06180	MI1_RS06960	LMES_RS06780	WZ78_RS07715	WZ79_RS00890	WZ81_RS06485	L963_RS03575	TY48_RS09100
COG3407	I	diphosphomevalonate decarboxylase	17	LMDMO_RS02450	LNMR_RS02985	LH61_RS06035	HMPREF0555_RS01650	LEUM_RS06765	A0E46_RS06615	ARA01_06330	ARA02_RS06375	NH16_RS00640	AW164_RS05465	MI1_RS06230	LMES_RS06050	WZ78_RS02605	WZ79_RS00235	WZ81_RS06910	L963_RS07850	TY48_RS00420
		disulfide isomerase	17	LMDMO_RS01770	LNMR_RS01105	LH61_RS03055	HMPREF0555_RS03405	LEUM_RS03300	A0E46_RS03265	ARA01_03270	ARA02_RS03315	NH16_RS06920	AW164_RS02900	MI1_RS03270	LMES_RS03250	WZ78_RS01715	WZ79_RS01465	WZ81_RS02050	L963_RS04750	TY48_RS07380
COG3599	D	DivIVA domain-containing protein	17	LMDMO_RS01655	LNMR_RS00990	LH61_RS02945	HMPREF0555_RS03515	LEUM_RS03190	A0E46_RS03150	ARA01_03155	ARA02_RS03200	NH16_RS06810	AW164_RS02785	MI1_RS03155	LMES_RS03140	WZ78_RS01825	WZ79_RS01575	WZ81_RS01940	L963_RS04640	TY48_RS07270
COG3599	D	DivIVA domain-containing protein	17	LMDMO_RS03730	LNMR_RS03970	LH61_RS06580	HMPREF0555_RS02025	LEUM_RS07280	A0E46_RS07125	ARA01_06845	ARA02_RS06880	NH16_RS01130	AW164_RS05965	MI1_RS06745	LMES_RS06575	WZ78_RS05965	WZ79_RS00710	WZ81_RS06305	L963_RS03395	TY48_RS00870
COG0188	L	DNA gyrase subunit A	17	LMDMO_RS05870	LNMR_RS02020	LH61_RS09025	HMPREF0555_RS07605	LEUM_RS00035	A0E46_RS00030	ARA01_00030	ARA02_RS00030	NH16_RS03670	AW164_RS08470	MI1_RS00030	LMES_RS00030	WZ78_RS05435	WZ79_RS03285	WZ81_RS07665	L963_RS00055	TY48_RS04640
COG0187	L	DNA gyrase subunit B	17	LMDMO_RS05865	LNMR_RS02025	LH61_RS09020	HMPREF0555_RS07610	LEUM_RS00030	A0E46_RS00025	ARA01_00025	ARA02_RS00025	NH16_RS03665	AW164_RS08465	MI1_RS00025	LMES_RS00025	WZ78_RS05430	WZ79_RS03290	WZ81_RS07660	L963_RS00050	TY48_RS04645
		DNA ligase (NAD( )) LigA	17	LMDMO_RS01245	LNMR_RS00585	LH61_RS02535	HMPREF0555_RS03905	LEUM_RS02780	A0E46_RS02745	ARA01_02750	ARA02_RS02795	NH16_RS06380	AW164_RS02355	MI1_RS02750	LMES_RS02730	WZ78_RS02235	WZ79_RS01985	WZ81_RS00330	L963_RS01790	TY48_RS06840
COG2151	R	DNA methyltransferase	17	LMDMO_RS00745	LNMR_RS00090	LH61_RS02050	HMPREF0555_RS04350	LEUM_RS02285	A0E46_RS02250	ARA01_02255	ARA02_RS02295	NH16_RS05880	AW164_RS01860	MI1_RS02255	LMES_RS02235	WZ78_RS07230	WZ79_RS02475	WZ81_RS00825	L963_RS01990	TY48_RS01715
COG2151	R	DNA methyltransferase	17	LMDMO_RS05635	LNMR_RS02255	LH61_RS08795	HMPREF0555_RS05530	LEUM_RS09895	A0E46_RS09710	ARA01_09210	ARA02_RS09265	NH16_RS03440	AW164_RS08240	MI1_RS09120	LMES_RS09215	WZ78_RS05205	WZ79_RS03515	WZ81_RS06060	L963_RS06705	TY48_RS04870
COG1193	L	DNA mismatch repair protein MutS	17	LMDMO_RS09165	LNMR_RS05695	LH61_RS07390	HMPREF0555_RS06255	LEUM_RS08365	A0E46_RS08165	ARA01_07660	ARA02_RS07710	NH16_RS01980	AW164_RS06835	MI1_RS07570	LMES_RS07665	WZ78_RS04655	WZ79_RS04480	WZ81_RS03885	L963_RS03090	TY48_RS03640
COG1193	L	DNA mismatch repair protein MutS	17	LMDMO_RS07925	LNMR_RS07850	LH61_RS07055	HMPREF0555_RS02435	LEUM_RS07710	A0E46_RS07560	ARA01_07300	ARA02_RS07350	NH16_RS01600	AW164_RS06430	MI1_RS07210	LMES_RS07040	WZ78_RS05560	WZ79_RS01140	WZ81_RS05120	L963_RS02985	TY48_RS06470
COG0749	L	DNA polymerase I	17	LMDMO_RS01950	LNMR_RS01905	LH61_RS03230	HMPREF0555_RS03225	LEUM_RS03475	A0E46_RS03440	ARA01_03445	ARA02_RS03490	NH16_RS07105	AW164_RS03075	MI1_RS03445	LMES_RS03425	WZ78_RS01540	WZ79_RS05095	WZ81_RS02225	L963_RS04925	TY48_RS07555
COG0587	L	DNA polymerase III subunit alpha	17	LMDMO_RS02245	LNMR_RS01610	LH61_RS03530	HMPREF0555_RS02955	LEUM_RS03770	A0E46_RS03735	ARA01_03740	ARA02_RS03785	NH16_RS07405	AW164_RS03370	MI1_RS03740	LMES_RS03720	WZ78_RS06875	WZ79_RS04800	WZ81_RS02520	L963_RS04340	TY48_RS07850
COG0592	L	DNA polymerase III subunit beta	17	LMDMO_RS05850	LNMR_RS02040	LH61_RS09005	HMPREF0555_RS07625	LEUM_RS00015	A0E46_RS00010	ARA01_00010	ARA02_RS00010	NH16_RS03650	AW164_RS08450	MI1_RS00010	LMES_RS00010	WZ78_RS05415	WZ79_RS03305	WZ81_RS07645	L963_RS00035	TY48_RS04660
COG1466	L	DNA polymerase III subunit delta	17	LMDMO_RS04840	LNMR_RS04555	LH61_RS01095	HMPREF0555_RS06935	LEUM_RS01355	A0E46_RS01315	ARA01_01320	ARA02_RS01350	NH16_RS04880	AW164_RS00930	MI1_RS01320	LMES_RS01305	WZ78_RS00915	WZ79_RS06920	WZ81_RS04340	L963_RS00955	TY48_RS02970
COG1466	L	DNA polymerase III subunit delta	17	LMDMO_RS07985	LNMR_RS07795	LH61_RS07110	HMPREF0555_RS02490	LEUM_RS07765	A0E46_RS07615	ARA01_07355	ARA02_RS07405	NH16_RS01655	AW164_RS06485	MI1_RS07265	LMES_RS07095	WZ78_RS05615	WZ79_RS01195	WZ81_RS05065	L963_RS03040	TY48_RS06525
		DNA polymerase III subunit epsilon	17	LMDMO_RS02460	LNMR_RS02995	LH61_RS06025	HMPREF0555_RS01640	LEUM_RS06755	A0E46_RS06605	ARA01_06320	ARA02_RS06365	NH16_RS00630	AW164_RS05455	MI1_RS06220	LMES_RS06040	WZ78_RS02615	WZ79_RS00225	WZ81_RS06920	L963_RS07860	TY48_RS00410
COG2812	L	DNA polymerase III subunit gamma/tau	17	LMDMO_RS04815	LNMR_RS04580	LH61_RS01070	HMPREF0555_RS06960	LEUM_RS01330	A0E46_RS01290	ARA01_01295	ARA02_RS01325	NH16_RS04855	AW164_RS00905	MI1_RS01295	LMES_RS01280	WZ78_RS00940	WZ79_RS06895	WZ81_RS04365	L963_RS00930	TY48_RS02995
COG0389	L	DNA polymerase IV	17	LMDMO_RS07980	LNMR_RS07800	LH61_RS07105	HMPREF0555_RS02485	LEUM_RS07760	A0E46_RS07610	ARA01_07350	ARA02_RS07400	NH16_RS01650	AW164_RS06480	MI1_RS07260	LMES_RS07090	WZ78_RS05610	WZ79_RS01190	WZ81_RS05070	L963_RS03035	TY48_RS06520
COG1195	L	DNA recombination protein RecF	17	LMDMO_RS05860	LNMR_RS02030	LH61_RS09015	HMPREF0555_RS07615	LEUM_RS00025	A0E46_RS00020	ARA01_00020	ARA02_RS00020	NH16_RS03660	AW164_RS08460	MI1_RS00020	LMES_RS00020	WZ78_RS05425	WZ79_RS03295	WZ81_RS07655	L963_RS00045	TY48_RS04650
COG0468	L	DNA recombination/repair protein RecA	17	LMDMO_RS01325	LNMR_RS00660	LH61_RS02610	HMPREF0555_RS03830	LEUM_RS02855	A0E46_RS02820	ARA01_02825	ARA02_RS02870	NH16_RS06455	AW164_RS02430	MI1_RS02825	LMES_RS02805	WZ78_RS02160	WZ79_RS01910	WZ81_RS00255	L963_RS01865	TY48_RS06915
COG0420	L	DNA repair exonuclease	17	LMDMO_RS02025	LNMR_RS01830	LH61_RS03305	HMPREF0555_RS03150	LEUM_RS03550	A0E46_RS03515	ARA01_03520	ARA02_RS03565	NH16_RS07180	AW164_RS03150	MI1_RS03520	LMES_RS03500	WZ78_RS01465	WZ79_RS05020	WZ81_RS02300	L963_RS05000	TY48_RS07630
COG2003	L	DNA repair protein	17	LMDMO_RS02030	LNMR_RS01825	LH61_RS03310	HMPREF0555_RS03145	LEUM_RS03555	A0E46_RS03520	ARA01_03525	ARA02_RS03570	NH16_RS07185	AW164_RS03155	MI1_RS03525	LMES_RS03505	WZ78_RS01460	WZ79_RS05015	WZ81_RS02305	L963_RS05005	TY48_RS07635
COG1066	O	DNA repair protein RadA	17	LMDMO_RS05955	LNMR_RS06270	LH61_RS00475	HMPREF0555_RS07855	LEUM_RS00750	A0E46_RS00720	ARA01_00725	ARA02_RS00735	NH16_RS04280	AW164_RS00440	MI1_RS00725	LMES_RS00715	WZ78_RS08295	WZ79_RS07710	WZ81_RS03310	L963_RS00455	TY48_RS05825
COG0497	L	DNA repair protein RecN	17	LMDMO_RS08045	LNMR_RS07735	LH61_RS07170	HMPREF0555_RS02555	LEUM_RS07825	A0E46_RS07675	ARA01_07415	ARA02_RS07465	NH16_RS01715	AW164_RS06545	MI1_RS07325	LMES_RS07155	WZ78_RS05675	WZ79_RS01255	WZ81_RS05005	L963_RS07995	TY48_RS06585
COG1381	L	DNA repair protein RecO	17	LMDMO_RS02280	LNMR_RS01575	LH61_RS03565	HMPREF0555_RS02920	LEUM_RS03805	A0E46_RS03770	ARA01_03775	ARA02_RS03820	NH16_RS07440	AW164_RS03405	MI1_RS03775	LMES_RS03755	WZ78_RS06840	WZ79_RS04765	WZ81_RS02555	L963_RS04375	TY48_RS07885
COG3935	L	DNA replication protein DnaD	17	LMDMO_RS02480	LNMR_RS03015	LH61_RS06005	HMPREF0555_RS01620	LEUM_RS06735	A0E46_RS06585	ARA01_06300	ARA02_RS06345	NH16_RS00610	AW164_RS05435	MI1_RS06200	LMES_RS06020	WZ78_RS02635	WZ79_RS00205	WZ81_RS06940	L963_RS07880	TY48_RS00390
COG0550	L	DNA topoisomerase I	17	LMDMO_RS00500	LNMR_RS05555	LH61_RS01770	HMPREF0555_RS04615	LEUM_RS02040	A0E46_RS02005	ARA01_02010	ARA02_RS02050	NH16_RS05635	AW164_RS01620	MI1_RS02010	LMES_RS01990	WZ78_RS00100	WZ79_RS04330	WZ81_RS01070	L963_RS01470	TY48_RS01960
COG0550	L	DNA topoisomerase I	17	LMDMO_RS02110	LNMR_RS01745	LH61_RS03390	HMPREF0555_RS03090	LEUM_RS03635	A0E46_RS03600	ARA01_03605	ARA02_RS03650	NH16_RS07265	AW164_RS03235	MI1_RS03605	LMES_RS03585	WZ78_RS07010	WZ79_RS04935	WZ81_RS02385	L963_RS04205	TY48_RS07715
COG0188	L	DNA topoisomerase IV subunit A	17	LMDMO_RS02565	LNMR_RS03100	LH61_RS05920	HMPREF0555_RS01535	LEUM_RS06650	A0E46_RS06500	ARA01_06215	ARA02_RS06260	NH16_RS00525	AW164_RS05350	MI1_RS06115	LMES_RS05935	WZ78_RS02720	WZ79_RS00120	WZ81_RS07025	L963_RS08145	TY48_RS00305
COG0187	L	DNA topoisomerase IV subunit B	17	LMDMO_RS02560	LNMR_RS03095	LH61_RS05925	HMPREF0555_RS01540	LEUM_RS06655	A0E46_RS06505	ARA01_06220	ARA02_RS06265	NH16_RS00530	AW164_RS05355	MI1_RS06120	LMES_RS05940	WZ78_RS02715	WZ79_RS00125	WZ81_RS07020	L963_RS08140	TY48_RS00310
COG2739	S	DNA-binding protein	17	LMDMO_RS03355	LNMR_RS03590	LH61_RS06965	HMPREF0555_RS02370	LEUM_RS07645	A0E46_RS07495	ARA01_07235	ARA02_RS07285	NH16_RS01535	AW164_RS06365	MI1_RS07145	LMES_RS06975	WZ78_RS07900	WZ79_RS01075	WZ81_RS05185	L963_RS02920	TY48_RS06405
COG2739	S	DNA-binding protein	17	LMDMO_RS03750	LNMR_RS03990	LH61_RS06560	HMPREF0555_RS02005	LEUM_RS07260	A0E46_RS07105	ARA01_06825	ARA02_RS06860	NH16_RS01110	AW164_RS05945	MI1_RS06725	LMES_RS06555	WZ78_RS05985	WZ79_RS00690	WZ81_RS06285	L963_RS03375	TY48_RS00850
COG2739	S	DNA-binding protein	17	LMDMO_RS00140	LNMR_RS05195	LH61_RS01410	HMPREF0555_RS04930	LEUM_RS01680	A0E46_RS01645	ARA01_01650	ARA02_RS01690	NH16_RS05260	AW164_RS01260	MI1_RS01650	LMES_RS01630	WZ78_RS00460	WZ79_RS03970	WZ81_RS01430	L963_RS09580	TY48_RS02645
COG2739	S	DNA-binding protein	17	LMDMO_RS06365	LNMR_RS06680	LH61_RS00150	HMPREF0555_RS05225	LEUM_RS00340	A0E46_RS00335	ARA01_00335	ARA02_RS00335	NH16_RS03990	AW164_RS00150	MI1_RS00335	LMES_RS00330	WZ78_RS04915	WZ79_RS02980	WZ81_RS03620	L963_RS05860	TY48_RS06115
COG3279	KT	DNA-binding response regulator	17	LMDMO_RS05880	LNMR_RS02010	LH61_RS09035	HMPREF0555_RS07595	LEUM_RS00045	A0E46_RS00040	ARA01_00040	ARA02_RS00040	NH16_RS03680	AW164_RS08480	MI1_RS00040	LMES_RS00040	WZ78_RS05445	WZ79_RS03275	WZ81_RS07675	L963_RS00065	TY48_RS04630
COG3279	KT	DNA-binding response regulator	17	LMDMO_RS07115	LNMR_RS06150	LH61_RS07870	HMPREF0555_RS06645	LEUM_RS08815	A0E46_RS08620	ARA01_08105	ARA02_RS08165	NH16_RS02445	AW164_RS07290	MI1_RS08015	LMES_RS08125	WZ78_RS06665	WZ79_RS06170	WZ81_RS08440	L963_RS02520	TY48_RS05735
COG3279	KT	DNA-binding response regulator	17	LMDMO_RS09240	LNMR_RS05770	LH61_RS07465	HMPREF0555_RS06330	LEUM_RS08440	A0E46_RS08240	ARA01_07735	ARA02_RS07785	NH16_RS02055	AW164_RS06910	MI1_RS07645	LMES_RS07740	WZ78_RS04580	WZ79_RS04555	WZ81_RS03960	L963_RS03165	TY48_RS03565
COG3279	KT	DNA-binding response regulator	17	LMDMO_RS00160	LNMR_RS05215	LH61_RS01430	HMPREF0555_RS04910	LEUM_RS01700	A0E46_RS01665	ARA01_01670	ARA02_RS01710	NH16_RS05280	AW164_RS01280	MI1_RS01670	LMES_RS01650	WZ78_RS00440	WZ79_RS03990	WZ81_RS01410	L963_RS09560	TY48_RS02625
COG3279	KT	DNA-binding response regulator	17	LMDMO_RS05335	LNMR_RS02560	LH61_RS08485	HMPREF0555_RS06120	LEUM_RS09495	A0E46_RS09305	ARA01_08805	ARA02_RS08855	NH16_RS03080	AW164_RS07930	MI1_RS08715	LMES_RS08810	WZ78_RS03940	WZ79_RS06630	WZ81_RS07205	L963_RS08650	TY48_RS02360
COG3279	KT	DNA-binding response regulator	17	LMDMO_RS01330	LNMR_RS00665	LH61_RS02615	HMPREF0555_RS03825	LEUM_RS02860	A0E46_RS02825	ARA01_02830	ARA02_RS02875	NH16_RS06460	AW164_RS02435	MI1_RS02830	LMES_RS02810	WZ78_RS02155	WZ79_RS01905	WZ81_RS00250	L963_RS01870	TY48_RS06920
COG0202	K	DNA-directed RNA polymerase subunit alpha	17	LMDMO_RS04300	LNMR_RS04855	LH61_RS00790	HMPREF0555_RS07275	LEUM_RS01065	A0E46_RS01030	ARA01_01035	ARA02_RS01050	NH16_RS04590	AW164_RS00655	MI1_RS01035	LMES_RS01025	WZ78_RS01205	WZ79_RS07430	WZ81_RS04630	L963_RS00670	TY48_RS03260
COG0085	K	DNA-directed RNA polymerase subunit beta	17	LMDMO_RS07190	LNMR_RS06225	LH61_RS07945	HMPREF0555_RS05045	LEUM_RS08890	A0E46_RS08695	ARA01_08180	ARA02_RS08240	NH16_RS02520	AW164_RS07365	MI1_RS08090	LMES_RS08200	WZ78_RS06590	WZ79_RS06095	WZ81_RS08365	L963_RS02595	TY48_RS08875
COG0086	K	DNA-directed RNA polymerase subunit beta'	17	LMDMO_RS07185	LNMR_RS06220	LH61_RS07940	HMPREF0555_RS05040	LEUM_RS08885	A0E46_RS08690	ARA01_08175	ARA02_RS08235	NH16_RS02515	AW164_RS07360	MI1_RS08085	LMES_RS08195	WZ78_RS06595	WZ79_RS06100	WZ81_RS08370	L963_RS02590	TY48_RS08880
COG1912	S	DNA-directed RNA polymerase subunit delta	17	LMDMO_RS05460	LNMR_RS02435	LH61_RS08595	HMPREF0555_RS05325	LEUM_RS09620	A0E46_RS09430	ARA01_08930	ARA02_RS08980	NH16_RS03205	AW164_RS08055	MI1_RS08840	LMES_RS08935	WZ78_RS04065	WZ79_RS08785	WZ81_RS07820	L963_RS06935	TY48_RS02235
COG1912	S	DNA-directed RNA polymerase subunit delta	17	LMDMO_RS00965	LNMR_RS00310	LH61_RS02260	HMPREF0555_RS04175	LEUM_RS02505	A0E46_RS02470	ARA01_02475	ARA02_RS02515	NH16_RS06105	AW164_RS02080	MI1_RS02475	LMES_RS02455	WZ78_RS02510	WZ79_RS02255	WZ81_RS00605	L963_RS01515	TY48_RS01495
COG1758	K	DNA-directed RNA polymerase subunit omega	17	LMDMO_RS09140	LNMR_RS05670	LH61_RS07365	HMPREF0555_RS06230	LEUM_RS08340	A0E46_RS08140	ARA01_07635	ARA02_RS07685	NH16_RS01955	AW164_RS06810	MI1_RS07545	LMES_RS07640	WZ78_RS04680	WZ79_RS04455	WZ81_RS03860	L963_RS03065	TY48_RS03665
		DNA-entry nuclease	17	LMDMO_RS04925	LNMR_RS04470	LH61_RS01180	HMPREF0555_RS06850	LEUM_RS01440	A0E46_RS01400	ARA01_01405	ARA02_RS01440	NH16_RS04970	AW164_RS01015	MI1_RS01405	LMES_RS01390	WZ78_RS00830	WZ79_RS03600	WZ81_RS01795	L963_RS01040	TY48_RS02885
COG0266	L	DNA-formamidopyrimidine glycosylase	17	LMDMO_RS01035	LNMR_RS00380	LH61_RS02330	HMPREF0555_RS04110	LEUM_RS02575	A0E46_RS02540	ARA01_02545	ARA02_RS02590	NH16_RS06175	AW164_RS02150	MI1_RS02545	LMES_RS02525	WZ78_RS02440	WZ79_RS02190	WZ81_RS00535	L963_RS01585	TY48_RS01425
		DSBA oxidoreductase	17	LMDMO_RS01925	LNMR_RS01930	LH61_RS03205	HMPREF0555_RS03255	LEUM_RS03450	A0E46_RS03415	ARA01_03420	ARA02_RS03465	NH16_RS07070	AW164_RS03050	MI1_RS03420	LMES_RS03400	WZ78_RS01565	WZ79_RS05120	WZ81_RS02200	L963_RS04900	TY48_RS07530
		DUF3042 domain-containing protein	17	LMDMO_RS08210	LNMR_RS07570	LH61_RS07330	HMPREF0555_RS02720	LEUM_RS08285	A0E46_RS08085	ARA01_07580	ARA02_RS07630	NH16_RS01900	AW164_RS06775	MI1_RS07490	LMES_RS07585	WZ78_RS05840	WZ79_RS08325	WZ81_RS04840	L963_RS06115	TY48_RS03705
		DUF3397 domain-containing protein	17	LMDMO_RS03660	LNMR_RS03890	LH61_RS06650	HMPREF0555_RS02095	LEUM_RS07350	A0E46_RS07195	ARA01_06915	ARA02_RS06950	NH16_RS01200	AW164_RS06035	MI1_RS06815	LMES_RS06645	WZ78_RS05895	WZ79_RS00780	WZ81_RS06375	L963_RS03465	TY48_RS00940
COG4720	S	DUF3816 family protein	17	LMDMO_RS05455	LNMR_RS02440	LH61_RS08590	HMPREF0555_RS05330	LEUM_RS09615	A0E46_RS09425	ARA01_08925	ARA02_RS08975	NH16_RS03200	AW164_RS08050	MI1_RS08835	LMES_RS08930	WZ78_RS04060	WZ79_RS08790	WZ81_RS07825	L963_RS06930	TY48_RS02240
		DUF4811 domain-containing protein	17	LMDMO_RS07350	LNMR_RS08075	LH61_RS08205	HMPREF0555_RS05840	LEUM_RS09150	A0E46_RS08940	ARA01_08425	ARA02_RS08490	NH16_RS02765	AW164_RS07595	MI1_RS08335	LMES_RS08445	WZ78_RS06330	WZ79_RS05895	WZ81_RS05400	L963_RS08405	TY48_RS01145
COG0481	M	elongation factor 4	17	LMDMO_RS07845	LNMR_RS07390	LH61_RS04960	HMPREF0555_RS00445	LEUM_RS05815	A0E46_RS05335	ARA01_05505	ARA02_RS05515	NH16_RS08890	AW164_RS04645	MI1_RS05405	LMES_RS05235	WZ78_RS03440	WZ79_RS05490	WZ81_RS06665	L963_RS04040	TY48_RS04085
COG0480	J	elongation factor G	17	LMDMO_RS04140	LNMR_RS05015	LH61_RS00630	HMPREF0555_RS07435	LEUM_RS00905	A0E46_RS00870	ARA01_00875	ARA02_RS00890	NH16_RS04430	AW164_RS00495	MI1_RS00875	LMES_RS00865	WZ78_RS01365	WZ79_RS07270	WZ81_RS04790	L963_RS00510	TY48_RS03420
COG0231	J	elongation factor P	17	LMDMO_RS08140	LNMR_RS07640	LH61_RS07265	HMPREF0555_RS02650	LEUM_RS07920	A0E46_RS07770	ARA01_07510	ARA02_RS07560	NH16_RS01810	AW164_RS06640	MI1_RS07420	LMES_RS07250	WZ78_RS05770	WZ79_RS01350	WZ81_RS04910	L963_RS08090	TY48_RS06680
COG0264	J	elongation factor Ts	17	LMDMO_RS07880	LNMR_RS07355	LH61_RS04995	HMPREF0555_RS00480	LEUM_RS05850	A0E46_RS05370	ARA01_05540	ARA02_RS05480	NH16_RS08925	AW164_RS04680	MI1_RS05440	LMES_RS05270	WZ78_RS03475	WZ79_RS05455	WZ81_RS06630	L963_RS04075	TY48_RS04050
COG0050	J	elongation factor Tu	17	LMDMO_RS01535	LNMR_RS00870	LH61_RS02820	HMPREF0555_RS03630	LEUM_RS03065	A0E46_RS03030	ARA01_03035	ARA02_RS03080	NH16_RS06665	AW164_RS02640	MI1_RS03035	LMES_RS03010	WZ78_RS01950	WZ79_RS01700	WZ81_RS00045	L963_RS04525	TY48_RS07125
COG3590	O	endopeptidase	17	LMDMO_RS05220	LNMR_RS02680	LH61_RS08370	HMPREF0555_RS06010	LEUM_RS09380	A0E46_RS09190	ARA01_08690	ARA02_RS08740	NH16_RS02960	AW164_RS07815	MI1_RS08600	LMES_RS08695	WZ78_RS03825	WZ79_RS06515	WZ81_RS07090	L963_RS08760	TY48_RS00110
COG0319	R	endoribonuclease YbeY	17	LMDMO_RS02265	LNMR_RS01590	LH61_RS03550	HMPREF0555_RS02935	LEUM_RS03790	A0E46_RS03755	ARA01_03760	ARA02_RS03805	NH16_RS07425	AW164_RS03390	MI1_RS03760	LMES_RS03740	WZ78_RS06855	WZ79_RS04780	WZ81_RS02540	L963_RS04360	TY48_RS07870
COG1122	P	energy-coupling factor transporter ATPase	17	LMDMO_RS04320	LNMR_RS04835	LH61_RS00810	HMPREF0555_RS07255	LEUM_RS01085	A0E46_RS01050	ARA01_01055	ARA02_RS01070	NH16_RS04610	AW164_RS00675	MI1_RS01055	LMES_RS01045	WZ78_RS01185	WZ79_RS07450	WZ81_RS04610	L963_RS00690	TY48_RS03240
COG1122	P	energy-coupling factor transporter ATPase	17	LMDMO_RS04325	LNMR_RS04830	LH61_RS00815	HMPREF0555_RS07250	LEUM_RS01090	A0E46_RS01055	ARA01_01060	ARA02_RS01075	NH16_RS04615	AW164_RS00680	MI1_RS01060	LMES_RS01050	WZ78_RS01180	WZ79_RS07455	WZ81_RS04605	L963_RS00695	TY48_RS03235
COG0657	I	esterase	17	LMDMO_RS05710	LNMR_RS02175	LH61_RS08870	HMPREF0555_RS05450	LEUM_RS09970	A0E46_RS09785	ARA01_09285	ARA02_RS09340	NH16_RS03515	AW164_RS08315	MI1_RS09195	LMES_RS09290	WZ78_RS05280	WZ79_RS03440	WZ81_RS05985	L963_RS02700	TY48_RS04795
COG0556	L	excinuclease ABC subunit B	17	LMDMO_RS00365	LNMR_RS05420	LH61_RS01630	HMPREF0555_RS04755	LEUM_RS01905	A0E46_RS01870	ARA01_01875	ARA02_RS01915	NH16_RS05500	AW164_RS01485	MI1_RS01875	LMES_RS01855	WZ78_RS00235	WZ79_RS04195	WZ81_RS01205	L963_RS01330	TY48_RS02095
COG0322	L	excinuclease ABC subunit C	17	LMDMO_RS00995	LNMR_RS00340	LH61_RS02290	HMPREF0555_RS04145	LEUM_RS02535	A0E46_RS02500	ARA01_02505	ARA02_RS02550	NH16_RS06135	AW164_RS02110	MI1_RS02505	LMES_RS02485	WZ78_RS02480	WZ79_RS02225	WZ81_RS00575	L963_RS01545	TY48_RS01465
COG0708	L	exodeoxyribonuclease	17	LMDMO_RS03525	LNMR_RS03760	LH61_RS06795	HMPREF0555_RS02220	LEUM_RS07475	A0E46_RS07320	ARA01_07065	ARA02_RS07100	NH16_RS01330	AW164_RS06195	MI1_RS06975	LMES_RS06795	WZ78_RS07730	WZ79_RS00905	WZ81_RS06500	L963_RS03590	TY48_RS09085
COG1722	L	exodeoxyribonuclease 7 small subunit	17	LMDMO_RS08065	LNMR_RS07715	LH61_RS07190	HMPREF0555_RS02575	LEUM_RS07845	A0E46_RS07695	ARA01_07435	ARA02_RS07485	NH16_RS01735	AW164_RS06565	MI1_RS07345	LMES_RS07175	WZ78_RS05695	WZ79_RS01275	WZ81_RS04985	L963_RS08015	TY48_RS06605
COG1570	L	exodeoxyribonuclease VII large subunit	17	LMDMO_RS08070	LNMR_RS07710	LH61_RS07195	HMPREF0555_RS02580	LEUM_RS07850	A0E46_RS07700	ARA01_07440	ARA02_RS07490	NH16_RS01740	AW164_RS06570	MI1_RS07350	LMES_RS07180	WZ78_RS05700	WZ79_RS01280	WZ81_RS04980	L963_RS08020	TY48_RS06610
COG0847	L	exonuclease	17	LMDMO_RS03520	LNMR_RS03755	LH61_RS06800	HMPREF0555_RS02225	LEUM_RS07480	A0E46_RS07325	ARA01_07070	ARA02_RS07105	NH16_RS01335	AW164_RS06200	MI1_RS06980	LMES_RS06800	WZ78_RS07735	WZ79_RS00910	WZ81_RS07605	L963_RS03595	TY48_RS09080
COG0248	FP	exopolyphosphatase	17	LMDMO_RS00075	LNMR_RS05130	LH61_RS01345	HMPREF0555_RS04995	LEUM_RS01615	A0E46_RS01580	ARA01_01585	ARA02_RS01625	NH16_RS05195	AW164_RS01195	MI1_RS01585	LMES_RS01565	WZ78_RS00525	WZ79_RS03905	WZ81_RS01495	L963_RS09645	TY48_RS02710
COG0248	FP	exopolyphosphatase	17	LMDMO_RS04415	LNMR_RS04740	LH61_RS00920	HMPREF0555_RS07110	LEUM_RS01180	A0E46_RS01135	ARA01_01140	ARA02_RS01160	NH16_RS04705	AW164_RS00750	MI1_RS01140	LMES_RS01130	WZ78_RS01090	WZ79_RS06745	WZ81_RS04515	L963_RS00780	TY48_RS03145
COG0248	FP	exopolyphosphatase	17	LMDMO_RS04405	LNMR_RS04750	LH61_RS00910	HMPREF0555_RS07120	LEUM_RS01170	A0E46_RS01125	ARA01_01130	ARA02_RS01150	NH16_RS04695	AW164_RS00740	MI1_RS01130	LMES_RS01120	WZ78_RS01100	WZ79_RS06735	WZ81_RS04525	L963_RS00770	TY48_RS03155
COG0489	D	exopolysaccharide biosynthesis protein	17	LMDMO_RS02375	LNMR_RS02900	LH61_RS06120	HMPREF0555_RS01730	LEUM_RS06850	A0E46_RS06700	ARA01_06420	ARA02_RS06450	NH16_RS00735	AW164_RS05550	MI1_RS06320	LMES_RS06125	WZ78_RS07295	WZ79_RS00310	WZ81_RS06825	L963_RS03660	TY48_RS00495
COG0356	C	F0F1 ATP synthase subunit A	17	LMDMO_RS07370	LNMR_RS08055	LH61_RS08185	HMPREF0555_RS05820	LEUM_RS09130	A0E46_RS08920	ARA01_08405	ARA02_RS08470	NH16_RS02745	AW164_RS07575	MI1_RS08315	LMES_RS08425	WZ78_RS06350	WZ79_RS05875	WZ81_RS05380	L963_RS08385	TY48_RS01165
COG0355	C	F0F1 ATP synthase subunit epsilon	17	LMDMO_RS07405	LNMR_RS08020	LH61_RS08150	HMPREF0555_RS05785	LEUM_RS09095	A0E46_RS08885	ARA01_08370	ARA02_RS08435	NH16_RS02710	AW164_RS07540	MI1_RS08280	LMES_RS08390	WZ78_RS06385	WZ79_RS05840	WZ81_RS05345	L963_RS08350	TY48_RS01200
COG0142	H	farnesyl-diphosphate synthase	17	LMDMO_RS08060	LNMR_RS07720	LH61_RS07185	HMPREF0555_RS02570	LEUM_RS07840	A0E46_RS07690	ARA01_07430	ARA02_RS07480	NH16_RS01730	AW164_RS06560	MI1_RS07340	LMES_RS07170	WZ78_RS05690	WZ79_RS01270	WZ81_RS04990	L963_RS08010	TY48_RS06600
		ferredoxin--NADP( ) reductase	17	LMDMO_RS04920	LNMR_RS04475	LH61_RS01175	HMPREF0555_RS06855	LEUM_RS01435	A0E46_RS01395	ARA01_01400	ARA02_RS01435	NH16_RS04965	AW164_RS01010	MI1_RS01400	LMES_RS01385	WZ78_RS00835	WZ79_RS03595	WZ81_RS01800	L963_RS01035	TY48_RS02890
COG0719	O	Fe-S cluster assembly protein SufB	17	LMDMO_RS05640	LNMR_RS02250	LH61_RS08800	HMPREF0555_RS05525	LEUM_RS09900	A0E46_RS09715	ARA01_09215	ARA02_RS09270	NH16_RS03445	AW164_RS08245	MI1_RS09125	LMES_RS09220	WZ78_RS05210	WZ79_RS03510	WZ81_RS06055	L963_RS06700	TY48_RS04865
COG0719	O	Fe-S cluster assembly protein SufD	17	LMDMO_RS05655	LNMR_RS02235	LH61_RS08815	HMPREF0555_RS05510	LEUM_RS09915	A0E46_RS09730	ARA01_09230	ARA02_RS09285	NH16_RS03460	AW164_RS08260	MI1_RS09140	LMES_RS09235	WZ78_RS05225	WZ79_RS03495	WZ81_RS06040	L963_RS06685	TY48_RS04850
COG0716	C	flavodoxin	17	LMDMO_RS02415	LNMR_RS02950	LH61_RS06070	HMPREF0555_RS01685	LEUM_RS06800	A0E46_RS06650	ARA01_06365	ARA02_RS06410	NH16_RS00675	AW164_RS05500	MI1_RS06265	LMES_RS06085	WZ78_RS02570	WZ79_RS00270	WZ81_RS06875	L963_RS07815	TY48_RS00455
		folate transporter FolT	17	LMDMO_RS06030	LNMR_RS06345	LH61_RS00400	HMPREF0555_RS07780	LEUM_RS00675	A0E46_RS00645	ARA01_00650	ARA02_RS00660	NH16_RS04205	AW164_RS00365	MI1_RS00650	LMES_RS00640	WZ78_RS08370	WZ79_RS07785	WZ81_RS03385	L963_RS00380	TY48_RS05900
COG0285	H	folylpolyglutamate synthase	17	LMDMO_RS00680	LNMR_RS08220	LH61_RS01985	HMPREF0555_RS04435	LEUM_RS02220	A0E46_RS02185	ARA01_02190	ARA02_RS02230	NH16_RS05815	AW164_RS01795	MI1_RS02190	LMES_RS02170	WZ78_RS08750	WZ79_RS08460	WZ81_RS00890	L963_RS03855	TY48_RS01780
COG2759	F	formate--tetrahydrofolate ligase	17	LMDMO_RS01890	LNMR_RS01225	LH61_RS03175	HMPREF0555_RS03285	LEUM_RS03420	A0E46_RS03385	ARA01_03390	ARA02_RS03435	NH16_RS07040	AW164_RS03020	MI1_RS03390	LMES_RS03370	WZ78_RS01595	WZ79_RS05150	WZ81_RS02170	L963_RS04870	TY48_RS07500
COG3001	G	fructosamine kinase	17	LMDMO_RS01715	LNMR_RS01050	LH61_RS03000	HMPREF0555_RS03460	LEUM_RS03245	A0E46_RS03210	ARA01_03215	ARA02_RS03260	NH16_RS06865	AW164_RS02845	MI1_RS03215	LMES_RS03195	WZ78_RS01770	WZ79_RS01520	WZ81_RS01995	L963_RS04695	TY48_RS07325
COG0483	G	fructose 1,6-bisphosphatase	17	LMDMO_RS02665	LNMR_RS03200	LH61_RS05820	HMPREF0555_RS01435	LEUM_RS06550	A0E46_RS06400	ARA01_06115	ARA02_RS06160	NH16_RS00425	AW164_RS05250	MI1_RS06015	LMES_RS05835	WZ78_RS02820	WZ79_RS00020	WZ81_RS03185	L963_RS08245	TY48_RS00205
COG0153	G	galactokinase	17	LMDMO_RS02805	LNMR_RS03335	LH61_RS05660	HMPREF0555_RS00880	LEUM_RS06410	A0E46_RS06270	ARA01_05970	ARA02_RS06015	NH16_RS00280	AW164_RS05120	MI1_RS05870	LMES_RS05705	WZ78_RS03205	WZ79_RS07085	WZ81_RS03030	L963_RS08555	TY48_RS08180
COG2017	G	galactose mutarotase	17	LMDMO_RS07775	LNMR_RS07460	LH61_RS04890	HMPREF0555_RS00375	LEUM_RS05745	A0E46_RS05265	ARA01_05435	ARA02_RS05585	NH16_RS08820	AW164_RS04575	MI1_RS05335	LMES_RS05165	WZ78_RS03370	WZ79_RS05560	WZ81_RS06735	L963_RS03970	TY48_RS04155
COG2017	G	galactose mutarotase	17	LMDMO_RS02815	LNMR_RS03345	LH61_RS05650	HMPREF0555_RS00870	LEUM_RS06400	A0E46_RS06260	ARA01_05960	ARA02_RS06005	NH16_RS00270	AW164_RS05110	MI1_RS05860	LMES_RS05695	WZ78_RS03215	WZ79_RS07095	WZ81_RS03020	L963_RS08545	TY48_RS08170
COG0833	E	gamma-aminobutyrate permease	17	LMDMO_RS07490	LNMR_RS07930	LH61_RS08050	HMPREF0555_RS05710	LEUM_RS09010	A0E46_RS08810	ARA01_08295	ARA02_RS08360	NH16_RS02635	AW164_RS07455	MI1_RS08205	LMES_RS08315	WZ78_RS06470	WZ79_RS05755	WZ81_RS05270	L963_RS08275	TY48_RS01285
COG0014	E	gamma-glutamyl-phosphate reductase	17	LMDMO_RS04910	LNMR_RS04485	LH61_RS01165	HMPREF0555_RS06865	LEUM_RS01425	A0E46_RS01385	ARA01_01390	ARA02_RS01425	NH16_RS04955	AW164_RS01000	MI1_RS01390	LMES_RS01375	WZ78_RS00845	WZ79_RS06990	WZ81_RS01810	L963_RS01025	TY48_RS02900
COG1098	J	general stress protein	17	LMDMO_RS09130	LNMR_RS05660	LH61_RS07355	HMPREF0555_RS08440	LEUM_RS08330	A0E46_RS08130	ARA01_07625	ARA02_RS07675	NH16_RS01945	AW164_RS06800	MI1_RS07535	LMES_RS07630	WZ78_RS04690	WZ79_RS04445	WZ81_RS03850	L963_RS03055	TY48_RS03675
		general stress protein CsbD	17	LMDMO_RS03300	LNMR_RS03535	LH61_RS07020	HMPREF0555_RS02425	LEUM_RS07700	A0E46_RS07550	ARA01_07290	ARA02_RS07340	NH16_RS01590	AW164_RS06420	MI1_RS07200	LMES_RS07030	WZ78_RS05550	WZ79_RS01130	WZ81_RS05130	L963_RS02975	TY48_RS06460
COG0142	H	geranylgeranyl pyrophosphate synthase	17	LMDMO_RS04310	LNMR_RS04845	LH61_RS00800	HMPREF0555_RS07265	LEUM_RS01075	A0E46_RS01040	ARA01_01045	ARA02_RS01060	NH16_RS04600	AW164_RS00665	MI1_RS01045	LMES_RS01035	WZ78_RS01195	WZ79_RS07440	WZ81_RS04620	L963_RS00680	TY48_RS03250
COG1940	KG	glucokinase	17	LMDMO_RS01765	LNMR_RS01100	LH61_RS03050	HMPREF0555_RS03410	LEUM_RS03295	A0E46_RS03260	ARA01_03265	ARA02_RS03310	NH16_RS06915	AW164_RS02895	MI1_RS03265	LMES_RS03245	WZ78_RS01720	WZ79_RS01470	WZ81_RS02045	L963_RS04745	TY48_RS07375
COG1070	G	gluconate kinase	17	LMDMO_RS01165	LNMR_RS00505	LH61_RS02455	HMPREF0555_RS03985	LEUM_RS02700	A0E46_RS02665	ARA01_02670	ARA02_RS02715	NH16_RS06300	AW164_RS02275	MI1_RS02670	LMES_RS02650	WZ78_RS02315	WZ79_RS02065	WZ81_RS00410	L963_RS01710	TY48_RS06760
COG0363	G	glucosamine-6-phosphate deaminase	17	LMDMO_RS00175	LNMR_RS05230	LH61_RS01445	HMPREF0555_RS04895	LEUM_RS01715	A0E46_RS01680	ARA01_01685	ARA02_RS01725	NH16_RS05295	AW164_RS01295	MI1_RS01685	LMES_RS01665	WZ78_RS00425	WZ79_RS04005	WZ81_RS01395	L963_RS09545	TY48_RS02610
COG4975	G	glucose transporter	17	LMDMO_RS00760	LNMR_RS00105	LH61_RS02065	HMPREF0555_RS04335	LEUM_RS02300	A0E46_RS02265	ARA01_02270	ARA02_RS02310	NH16_RS05895	AW164_RS01875	MI1_RS02270	LMES_RS02250	WZ78_RS07215	WZ79_RS02460	WZ81_RS00810	L963_RS02005	TY48_RS01700
COG0364	G	glucose-6-phosphate dehydrogenase	17	LMDMO_RS05545	LNMR_RS02345	LH61_RS08715	HMPREF0555_RS05630	LEUM_RS09810	A0E46_RS09625	ARA01_09125	ARA02_RS09180	NH16_RS03355	AW164_RS08155	MI1_RS09035	LMES_RS09130	WZ78_RS04250	WZ79_RS07530	WZ81_RS06145	L963_RS02840	TY48_RS04955
COG0166	G	glucose-6-phosphate isomerase	17	LMDMO_RS00180	LNMR_RS05235	LH61_RS01450	HMPREF0555_RS04890	LEUM_RS01720	A0E46_RS01685	ARA01_01690	ARA02_RS01730	NH16_RS05300	AW164_RS01300	MI1_RS01690	LMES_RS01670	WZ78_RS00420	WZ79_RS04010	WZ81_RS01390	L963_RS09540	TY48_RS02605
COG0263	E	glutamate 5-kinase	17	LMDMO_RS04905	LNMR_RS04490	LH61_RS01160	HMPREF0555_RS06870	LEUM_RS01420	A0E46_RS01380	ARA01_01385	ARA02_RS01420	NH16_RS04950	AW164_RS00995	MI1_RS01385	LMES_RS01370	WZ78_RS00850	WZ79_RS06985	WZ81_RS01815	L963_RS01020	TY48_RS02905
COG0765	E	glutamate ABC transporter permease	17	LMDMO_RS01665	LNMR_RS01000	LH61_RS02950	HMPREF0555_RS03510	LEUM_RS03195	A0E46_RS03160	ARA01_03165	ARA02_RS03210	NH16_RS06815	AW164_RS02795	MI1_RS03165	LMES_RS03145	WZ78_RS01820	WZ79_RS01570	WZ81_RS01945	L963_RS04645	TY48_RS07275
COG0796	M	glutamate racemase	17	LMDMO_RS01445	LNMR_RS00780	LH61_RS02730	HMPREF0555_RS03710	LEUM_RS02975	A0E46_RS02940	ARA01_02945	ARA02_RS02990	NH16_RS06575	AW164_RS02550	MI1_RS02945	LMES_RS02925	WZ78_RS02040	WZ79_RS01790	WZ81_RS00135	L963_RS06845	TY48_RS07035
COG2918	H	glutamate--cysteine ligase	17	LMDMO_RS05715	LNMR_RS02170	LH61_RS08875	HMPREF0555_RS05445	LEUM_RS09975	A0E46_RS09790	ARA01_09290	ARA02_RS09345	NH16_RS03520	AW164_RS08320	MI1_RS09200	LMES_RS09295	WZ78_RS05285	WZ79_RS03435	WZ81_RS05980	L963_RS02705	TY48_RS04790
COG0008	J	glutamate--tRNA ligase	17	LMDMO_RS05940	LNMR_RS06255	LH61_RS00495	HMPREF0555_RS07870	LEUM_RS00770	A0E46_RS00735	ARA01_00740	ARA02_RS00750	NH16_RS04295	AW164_RS00455	MI1_RS00740	LMES_RS00730	WZ78_RS08280	WZ79_RS07695	WZ81_RS03295	L963_RS00470	TY48_RS05810
COG0765	E	glutamine ABC transporter permease	17	LMDMO_RS05255	LNMR_RS02645	LH61_RS08405	HMPREF0555_RS06040	LEUM_RS09415	A0E46_RS09225	ARA01_08725	ARA02_RS08775	NH16_RS03000	AW164_RS07850	MI1_RS08635	LMES_RS08730	WZ78_RS03860	WZ79_RS06550	WZ81_RS07125	L963_RS08730	TY48_RS02440
COG0765	E	glutamine ABC transporter permease	17	LMDMO_RS05250	LNMR_RS02650	LH61_RS08400	HMPREF0555_RS06035	LEUM_RS09410	A0E46_RS09220	ARA01_08720	ARA02_RS08770	NH16_RS02995	AW164_RS07845	MI1_RS08630	LMES_RS08725	WZ78_RS03855	WZ79_RS06545	WZ81_RS07120	L963_RS08735	TY48_RS02445
COG0512	EH	glutamine amidotransferase	17	LMDMO_RS07020	LNMR_RS06060	LH61_RS07780	HMPREF0555_RS06560	LEUM_RS08725	A0E46_RS08520	ARA01_08015	ARA02_RS08065	NH16_RS02350	AW164_RS07200	MI1_RS07925	LMES_RS08025	WZ78_RS04295	WZ79_RS06260	WZ81_RS04240	L963_RS02430	TY48_RS05645
COG0512	EH	glutamine amidotransferase	17	LMDMO_RS07055	LNMR_RS06090	LH61_RS07810	HMPREF0555_RS06585	LEUM_RS08755	A0E46_RS08560	ARA01_08045	ARA02_RS08105	NH16_RS02385	AW164_RS07230	MI1_RS07955	LMES_RS08065	WZ78_RS06725	WZ79_RS06230	WZ81_RS04275	L963_RS02460	TY48_RS05675
COG0789	K	glutamine synthetase	17	LMDMO_RS01965	LNMR_RS01890	LH61_RS03245	HMPREF0555_RS03210	LEUM_RS03490	A0E46_RS03455	ARA01_03460	ARA02_RS03505	NH16_RS07120	AW164_RS03090	MI1_RS03460	LMES_RS03440	WZ78_RS01525	WZ79_RS05080	WZ81_RS02240	L963_RS04940	TY48_RS07570
COG0449	M	glutamine--fructose-6-phosphate aminotransferase	17	LMDMO_RS01805	LNMR_RS01140	LH61_RS03090	HMPREF0555_RS03370	LEUM_RS03335	A0E46_RS03300	ARA01_03305	ARA02_RS03350	NH16_RS06955	AW164_RS02935	MI1_RS03305	LMES_RS03285	WZ78_RS01680	WZ79_RS01430	WZ81_RS02085	L963_RS04785	TY48_RS07415
COG1363	G	glutamyl aminopeptidase	17	LMDMO_RS08025	LNMR_RS07755	LH61_RS07150	HMPREF0555_RS02535	LEUM_RS07805	A0E46_RS07655	ARA01_07395	ARA02_RS07445	NH16_RS01695	AW164_RS06525	MI1_RS07305	LMES_RS07135	WZ78_RS05655	WZ79_RS01235	WZ81_RS05025	L963_RS07975	TY48_RS06565
COG0721	J	glutamyl-tRNA amidotransferase	17	LMDMO_RS07955	LNMR_RS07825	LH61_RS07080	HMPREF0555_RS02460	LEUM_RS07735	A0E46_RS07585	ARA01_07325	ARA02_RS07375	NH16_RS01625	AW164_RS06455	MI1_RS07235	LMES_RS07065	WZ78_RS05585	WZ79_RS01165	WZ81_RS05095	L963_RS03010	TY48_RS06495
COG0386	O	glutathione peroxidase	17	LMDMO_RS05875	LNMR_RS02015	LH61_RS09030	HMPREF0555_RS07600	LEUM_RS00040	A0E46_RS00035	ARA01_00035	ARA02_RS00035	NH16_RS03675	AW164_RS08475	MI1_RS00035	LMES_RS00035	WZ78_RS05440	WZ79_RS03280	WZ81_RS07670	L963_RS00060	TY48_RS04635
COG0667	C	glyceraldehyde 3-phosphate reductase	17	LMDMO_RS02795	LNMR_RS03325	LH61_RS05700	HMPREF0555_RS00890	LEUM_RS06420	A0E46_RS06280	ARA01_05980	ARA02_RS06025	NH16_RS00290	AW164_RS05130	MI1_RS05880	LMES_RS05715	WZ78_RS03195	WZ79_RS07075	WZ81_RS03040	L963_RS08565	TY48_RS08190
COG0667	C	glyceraldehyde 3-phosphate reductase	17	LMDMO_RS01880	LNMR_RS01215	LH61_RS03165	HMPREF0555_RS03295	LEUM_RS03410	A0E46_RS03375	ARA01_03380	ARA02_RS03425	NH16_RS07030	AW164_RS03010	MI1_RS03380	LMES_RS03360	WZ78_RS01605	WZ79_RS05160	WZ81_RS02160	L963_RS04860	TY48_RS07490
COG1368	M	glycerol phosphate lipoteichoic acid synthase	17	LMDMO_RS00360	LNMR_RS05415	LH61_RS01625	HMPREF0555_RS04760	LEUM_RS01900	A0E46_RS01865	ARA01_01870	ARA02_RS01910	NH16_RS05495	AW164_RS01480	MI1_RS01870	LMES_RS01850	WZ78_RS00240	WZ79_RS04190	WZ81_RS01210	L963_RS01325	TY48_RS02100
COG0580	G	glycerol transporter	17	LMDMO_RS02420	LNMR_RS02955	LH61_RS06065	HMPREF0555_RS01680	LEUM_RS06795	A0E46_RS06645	ARA01_06360	ARA02_RS06405	NH16_RS00670	AW164_RS05495	MI1_RS06260	LMES_RS06080	WZ78_RS02575	WZ79_RS00265	WZ81_RS06880	L963_RS07820	TY48_RS00450
COG0240	C	glycerol-3-phosphate dehydrogenase	17	LMDMO_RS01390	LNMR_RS00725	LH61_RS02675	HMPREF0555_RS03765	LEUM_RS02920	A0E46_RS02885	ARA01_02890	ARA02_RS02935	NH16_RS06520	AW164_RS02495	MI1_RS02890	LMES_RS02870	WZ78_RS02095	WZ79_RS01845	WZ81_RS00190	L963_RS01930	TY48_RS06980
COG0584	C	glycerophosphodiester phosphodiesterase	17	LMDMO_RS08205	LNMR_RS07575	LH61_RS07325	HMPREF0555_RS02715	LEUM_RS08280	A0E46_RS08080	ARA01_07575	ARA02_RS07625	NH16_RS01895	AW164_RS06770	MI1_RS07485	LMES_RS07580	WZ78_RS05835	WZ79_RS08330	WZ81_RS04845	L963_RS06110	TY48_RS03710
COG4175	E	glycine/betaine ABC transporter ATP-binding protein	17	LMDMO_RS00190	LNMR_RS05245	LH61_RS01460	HMPREF0555_RS04880	LEUM_RS01730	A0E46_RS01695	ARA01_01700	ARA02_RS01740	NH16_RS05310	AW164_RS01310	MI1_RS01700	LMES_RS01680	WZ78_RS00410	WZ79_RS04020	WZ81_RS01380	L963_RS09530	TY48_RS02595
COG1732	M	glycine/betaine ABC transporter permease	17	LMDMO_RS00195	LNMR_RS05250	LH61_RS01465	HMPREF0555_RS04875	LEUM_RS01735	A0E46_RS01700	ARA01_01705	ARA02_RS01745	NH16_RS05315	AW164_RS01315	MI1_RS01705	LMES_RS01685	WZ78_RS00405	WZ79_RS04025	WZ81_RS01375	L963_RS09525	TY48_RS02590
COG0752	J	glycine--tRNA ligase subunit alpha	17	LMDMO_RS07860	LNMR_RS07375	LH61_RS04975	HMPREF0555_RS00460	LEUM_RS05830	A0E46_RS05350	ARA01_05520	ARA02_RS05500	NH16_RS08905	AW164_RS04660	MI1_RS05420	LMES_RS05250	WZ78_RS03455	WZ79_RS05475	WZ81_RS06650	L963_RS04055	TY48_RS04070
COG0751	J	glycine--tRNA ligase subunit beta	17	LMDMO_RS07855	LNMR_RS07380	LH61_RS04970	HMPREF0555_RS00455	LEUM_RS05825	A0E46_RS05345	ARA01_05515	ARA02_RS05505	NH16_RS08900	AW164_RS04655	MI1_RS05415	LMES_RS05245	WZ78_RS03450	WZ79_RS05480	WZ81_RS06655	L963_RS04050	TY48_RS04075
COG0463	M	glycosyl transferase	17	LMDMO_RS02405	LNMR_RS02940	LH61_RS06080	HMPREF0555_RS01695	LEUM_RS06810	A0E46_RS06660	ARA01_06375	ARA02_RS06420	NH16_RS00685	AW164_RS05510	MI1_RS06275	LMES_RS06095	WZ78_RS02560	WZ79_RS00280	WZ81_RS06865	L963_RS07805	TY48_RS00465
COG0463	M	glycosyl transferase	17	LMDMO_RS05200	LNMR_RS02700	LH61_RS08350	HMPREF0555_RS05990	LEUM_RS09360	A0E46_RS09170	ARA01_08670	ARA02_RS08720	NH16_RS02940	AW164_RS07795	MI1_RS08580	LMES_RS08675	WZ78_RS09435	WZ79_RS06495	WZ81_RS07070	L963_RS08780	TY48_RS00090
COG0463	M	glycosyl transferase	17	LMDMO_RS05195	LNMR_RS02705	LH61_RS08345	HMPREF0555_RS05985	LEUM_RS09355	A0E46_RS09165	ARA01_08665	ARA02_RS08715	NH16_RS02935	AW164_RS07790	MI1_RS08575	LMES_RS08670	WZ78_RS09440	WZ79_RS06490	WZ81_RS07065	L963_RS08785	TY48_RS00085
COG0463	M	glycosyl transferase	17	LMDMO_RS00340	LNMR_RS05395	LH61_RS01605	HMPREF0555_RS04780	LEUM_RS01880	A0E46_RS01845	ARA01_01850	ARA02_RS01890	NH16_RS05475	AW164_RS01460	MI1_RS01850	LMES_RS01830	WZ78_RS00260	WZ79_RS04170	WZ81_RS01230	L963_RS01305	TY48_RS02120
COG0463	M	glycosyl transferase	17	LMDMO_RS05895	LNMR_RS01995	LH61_RS09050	HMPREF0555_RS07580	LEUM_RS00060	A0E46_RS00055	ARA01_00055	ARA02_RS00055	NH16_RS03695	AW164_RS08495	MI1_RS00055	LMES_RS00055	WZ78_RS05460	WZ79_RS03260	WZ81_RS07690	L963_RS00080	TY48_RS04615
COG0438	M	glycosyl transferase family 1	17	LMDMO_RS00345	LNMR_RS05400	LH61_RS01610	HMPREF0555_RS04775	LEUM_RS01885	A0E46_RS01850	ARA01_01855	ARA02_RS01895	NH16_RS05480	AW164_RS01465	MI1_RS01855	LMES_RS01835	WZ78_RS00255	WZ79_RS04175	WZ81_RS01225	L963_RS01310	TY48_RS02115
COG0438	M	glycosyl transferase family 1	17	LMDMO_RS06480	LNMR_RS06795	LH61_RS00035	HMPREF0555_RS05105	LEUM_RS00225	A0E46_RS00220	ARA01_00220	ARA02_RS00220	NH16_RS03875	AW164_RS00035	MI1_RS00220	LMES_RS00215	WZ78_RS04800	WZ79_RS03095	WZ81_RS03735	L963_RS00245	TY48_RS06230
		glyoxalase	17	LMDMO_RS01405	LNMR_RS00740	LH61_RS02690	HMPREF0555_RS03750	LEUM_RS02935	A0E46_RS02900	ARA01_02905	ARA02_RS02950	NH16_RS06535	AW164_RS02510	MI1_RS02905	LMES_RS02885	WZ78_RS02080	WZ79_RS01830	WZ81_RS00175	L963_RS01945	TY48_RS06995
COG0456	R	GNAT family acetyltransferase	17	LMDMO_RS03585	LNMR_RS03820	LH61_RS06720	HMPREF0555_RS02165	LEUM_RS07420	A0E46_RS07265	ARA01_06985	ARA02_RS07020	NH16_RS01270	AW164_RS06105	MI1_RS06885	LMES_RS06715	WZ78_RS09155	WZ79_RS00850	WZ81_RS06445	L963_RS03535	TY48_RS01010
COG2188	K	GntR family transcriptional regulator	17	LMDMO_RS05395	LNMR_RS02500	LH61_RS08525	HMPREF0555_RS05390	LEUM_RS09555	A0E46_RS09365	ARA01_08865	ARA02_RS08915	NH16_RS03140	AW164_RS07990	MI1_RS08775	LMES_RS08870	WZ78_RS04000	WZ79_RS06690	WZ81_RS09335	L963_RS05715	TY48_RS02300
COG2188	K	GntR family transcriptional regulator	17	LMDMO_RS00535	LNMR_RS05590	LH61_RS01840	HMPREF0555_RS04585	LEUM_RS02075	A0E46_RS02040	ARA01_02045	ARA02_RS02085	NH16_RS05670	AW164_RS01655	MI1_RS02045	LMES_RS02025	WZ78_RS00065	WZ79_RS04365	WZ81_RS01035	L963_RS03710	TY48_RS01925
COG2188	K	GntR family transcriptional regulator	17	LMDMO_RS06450	LNMR_RS06765	LH61_RS00065	HMPREF0555_RS05135	LEUM_RS00255	A0E46_RS00250	ARA01_00250	ARA02_RS00250	NH16_RS03905	AW164_RS00065	MI1_RS00250	LMES_RS00245	WZ78_RS04830	WZ79_RS03065	WZ81_RS03705	L963_RS00275	TY48_RS06200
COG2188	K	GntR family transcriptional regulator	17	LMDMO_RS00185	LNMR_RS05240	LH61_RS01455	HMPREF0555_RS04885	LEUM_RS01725	A0E46_RS01690	ARA01_01695	ARA02_RS01735	NH16_RS05305	AW164_RS01305	MI1_RS01695	LMES_RS01675	WZ78_RS00415	WZ79_RS04015	WZ81_RS01385	L963_RS09535	TY48_RS02600
COG0317	TK	GTP pyrophosphokinase	17	LMDMO_RS02545	LNMR_RS03080	LH61_RS05940	HMPREF0555_RS01555	LEUM_RS06670	A0E46_RS06520	ARA01_06235	ARA02_RS06280	NH16_RS00545	AW164_RS05370	MI1_RS06135	LMES_RS05955	WZ78_RS02700	WZ79_RS00140	WZ81_RS07005	L963_RS08125	TY48_RS00325
COG1159	R	GTPase Era	17	LMDMO_RS02275	LNMR_RS01580	LH61_RS03560	HMPREF0555_RS02925	LEUM_RS03800	A0E46_RS03765	ARA01_03770	ARA02_RS03815	NH16_RS07435	AW164_RS03400	MI1_RS03770	LMES_RS03750	WZ78_RS06845	WZ79_RS04770	WZ81_RS02550	L963_RS04370	TY48_RS07880
COG2262	R	GTPase HflX	17	LMDMO_RS07455	LNMR_RS07965	LH61_RS08075	HMPREF0555_RS05735	LEUM_RS09045	A0E46_RS08835	ARA01_08320	ARA02_RS08385	NH16_RS02660	AW164_RS07490	MI1_RS08230	LMES_RS08340	WZ78_RS06435	WZ79_RS05790	WZ81_RS05295	L963_RS08300	TY48_RS01250
COG0536	R	GTPase ObgE	17	LMDMO_RS01000	LNMR_RS00345	LH61_RS02295	HMPREF0555_RS04140	LEUM_RS02540	A0E46_RS02505	ARA01_02510	ARA02_RS02555	NH16_RS06140	AW164_RS02115	MI1_RS02510	LMES_RS02490	WZ78_RS02475	WZ79_RS02220	WZ81_RS00570	L963_RS01550	TY48_RS01460
		GTP-binding protein	17	LMDMO_RS02670	LNMR_RS03205	LH61_RS05815	HMPREF0555_RS01430	LEUM_RS06545	A0E46_RS06395	ARA01_06110	ARA02_RS06155	NH16_RS00420	AW164_RS05245	MI1_RS06010	LMES_RS05830	WZ78_RS02825	WZ79_RS00015	WZ81_RS03180	L963_RS08250	TY48_RS00200
		GTP-binding protein	17	LMDMO_RS03560	LNMR_RS03795	LH61_RS06740	HMPREF0555_RS02185	LEUM_RS07440	A0E46_RS07285	ARA01_07005	ARA02_RS07040	NH16_RS01295	AW164_RS06125	MI1_RS06905	LMES_RS06735	WZ78_RS09135	WZ79_RS00870	WZ81_RS06465	L963_RS03555	TY48_RS01030
		GTP-binding protein	17	LMDMO_RS07840	LNMR_RS07395	LH61_RS04955	HMPREF0555_RS00440	LEUM_RS05810	A0E46_RS05330	ARA01_05500	ARA02_RS05520	NH16_RS08885	AW164_RS04640	MI1_RS05400	LMES_RS05230	WZ78_RS03435	WZ79_RS05495	WZ81_RS06670	L963_RS04035	TY48_RS04090
		GTP-binding protein	17	LMDMO_RS06390	LNMR_RS06705	LH61_RS00125	HMPREF0555_RS05200	LEUM_RS00315	A0E46_RS00310	ARA01_00310	ARA02_RS00310	NH16_RS03965	AW164_RS00125	MI1_RS00310	LMES_RS00305	WZ78_RS04890	WZ79_RS03005	WZ81_RS03645	L963_RS05835	TY48_RS06140
COG0012	J	GTP-binding protein YchF	17	LMDMO_RS00150	LNMR_RS05205	LH61_RS01420	HMPREF0555_RS04920	LEUM_RS01690	A0E46_RS01655	ARA01_01660	ARA02_RS01700	NH16_RS05270	AW164_RS01270	MI1_RS01660	LMES_RS01640	WZ78_RS00450	WZ79_RS03980	WZ81_RS01420	L963_RS09570	TY48_RS02635
COG2252	R	guanine permease	17	LMDMO_RS00475	LNMR_RS05530	LH61_RS01745	HMPREF0555_RS04640	LEUM_RS02015	A0E46_RS01980	ARA01_01985	ARA02_RS02025	NH16_RS05610	AW164_RS01595	MI1_RS01985	LMES_RS01965	WZ78_RS00125	WZ79_RS04305	WZ81_RS01095	L963_RS01445	TY48_RS01985
COG2252	R	guanine permease	17	LMDMO_RS08040	LNMR_RS07740	LH61_RS07165	HMPREF0555_RS02550	LEUM_RS07820	A0E46_RS07670	ARA01_07410	ARA02_RS07460	NH16_RS01710	AW164_RS06540	MI1_RS07320	LMES_RS07150	WZ78_RS05670	WZ79_RS01250	WZ81_RS05010	L963_RS07990	TY48_RS06580
COG0516	F	guanosine monophosphate reductase	17	LMDMO_RS01620	LNMR_RS00955	LH61_RS02910	HMPREF0555_RS03550	LEUM_RS03155	A0E46_RS03115	ARA01_03120	ARA02_RS03165	NH16_RS06755	AW164_RS02725	MI1_RS03120	LMES_RS03100	WZ78_RS01860	WZ79_RS01610	WZ81_RS01905	L963_RS04605	TY48_RS07215
COG0194	F	guanylate kinase	17	LMDMO_RS09145	LNMR_RS05675	LH61_RS07370	HMPREF0555_RS06235	LEUM_RS08345	A0E46_RS08145	ARA01_07640	ARA02_RS07690	NH16_RS01960	AW164_RS06815	MI1_RS07550	LMES_RS07645	WZ78_RS04675	WZ79_RS04460	WZ81_RS03865	L963_RS03070	TY48_RS03660
COG0561	R	haloacid dehalogenase	17	LMDMO_RS01100	LNMR_RS00445	LH61_RS02395	HMPREF0555_RS04045	LEUM_RS02640	A0E46_RS02605	ARA01_02610	ARA02_RS02655	NH16_RS06240	AW164_RS02215	MI1_RS02610	LMES_RS02590	WZ78_RS02375	WZ79_RS02125	WZ81_RS00470	L963_RS01650	TY48_RS01360
COG0561	R	haloacid dehalogenase	17	LMDMO_RS06935	LNMR_RS05975	LH61_RS07695	HMPREF0555_RS06475	LEUM_RS08640	A0E46_RS08435	ARA01_07930	ARA02_RS07980	NH16_RS02265	AW164_RS07115	MI1_RS07840	LMES_RS07940	WZ78_RS04380	WZ79_RS06345	WZ81_RS04155	L963_RS02345	TY48_RS05560
COG0561	R	haloacid dehalogenase	17	LMDMO_RS05350	LNMR_RS02545	LH61_RS08500	HMPREF0555_RS06135	LEUM_RS09510	A0E46_RS09320	ARA01_08820	ARA02_RS08870	NH16_RS03095	AW164_RS07945	MI1_RS08730	LMES_RS08825	WZ78_RS03955	WZ79_RS06645	WZ81_RS07220	L963_RS08635	TY48_RS02345
COG0561	R	haloacid dehalogenase	17	LMDMO_RS09285	LNMR_RS05815	LH61_RS07510	HMPREF0555_RS06375	LEUM_RS08485	A0E46_RS08285	ARA01_07780	ARA02_RS07830	NH16_RS02100	AW164_RS06955	MI1_RS07690	LMES_RS07785	WZ78_RS04535	WZ79_RS04600	WZ81_RS04005	L963_RS03210	TY48_RS03520
		HD domain-containing protein	17	LMDMO_RS09265	LNMR_RS05795	LH61_RS07490	HMPREF0555_RS06355	LEUM_RS08465	A0E46_RS08265	ARA01_07760	ARA02_RS07810	NH16_RS02080	AW164_RS06935	MI1_RS07670	LMES_RS07765	WZ78_RS04555	WZ79_RS04580	WZ81_RS03985	L963_RS03190	TY48_RS03540
COG1896	R	HD family phosphohydrolase	17	LMDMO_RS00305	LNMR_RS05360	LH61_RS01570	HMPREF0555_RS04815	LEUM_RS01845	A0E46_RS01810	ARA01_01815	ARA02_RS01855	NH16_RS05440	AW164_RS01425	MI1_RS01815	LMES_RS01795	WZ78_RS00295	WZ79_RS04135	WZ81_RS01265	L963_RS05610	TY48_RS02155
COG1896	R	HD family phosphohydrolase	17	LMDMO_RS04930	LNMR_RS04465	LH61_RS01185	HMPREF0555_RS06845	LEUM_RS01445	A0E46_RS01405	ARA01_01410	ARA02_RS01445	NH16_RS04975	AW164_RS01020	MI1_RS01410	LMES_RS01395	WZ78_RS00825	WZ79_RS03605	WZ81_RS01790	L963_RS01045	TY48_RS02880
COG0513	LKJ	helicase	17	LMDMO_RS01030	LNMR_RS00375	LH61_RS02325	HMPREF0555_RS04115	LEUM_RS02570	A0E46_RS02535	ARA01_02540	ARA02_RS02585	NH16_RS06170	AW164_RS02145	MI1_RS02540	LMES_RS02520	WZ78_RS02445	WZ79_RS02195	WZ81_RS00540	L963_RS01580	TY48_RS01430
COG3611	L	helicase DnaB	17	LMDMO_RS01050	LNMR_RS00395	LH61_RS02345	HMPREF0555_RS04095	LEUM_RS02590	A0E46_RS02555	ARA01_02560	ARA02_RS02605	NH16_RS06190	AW164_RS02165	MI1_RS02560	LMES_RS02540	WZ78_RS02425	WZ79_RS02175	WZ81_RS00520	L963_RS01600	TY48_RS01410
COG1074	L	helicase-exonuclease AddAB subunit AddA	17	LMDMO_RS03765	LNMR_RS04005	LH61_RS06545	HMPREF0555_RS01990	LEUM_RS07245	A0E46_RS07090	ARA01_06810	ARA02_RS06845	NH16_RS01095	AW164_RS05930	MI1_RS06710	LMES_RS06540	WZ78_RS06000	WZ79_RS00675	WZ81_RS06270	L963_RS03360	TY48_RS00835
COG3845	R	heme ABC transporter ATP-binding protein	17	LMDMO_RS06335	LNMR_RS06650	LH61_RS00175	HMPREF0555_RS05230	LEUM_RS00370	A0E46_RS00360	ARA01_00365	ARA02_RS00355	NH16_RS04020	AW164_RS00175	MI1_RS00365	LMES_RS00355	WZ78_RS04945	WZ79_RS02950	WZ81_RS03595	L963_RS06395	TY48_RS06090
COG1253	R	hemolysin	17	LMDMO_RS04690	LNMR_RS04705	LH61_RS00955	HMPREF0555_RS07075	LEUM_RS01215	A0E46_RS01170	ARA01_01175	ARA02_RS01195	NH16_RS04740	AW164_RS00785	MI1_RS01175	LMES_RS01165	WZ78_RS01055	WZ79_RS06780	WZ81_RS04480	L963_RS00815	TY48_RS03110
COG1272	R	hemolysin III	17	LMDMO_RS06105	LNMR_RS06420	LH61_RS00325	HMPREF0555_RS06185	LEUM_RS00600	A0E46_RS00570	ARA01_00575	ARA02_RS00585	NH16_RS04130	AW164_RS00290	MI1_RS00575	LMES_RS00565	WZ78_RS05115	WZ79_RS02710	WZ81_RS03460	L963_RS05905	TY48_RS05975
COG0433	R	HerA helicase	17	LMDMO_RS01960	LNMR_RS01895	LH61_RS03240	HMPREF0555_RS03215	LEUM_RS03485	A0E46_RS03450	ARA01_03455	ARA02_RS03500	NH16_RS07115	AW164_RS03085	MI1_RS03455	LMES_RS03435	WZ78_RS01530	WZ79_RS05085	WZ81_RS02235	L963_RS04935	TY48_RS07565
COG0642	T	histidine kinase	17	LMDMO_RS07110	LNMR_RS06145	LH61_RS07865	HMPREF0555_RS06640	LEUM_RS08810	A0E46_RS08615	ARA01_08100	ARA02_RS08160	NH16_RS02440	AW164_RS07285	MI1_RS08010	LMES_RS08120	WZ78_RS06670	WZ79_RS06175	WZ81_RS08445	L963_RS02515	TY48_RS05730
COG0124	J	histidine--tRNA ligase	17	LMDMO_RS02820	LNMR_RS03350	LH61_RS05645	HMPREF0555_RS00865	LEUM_RS06395	A0E46_RS06255	ARA01_05955	ARA02_RS06000	NH16_RS00265	AW164_RS05105	MI1_RS05855	LMES_RS05690	WZ78_RS03220	WZ79_RS07100	WZ81_RS03015	L963_RS08540	TY48_RS08165
COG0141	E	histidinol dehydrogenase	17	LMDMO_RS03395	LNMR_RS03630	LH61_RS06920	HMPREF0555_RS02325	LEUM_RS07605	A0E46_RS07445	ARA01_07195	ARA02_RS07230	NH16_RS01485	AW164_RS06325	MI1_RS07105	LMES_RS06925	WZ78_RS07860	WZ79_RS01035	WZ81_RS07480	L963_RS06060	TY48_RS06365
COG1387	ER	histidinol-phosphatase	17	LMDMO_RS03375	LNMR_RS03610	LH61_RS06945	HMPREF0555_RS02350	LEUM_RS07625	A0E46_RS07475	ARA01_07215	ARA02_RS07265	NH16_RS01515	AW164_RS06345	MI1_RS07125	LMES_RS06955	WZ78_RS07880	WZ79_RS01055	WZ81_RS05205	L963_RS02900	TY48_RS06385
COG0079	E	histidinol-phosphate transaminase	17	LMDMO_RS03430	LNMR_RS03665	LH61_RS06885	HMPREF0555_RS02290	LEUM_RS07570	A0E46_RS07410	ARA01_07160	ARA02_RS07195	NH16_RS01450	AW164_RS06290	MI1_RS07070	LMES_RS06890	WZ78_RS07825	WZ79_RS01000	WZ81_RS07515	L963_RS06025	TY48_RS06330
		Holliday junction ATP-dependent DNA helicase RuvA	17	LMDMO_RS01480	LNMR_RS00815	LH61_RS02765	HMPREF0555_RS03675	LEUM_RS03010	A0E46_RS02975	ARA01_02980	ARA02_RS03025	NH16_RS06610	AW164_RS02585	MI1_RS02980	LMES_RS02960	WZ78_RS02005	WZ79_RS01755	WZ81_RS00100	L963_RS06810	TY48_RS07070
COG2255	L	Holliday junction DNA helicase RuvB	17	LMDMO_RS01460	LNMR_RS00795	LH61_RS02745	HMPREF0555_RS03695	LEUM_RS02990	A0E46_RS02955	ARA01_02960	ARA02_RS03005	NH16_RS06590	AW164_RS02565	MI1_RS02960	LMES_RS02940	WZ78_RS02025	WZ79_RS01775	WZ81_RS00120	L963_RS06830	TY48_RS07050
COG3331	R	Holliday junction resolvase RecU	17	LMDMO_RS01640	LNMR_RS00975	LH61_RS02930	HMPREF0555_RS03530	LEUM_RS03175	A0E46_RS03135	ARA01_03140	ARA02_RS03185	NH16_RS06795	AW164_RS02770	MI1_RS03140	LMES_RS03125	WZ78_RS01840	WZ79_RS01590	WZ81_RS01925	L963_RS04625	TY48_RS07255
COG0736	I	holo-ACP synthase	17	LMDMO_RS07130	LNMR_RS06165	LH61_RS07885	HMPREF0555_RS06660	LEUM_RS08830	A0E46_RS08635	ARA01_08120	ARA02_RS08180	NH16_RS02460	AW164_RS07305	MI1_RS08030	LMES_RS08140	WZ78_RS06650	WZ79_RS06155	WZ81_RS08425	L963_RS02535	TY48_RS05750
COG0460	E	homoserine dehydrogenase	17	LMDMO_RS02305	LNMR_RS01550	LH61_RS03590	HMPREF0555_RS02895	LEUM_RS03830	A0E46_RS03795	ARA01_03800	ARA02_RS03845	NH16_RS07465	AW164_RS03430	MI1_RS03800	LMES_RS03780	WZ78_RS06815	WZ79_RS04740	WZ81_RS02580	L963_RS04400	TY48_RS07910
COG0083	E	homoserine kinase	17	LMDMO_RS02300	LNMR_RS01555	LH61_RS03585	HMPREF0555_RS02900	LEUM_RS03825	A0E46_RS03790	ARA01_03795	ARA02_RS03840	NH16_RS07460	AW164_RS03425	MI1_RS03795	LMES_RS03775	WZ78_RS06820	WZ79_RS04745	WZ81_RS02575	L963_RS04395	TY48_RS07905
COG1897	E	homoserine O-succinyltransferase	17	LMDMO_RS07095	LNMR_RS06130	LH61_RS07850	HMPREF0555_RS06625	LEUM_RS08795	A0E46_RS08600	ARA01_08085	ARA02_RS08145	NH16_RS02425	AW164_RS07270	MI1_RS07995	LMES_RS08105	WZ78_RS06685	WZ79_RS06190	WZ81_RS04315	L963_RS02500	TY48_RS05715
COG1493	T	HPr kinase/phosphorylase	17	LMDMO_RS01385	LNMR_RS00720	LH61_RS02670	HMPREF0555_RS03770	LEUM_RS02915	A0E46_RS02880	ARA01_02885	ARA02_RS02930	NH16_RS06515	AW164_RS02490	MI1_RS02885	LMES_RS02865	WZ78_RS02100	WZ79_RS01850	WZ81_RS00195	L963_RS01925	TY48_RS06975
COG1733	K	HxlR family transcriptional regulator	17	LMDMO_RS00635	LNMR_RS08265	LH61_RS01940	HMPREF0555_RS04480	LEUM_RS02175	A0E46_RS02140	ARA01_02145	ARA02_RS02185	NH16_RS05770	AW164_RS01750	MI1_RS02145	LMES_RS02125	WZ78_RS08705	WZ79_RS08505	WZ81_RS00935	L963_RS03810	TY48_RS01825
COG0791	M	hydrolase	17	LMDMO_RS05925	LNMR_RS01965	LH61_RS09080	HMPREF0555_RS07550	LEUM_RS00090	A0E46_RS00085	ARA01_00085	ARA02_RS00085	NH16_RS03725	AW164_RS08525	MI1_RS00085	LMES_RS00085	WZ78_RS05490	WZ79_RS03230	WZ81_RS07720	L963_RS00110	TY48_RS04585
COG0791	M	hydrolase	17	LMDMO_RS00030	LNMR_RS05085	LH61_RS01300	HMPREF0555_RS06720	LEUM_RS01570	A0E46_RS01535	ARA01_01540	ARA02_RS01580	NH16_RS05150	AW164_RS01150	MI1_RS01540	LMES_RS01520	WZ78_RS00570	WZ79_RS03860	WZ81_RS01540	L963_RS01255	TY48_RS02755
COG0791	M	hydrolase	17	LMDMO_RS01580	LNMR_RS00915	LH61_RS02865	HMPREF0555_RS03590	LEUM_RS03110	A0E46_RS03075	ARA01_03080	ARA02_RS03125	NH16_RS06710	AW164_RS02685	MI1_RS03080	LMES_RS03055	WZ78_RS01905	WZ79_RS01655	WZ81_RS01865	L963_RS04565	TY48_RS07170
COG0084	L	hydrolase TatD	17	LMDMO_RS08125	LNMR_RS07655	LH61_RS07250	HMPREF0555_RS02635	LEUM_RS07905	A0E46_RS07755	ARA01_07495	ARA02_RS07545	NH16_RS01795	AW164_RS06625	MI1_RS07405	LMES_RS07235	WZ78_RS05755	WZ79_RS01335	WZ81_RS04925	L963_RS08075	TY48_RS06665
COG1257	I	hydroxymethylglutaryl-CoA reductase, degradative	17	LMDMO_RS00080	LNMR_RS05135	LH61_RS01350	HMPREF0555_RS04990	LEUM_RS01620	A0E46_RS01585	ARA01_01590	ARA02_RS01630	NH16_RS05200	AW164_RS01200	MI1_RS01590	LMES_RS01570	WZ78_RS00520	WZ79_RS03910	WZ81_RS01490	L963_RS09640	TY48_RS02705
COG3425	I	hydroxymethylglutaryl-CoA synthase	17	LMDMO_RS07810	LNMR_RS07425	LH61_RS04925	HMPREF0555_RS00410	LEUM_RS05780	A0E46_RS05300	ARA01_05470	ARA02_RS05550	NH16_RS08855	AW164_RS04610	MI1_RS05370	LMES_RS05200	WZ78_RS03405	WZ79_RS05525	WZ81_RS06700	L963_RS04005	TY48_RS04120
COG0351	H	hydroxymethylpyrimidine/phosphomethylpyrimidine kinase	17	LMDMO_RS06025	LNMR_RS06340	LH61_RS00405	HMPREF0555_RS07785	LEUM_RS00680	A0E46_RS00650	ARA01_00655	ARA02_RS00665	NH16_RS04210	AW164_RS00370	MI1_RS00655	LMES_RS00645	WZ78_RS08365	WZ79_RS07780	WZ81_RS03380	L963_RS00385	TY48_RS05895
		hypothetical protein	17	LMDMO_RS09080	LNMR_RS07205	LH61_RS05400	HMPREF0555_RS00615	LEUM_RS06000	A0E46_RS05545	ARA01_05690	ARA02_RS05300	NH16_RS09090	AW164_RS04830	MI1_RS05590	LMES_RS05420	WZ78_RS03625	WZ79_RS05305	WZ81_RS09365	L963_RS02160	TY48_RS03900
		hypothetical protein	17	LMDMO_RS00145	LNMR_RS05200	LH61_RS01415	HMPREF0555_RS04925	LEUM_RS01685	A0E46_RS01650	ARA01_01655	ARA02_RS01695	NH16_RS05265	AW164_RS01265	MI1_RS01655	LMES_RS01635	WZ78_RS00455	WZ79_RS03975	WZ81_RS01425	L963_RS09575	TY48_RS02640
		hypothetical protein	17	LMDMO_RS00200	LNMR_RS05255	LH61_RS01470	HMPREF0555_RS04870	LEUM_RS01740	A0E46_RS01705	ARA01_01710	ARA02_RS01750	NH16_RS05320	AW164_RS01320	MI1_RS01710	LMES_RS01690	WZ78_RS00400	WZ79_RS04030	WZ81_RS01370	L963_RS09520	TY48_RS02585
		hypothetical protein	17	LMDMO_RS00225	LNMR_RS05280	LH61_RS01495	HMPREF0555_RS04845	LEUM_RS01765	A0E46_RS01730	ARA01_01735	ARA02_RS01775	NH16_RS05355	AW164_RS01345	MI1_RS01735	LMES_RS01715	WZ78_RS00375	WZ79_RS04055	WZ81_RS01345	L963_RS09495	TY48_RS02560
		hypothetical protein	17	LMDMO_RS00730	LNMR_RS00075	LH61_RS02035	HMPREF0555_RS04365	LEUM_RS02270	A0E46_RS02235	ARA01_02240	ARA02_RS02280	NH16_RS05865	AW164_RS01845	MI1_RS02240	LMES_RS02220	WZ78_RS07245	WZ79_RS02490	WZ81_RS00840	L963_RS01975	TY48_RS01730
		hypothetical protein	17	LMDMO_RS00875	LNMR_RS00220	LH61_RS02170	HMPREF0555_RS04220	LEUM_RS02415	A0E46_RS02380	ARA01_02385	ARA02_RS02425	NH16_RS06015	AW164_RS01990	MI1_RS02385	LMES_RS02365	WZ78_RS07100	WZ79_RS02345	WZ81_RS00695	L963_RS02120	TY48_RS01585
		hypothetical protein	17	LMDMO_RS01200	LNMR_RS00540	LH61_RS02490	HMPREF0555_RS03950	LEUM_RS02735	A0E46_RS02700	ARA01_02705	ARA02_RS02750	NH16_RS06335	AW164_RS02310	MI1_RS02705	LMES_RS02685	WZ78_RS02280	WZ79_RS02030	WZ81_RS00375	L963_RS01745	TY48_RS06795
		hypothetical protein	17	LMDMO_RS01255	LNMR_RS00595	LH61_RS02545	HMPREF0555_RS03895	LEUM_RS02790	A0E46_RS02755	ARA01_02760	ARA02_RS02805	NH16_RS06390	AW164_RS02365	MI1_RS02760	LMES_RS02740	WZ78_RS02225	WZ79_RS01975	WZ81_RS00320	L963_RS01800	TY48_RS06850
		hypothetical protein	17	LMDMO_RS01795	LNMR_RS01130	LH61_RS03080	HMPREF0555_RS03380	LEUM_RS03325	A0E46_RS03290	ARA01_03295	ARA02_RS03340	NH16_RS06945	AW164_RS02925	MI1_RS03295	LMES_RS03275	WZ78_RS01690	WZ79_RS01440	WZ81_RS02075	L963_RS04775	TY48_RS07405
		hypothetical protein	17	LMDMO_RS02190	LNMR_RS01665	LH61_RS03475	HMPREF0555_RS03010	LEUM_RS03715	A0E46_RS03680	ARA01_03685	ARA02_RS03730	NH16_RS07350	AW164_RS03315	MI1_RS03685	LMES_RS03665	WZ78_RS06930	WZ79_RS04855	WZ81_RS02465	L963_RS04285	TY48_RS07795
		hypothetical protein	17	LMDMO_RS02595	LNMR_RS03130	LH61_RS05890	HMPREF0555_RS01505	LEUM_RS06620	A0E46_RS06470	ARA01_06185	ARA02_RS06230	NH16_RS00495	AW164_RS05320	MI1_RS06085	LMES_RS05905	WZ78_RS02750	WZ79_RS00090	WZ81_RS03255	L963_RS08175	TY48_RS00275
		hypothetical protein	17	LMDMO_RS02755	LNMR_RS03285	LH61_RS05740	HMPREF0555_RS00930	LEUM_RS06460	A0E46_RS06320	ARA01_06020	ARA02_RS06065	NH16_RS00330	AW164_RS05170	MI1_RS05920	LMES_RS05755	WZ78_RS03155	WZ79_RS07035	WZ81_RS03080	L963_RS08605	TY48_RS08230
		hypothetical protein	17	LMDMO_RS04740	LNMR_RS04655	LH61_RS01000	HMPREF0555_RS07030	LEUM_RS01260	A0E46_RS01215	ARA01_01220	ARA02_RS01245	NH16_RS04785	AW164_RS00830	MI1_RS01220	LMES_RS01210	WZ78_RS01010	WZ79_RS06825	WZ81_RS04435	L963_RS00860	TY48_RS03065
		hypothetical protein	17	LMDMO_RS04750	LNMR_RS04645	LH61_RS01010	HMPREF0555_RS07020	LEUM_RS01270	A0E46_RS01225	ARA01_01230	ARA02_RS01255	NH16_RS04795	AW164_RS00840	MI1_RS01230	LMES_RS01220	WZ78_RS01000	WZ79_RS06835	WZ81_RS04425	L963_RS00870	TY48_RS03055
		hypothetical protein	17	LMDMO_RS05325	LNMR_RS02570	LH61_RS08475	HMPREF0555_RS06110	LEUM_RS09485	A0E46_RS09295	ARA01_08795	ARA02_RS08845	NH16_RS03070	AW164_RS07920	MI1_RS08705	LMES_RS08800	WZ78_RS03930	WZ79_RS06620	WZ81_RS07195	L963_RS08660	TY48_RS02370
		hypothetical protein	17	LMDMO_RS06395	LNMR_RS06710	LH61_RS00120	HMPREF0555_RS05195	LEUM_RS00310	A0E46_RS00305	ARA01_00305	ARA02_RS00305	NH16_RS03960	AW164_RS00120	MI1_RS00305	LMES_RS00300	WZ78_RS04885	WZ79_RS03010	WZ81_RS03650	L963_RS05830	TY48_RS06145
		hypothetical protein	17	LMDMO_RS07785	LNMR_RS07450	LH61_RS04900	HMPREF0555_RS00385	LEUM_RS05755	A0E46_RS05275	ARA01_05445	ARA02_RS05575	NH16_RS08830	AW164_RS04585	MI1_RS05345	LMES_RS05175	WZ78_RS03380	WZ79_RS05550	WZ81_RS06725	L963_RS03980	TY48_RS04145
		hypothetical protein	17	LMDMO_RS07890	LNMR_RS07345	LH61_RS05005	HMPREF0555_RS00490	LEUM_RS05860	A0E46_RS05380	ARA01_05550	ARA02_RS05470	NH16_RS08935	AW164_RS04690	MI1_RS05450	LMES_RS05280	WZ78_RS03485	WZ79_RS05445	WZ81_RS06620	L963_RS04085	TY48_RS04040
		hypothetical protein	17	LMDMO_RS08155	LNMR_RS07625	LH61_RS07280	HMPREF0555_RS02665	LEUM_RS07935	A0E46_RS07785	ARA01_07525	ARA02_RS07575	NH16_RS01825	AW164_RS06655	MI1_RS07435	LMES_RS07265	WZ78_RS05785	WZ79_RS01365	WZ81_RS04895	L963_RS08105	TY48_RS06695
		hypothetical protein	17	LMDMO_RS09000	LNMR_RS07285	LH61_RS05065	HMPREF0555_RS00535	LEUM_RS05920	A0E46_RS05440	ARA01_05610	ARA02_RS05410	NH16_RS08995	AW164_RS04750	MI1_RS05510	LMES_RS05340	WZ78_RS03545	WZ79_RS05385	WZ81_RS06560	L963_RS04130	TY48_RS03980
		hypothetical protein	17	LMDMO_RS09020	LNMR_RS07265	LH61_RS05085	HMPREF0555_RS00555	LEUM_RS05940	A0E46_RS05460	ARA01_05630	ARA02_RS05390	NH16_RS09015	AW164_RS04770	MI1_RS05530	LMES_RS05360	WZ78_RS03565	WZ79_RS05365	WZ81_RS06540	L963_RS04150	TY48_RS03960
		hypothetical protein	17	LMDMO_RS09150	LNMR_RS05680	LH61_RS07375	HMPREF0555_RS06240	LEUM_RS08350	A0E46_RS08150	ARA01_07645	ARA02_RS07695	NH16_RS01965	AW164_RS06820	MI1_RS07555	LMES_RS07650	WZ78_RS04670	WZ79_RS04465	WZ81_RS03870	L963_RS03075	TY48_RS03655
		hypothetical protein	17	LMDMO_RS03910	LNMR_RS04150	LH61_RS06415	HMPREF0555_RS01845	LEUM_RS07095	A0E46_RS06945	ARA01_06665	ARA02_RS06700	NH16_RS00935	AW164_RS05785	MI1_RS06565	LMES_RS06390	WZ78_RS06145	WZ79_RS00530	WZ81_RS08255	L963_RS05760	TY48_RS00690
		hypothetical protein	17	LMDMO_RS08110	LNMR_RS07670	LH61_RS07235	HMPREF0555_RS02620	LEUM_RS07890	A0E46_RS07740	ARA01_07480	ARA02_RS07530	NH16_RS01780	AW164_RS06610	MI1_RS07390	LMES_RS07220	WZ78_RS05740	WZ79_RS01320	WZ81_RS04940	L963_RS08060	TY48_RS06650
		hypothetical protein	17	LMDMO_RS07905	LNMR_RS07330	LH61_RS05020	HMPREF0555_RS00505	LEUM_RS05875	A0E46_RS05395	ARA01_05565	ARA02_RS05455	NH16_RS08950	AW164_RS04705	MI1_RS05465	LMES_RS05295	WZ78_RS03500	WZ79_RS05430	WZ81_RS06605	L963_RS04100	TY48_RS04025
		hypothetical protein	17	LMDMO_RS01190	LNMR_RS00530	LH61_RS02480	HMPREF0555_RS03960	LEUM_RS02725	A0E46_RS02690	ARA01_02695	ARA02_RS02740	NH16_RS06325	AW164_RS02300	MI1_RS02695	LMES_RS02675	WZ78_RS02290	WZ79_RS02040	WZ81_RS00385	L963_RS01735	TY48_RS06785
		hypothetical protein	17	LMDMO_RS07790	LNMR_RS07445	LH61_RS04905	HMPREF0555_RS00390	LEUM_RS05760	A0E46_RS05280	ARA01_05450	ARA02_RS05570	NH16_RS08835	AW164_RS04590	MI1_RS05350	LMES_RS05180	WZ78_RS03385	WZ79_RS05545	WZ81_RS06720	L963_RS03985	TY48_RS04140
		hypothetical protein	17	LMDMO_RS03645	LNMR_RS03875	LH61_RS06665	HMPREF0555_RS02110	LEUM_RS07365	A0E46_RS07210	ARA01_06930	ARA02_RS06965	NH16_RS01215	AW164_RS06050	MI1_RS06830	LMES_RS06660	WZ78_RS05880	WZ79_RS00795	WZ81_RS06390	L963_RS03480	TY48_RS00955
		hypothetical protein	17	LMDMO_RS01070	LNMR_RS00415	LH61_RS02365	HMPREF0555_RS04075	LEUM_RS02610	A0E46_RS02575	ARA01_02580	ARA02_RS02625	NH16_RS06210	AW164_RS02185	MI1_RS02580	LMES_RS02560	WZ78_RS02405	WZ79_RS02155	WZ81_RS00500	L963_RS01620	TY48_RS01390
		hypothetical protein	17	LMDMO_RS09250	LNMR_RS05780	LH61_RS07475	HMPREF0555_RS06340	LEUM_RS08450	A0E46_RS08250	ARA01_07745	ARA02_RS07795	NH16_RS02065	AW164_RS06920	MI1_RS07655	LMES_RS07750	WZ78_RS04570	WZ79_RS04565	WZ81_RS03970	L963_RS03175	TY48_RS03555
		hypothetical protein	17	LMDMO_RS09160	LNMR_RS05690	LH61_RS07385	HMPREF0555_RS06250	LEUM_RS08360	A0E46_RS08160	ARA01_07655	ARA02_RS07705	NH16_RS01975	AW164_RS06830	MI1_RS07565	LMES_RS07660	WZ78_RS04660	WZ79_RS04475	WZ81_RS03880	L963_RS03085	TY48_RS03645
		hypothetical protein	17	LMDMO_RS02150	LNMR_RS01705	LH61_RS03430	HMPREF0555_RS03050	LEUM_RS03675	A0E46_RS03640	ARA01_03645	ARA02_RS03690	NH16_RS07310	AW164_RS03275	MI1_RS03645	LMES_RS03625	WZ78_RS06970	WZ79_RS04895	WZ81_RS02425	L963_RS04245	TY48_RS07755
		hypothetical protein	17	LMDMO_RS00460	LNMR_RS05515	LH61_RS01725	HMPREF0555_RS04660	LEUM_RS02000	A0E46_RS01965	ARA01_01970	ARA02_RS02010	NH16_RS05595	AW164_RS01580	MI1_RS01970	LMES_RS01950	WZ78_RS00140	WZ79_RS04290	WZ81_RS01110	L963_RS01425	TY48_RS02000
		hypothetical protein	17	LMDMO_RS01750	LNMR_RS01085	LH61_RS03035	HMPREF0555_RS03425	LEUM_RS03280	A0E46_RS03245	ARA01_03250	ARA02_RS03295	NH16_RS06900	AW164_RS02880	MI1_RS03250	LMES_RS03230	WZ78_RS01735	WZ79_RS01485	WZ81_RS02030	L963_RS04730	TY48_RS07360
		hypothetical protein	17	LMDMO_RS01615	LNMR_RS00950	LH61_RS02900	HMPREF0555_RS03555	LEUM_RS03145	A0E46_RS03110	ARA01_03115	ARA02_RS03160	NH16_RS06745	AW164_RS02720	MI1_RS03115	LMES_RS03090	WZ78_RS01870	WZ79_RS01620	WZ81_RS01900	L963_RS04600	TY48_RS07205
		hypothetical protein	17	LMDMO_RS04835	LNMR_RS04560	LH61_RS01090	HMPREF0555_RS06940	LEUM_RS01350	A0E46_RS01310	ARA01_01315	ARA02_RS01345	NH16_RS04875	AW164_RS00925	MI1_RS01315	LMES_RS01300	WZ78_RS00920	WZ79_RS06915	WZ81_RS04345	L963_RS00950	TY48_RS02975
		hypothetical protein	17	LMDMO_RS00390	LNMR_RS05445	LH61_RS01655	HMPREF0555_RS04730	LEUM_RS01930	A0E46_RS01895	ARA01_01900	ARA02_RS01940	NH16_RS05525	AW164_RS01510	MI1_RS01900	LMES_RS01880	WZ78_RS00210	WZ79_RS04220	WZ81_RS01180	L963_RS01355	TY48_RS02070
		hypothetical protein	17	LMDMO_RS01635	LNMR_RS00970	LH61_RS02925	HMPREF0555_RS03535	LEUM_RS03170	A0E46_RS03130	ARA01_03135	ARA02_RS03180	NH16_RS06790	AW164_RS02765	MI1_RS03135	LMES_RS03120	WZ78_RS01845	WZ79_RS01595	WZ81_RS01920	L963_RS04620	TY48_RS07250
		hypothetical protein	17	LMDMO_RS01585	LNMR_RS00920	LH61_RS02870	HMPREF0555_RS03585	LEUM_RS03115	A0E46_RS03080	ARA01_03085	ARA02_RS03130	NH16_RS06715	AW164_RS02690	MI1_RS03085	LMES_RS03060	WZ78_RS01900	WZ79_RS01650	WZ81_RS01870	L963_RS04570	TY48_RS07175
		hypothetical protein	17	LMDMO_RS00375	LNMR_RS05430	LH61_RS01640	HMPREF0555_RS04745	LEUM_RS01915	A0E46_RS01880	ARA01_01885	ARA02_RS01925	NH16_RS05510	AW164_RS01495	MI1_RS01885	LMES_RS01865	WZ78_RS00225	WZ79_RS04205	WZ81_RS01195	L963_RS01340	TY48_RS02085
		hypothetical protein	17	LMDMO_RS01530	LNMR_RS00865	LH61_RS02815	HMPREF0555_RS03635	LEUM_RS03060	A0E46_RS03025	ARA01_03030	ARA02_RS03075	NH16_RS06660	AW164_RS02635	MI1_RS03030	LMES_RS03005	WZ78_RS01955	WZ79_RS01705	WZ81_RS00050	L963_RS04520	TY48_RS07120
		hypothetical protein	17	LMDMO_RS05420	LNMR_RS02475	LH61_RS08555	HMPREF0555_RS05365	LEUM_RS09580	A0E46_RS09390	ARA01_08890	ARA02_RS08940	NH16_RS03165	AW164_RS08015	MI1_RS08800	LMES_RS08895	WZ78_RS04025	WZ79_RS08825	WZ81_RS07860	L963_RS06895	TY48_RS02275
		hypothetical protein	17	LMDMO_RS01670	LNMR_RS01005	LH61_RS02955	HMPREF0555_RS03505	LEUM_RS03200	A0E46_RS03165	ARA01_03170	ARA02_RS03215	NH16_RS06820	AW164_RS02800	MI1_RS03170	LMES_RS03150	WZ78_RS01815	WZ79_RS01565	WZ81_RS01950	L963_RS04650	TY48_RS07280
		hypothetical protein	17	LMDMO_RS08015	LNMR_RS07765	LH61_RS07140	HMPREF0555_RS02525	LEUM_RS07795	A0E46_RS07645	ARA01_07385	ARA02_RS07435	NH16_RS01685	AW164_RS06515	MI1_RS07295	LMES_RS07125	WZ78_RS05645	WZ79_RS01225	WZ81_RS05035	L963_RS07965	TY48_RS06555
		hypothetical protein	17	LMDMO_RS05590	LNMR_RS02300	LH61_RS08760	HMPREF0555_RS05565	LEUM_RS09855	A0E46_RS09670	ARA01_09170	ARA02_RS09225	NH16_RS03400	AW164_RS08200	MI1_RS10650	LMES_RS09175	WZ78_RS05165	WZ79_RS03555	WZ81_RS06100	L963_RS02885	TY48_RS09220
		hypothetical protein	17	LMDMO_RS07895	LNMR_RS07340	LH61_RS05010	HMPREF0555_RS00495	LEUM_RS05865	A0E46_RS05385	ARA01_05555	ARA02_RS05465	NH16_RS08940	AW164_RS04695	MI1_RS05455	LMES_RS05285	WZ78_RS03490	WZ79_RS05440	WZ81_RS06615	L963_RS04090	TY48_RS04035
		hypothetical protein	17	LMDMO_RS06385	LNMR_RS06700	LH61_RS00130	HMPREF0555_RS05205	LEUM_RS00320	A0E46_RS00315	ARA01_00315	ARA02_RS00315	NH16_RS03970	AW164_RS00130	MI1_RS00315	LMES_RS00310	WZ78_RS04895	WZ79_RS03000	WZ81_RS03640	L963_RS05840	TY48_RS06135
		hypothetical protein	17	LMDMO_RS02660	LNMR_RS03195	LH61_RS05825	HMPREF0555_RS01440	LEUM_RS06555	A0E46_RS06405	ARA01_06120	ARA02_RS06165	NH16_RS00430	AW164_RS05255	MI1_RS06020	LMES_RS05840	WZ78_RS02815	WZ79_RS00025	WZ81_RS03190	L963_RS08240	TY48_RS00210
		hypothetical protein	17	LMDMO_RS03650	LNMR_RS03880	LH61_RS06660	HMPREF0555_RS02105	LEUM_RS07360	A0E46_RS07205	ARA01_06925	ARA02_RS06960	NH16_RS01210	AW164_RS06045	MI1_RS06825	LMES_RS06655	WZ78_RS05885	WZ79_RS00790	WZ81_RS06385	L963_RS03475	TY48_RS00950
		hypothetical protein	17	LMDMO_RS07795	LNMR_RS07440	LH61_RS04910	HMPREF0555_RS00395	LEUM_RS05765	A0E46_RS05285	ARA01_05455	ARA02_RS05565	NH16_RS08840	AW164_RS04595	MI1_RS05355	LMES_RS05185	WZ78_RS03390	WZ79_RS05540	WZ81_RS06715	L963_RS03990	TY48_RS04135
		hypothetical protein	17	LMDMO_RS07695	LNMR_RS07540	LH61_RS04810	HMPREF0555_RS00295	LEUM_RS05665	A0E46_RS05185	ARA01_05355	ARA02_RS05665	NH16_RS08740	AW164_RS04495	MI1_RS05255	LMES_RS05085	WZ78_RS03290	WZ79_RS05640	WZ81_RS08800	L963_RS03890	TY48_RS04235
		hypothetical protein	17	LMDMO_RS02215	LNMR_RS01640	LH61_RS03500	HMPREF0555_RS02985	LEUM_RS03740	A0E46_RS03705	ARA01_03710	ARA02_RS03755	NH16_RS07375	AW164_RS03340	MI1_RS03710	LMES_RS03690	WZ78_RS06905	WZ79_RS04830	WZ81_RS02490	L963_RS04310	TY48_RS07820
		hypothetical protein	17	LMDMO_RS03305	LNMR_RS03540	LH61_RS07015	HMPREF0555_RS02420	LEUM_RS07695	A0E46_RS07545	ARA01_07285	ARA02_RS07335	NH16_RS01585	AW164_RS06415	MI1_RS07195	LMES_RS07025	WZ78_RS05545	WZ79_RS01125	WZ81_RS05135	L963_RS02970	TY48_RS06455
		hypothetical protein	17	LMDMO_RS06110	LNMR_RS06425	LH61_RS00320	HMPREF0555_RS06190	LEUM_RS00595	A0E46_RS00565	ARA01_00570	ARA02_RS00580	NH16_RS04125	AW164_RS00285	MI1_RS00570	LMES_RS00560	WZ78_RS05110	WZ79_RS02715	WZ81_RS03465	L963_RS05910	TY48_RS05980
		hypothetical protein	17	LMDMO_RS02465	LNMR_RS03000	LH61_RS06020	HMPREF0555_RS01635	LEUM_RS06750	A0E46_RS06600	ARA01_06315	ARA02_RS06360	NH16_RS00625	AW164_RS05450	MI1_RS06215	LMES_RS06035	WZ78_RS02620	WZ79_RS00220	WZ81_RS06925	L963_RS07865	TY48_RS00405
		hypothetical protein	17	LMDMO_RS02165	LNMR_RS01690	LH61_RS03445	HMPREF0555_RS03035	LEUM_RS03690	A0E46_RS03655	ARA01_03660	ARA02_RS03705	NH16_RS07325	AW164_RS03290	MI1_RS03660	LMES_RS03640	WZ78_RS06955	WZ79_RS04880	WZ81_RS02440	L963_RS04260	TY48_RS07770
		hypothetical protein	17	LMDMO_RS01760	LNMR_RS01095	LH61_RS03045	HMPREF0555_RS03415	LEUM_RS03290	A0E46_RS03255	ARA01_03260	ARA02_RS03305	NH16_RS06910	AW164_RS02890	MI1_RS03260	LMES_RS03240	WZ78_RS01725	WZ79_RS01475	WZ81_RS02040	L963_RS04740	TY48_RS07370
		hypothetical protein	17	LMDMO_RS04340	LNMR_RS04815	LH61_RS00830	HMPREF0555_RS07235	LEUM_RS01105	A0E46_RS01070	ARA01_01075	ARA02_RS01090	NH16_RS04630	AW164_RS00695	MI1_RS01075	LMES_RS01065	WZ78_RS01165	WZ79_RS07470	WZ81_RS04590	L963_RS00710	TY48_RS03220
		hypothetical protein	17	LMDMO_RS04825	LNMR_RS04570	LH61_RS01080	HMPREF0555_RS06950	LEUM_RS01340	A0E46_RS01300	ARA01_01305	ARA02_RS01335	NH16_RS04865	AW164_RS00915	MI1_RS01305	LMES_RS01290	WZ78_RS00930	WZ79_RS06905	WZ81_RS04355	L963_RS00940	TY48_RS02985
		hypothetical protein	17	LMDMO_RS00405	LNMR_RS05460	LH61_RS01670	HMPREF0555_RS04715	LEUM_RS01945	A0E46_RS01910	ARA01_01915	ARA02_RS01955	NH16_RS05540	AW164_RS01525	MI1_RS01915	LMES_RS01895	WZ78_RS00195	WZ79_RS04235	WZ81_RS01165	L963_RS01370	TY48_RS02055
		hypothetical protein	17	LMDMO_RS03655	LNMR_RS03885	LH61_RS06655	HMPREF0555_RS02100	LEUM_RS07355	A0E46_RS07200	ARA01_06920	ARA02_RS06955	NH16_RS01205	AW164_RS06040	MI1_RS06820	LMES_RS06650	WZ78_RS05890	WZ79_RS00785	WZ81_RS06380	L963_RS03470	TY48_RS00945
		hypothetical protein	17	LMDMO_RS06035	LNMR_RS06350	LH61_RS00395	HMPREF0555_RS07775	LEUM_RS00670	A0E46_RS00640	ARA01_00645	ARA02_RS00655	NH16_RS04200	AW164_RS00360	MI1_RS00645	LMES_RS00635	WZ78_RS08375	WZ79_RS07790	WZ81_RS03390	L963_RS00375	TY48_RS05905
		hypothetical protein	17	LMDMO_RS02185	LNMR_RS01670	LH61_RS03470	HMPREF0555_RS03015	LEUM_RS03710	A0E46_RS03675	ARA01_03680	ARA02_RS03725	NH16_RS07345	AW164_RS03310	MI1_RS03680	LMES_RS03660	WZ78_RS06935	WZ79_RS04860	WZ81_RS02460	L963_RS04280	TY48_RS07790
		hypothetical protein	17	LMDMO_RS06495	LNMR_RS06810	LH61_RS00020	HMPREF0555_RS05090	LEUM_RS00210	A0E46_RS00205	ARA01_00205	ARA02_RS00205	NH16_RS03860	AW164_RS00020	MI1_RS00205	LMES_RS00200	WZ78_RS04785	WZ79_RS03110	WZ81_RS03750	L963_RS00230	TY48_RS06245
		hypothetical protein	17	LMDMO_RS08080	LNMR_RS07700	LH61_RS07205	HMPREF0555_RS02590	LEUM_RS07860	A0E46_RS07710	ARA01_07450	ARA02_RS07500	NH16_RS01750	AW164_RS06580	MI1_RS07360	LMES_RS07190	WZ78_RS05710	WZ79_RS01290	WZ81_RS04970	L963_RS08030	TY48_RS06620
		hypothetical protein	17	LMDMO_RS01650	LNMR_RS00985	LH61_RS02940	HMPREF0555_RS03520	LEUM_RS03185	A0E46_RS03145	ARA01_03150	ARA02_RS03195	NH16_RS06805	AW164_RS02780	MI1_RS03150	LMES_RS03135	WZ78_RS01830	WZ79_RS01580	WZ81_RS01935	L963_RS04635	TY48_RS07265
		hypothetical protein	17	LMDMO_RS03830	LNMR_RS04070	LH61_RS06480	HMPREF0555_RS01925	LEUM_RS07180	A0E46_RS07025	ARA01_06745	ARA02_RS06780	NH16_RS01030	AW164_RS05865	MI1_RS06645	LMES_RS06475	WZ78_RS06065	WZ79_RS00610	WZ81_RS08335	L963_RS03295	TY48_RS00770
		hypothetical protein	17	LMDMO_RS07505	LNMR_RS07910	LH61_RS08035	HMPREF0555_RS05690	LEUM_RS08995	A0E46_RS08795	ARA01_08280	ARA02_RS08340	NH16_RS02620	AW164_RS07440	MI1_RS08190	LMES_RS08300	WZ78_RS06490	WZ79_RS05740	WZ81_RS05255	L963_RS06645	TY48_RS01300
		hypothetical protein	17	LMDMO_RS00740	LNMR_RS00085	LH61_RS02045	HMPREF0555_RS04355	LEUM_RS02280	A0E46_RS02245	ARA01_02250	ARA02_RS02290	NH16_RS05875	AW164_RS01855	MI1_RS02250	LMES_RS02230	WZ78_RS07235	WZ79_RS02480	WZ81_RS00830	L963_RS01985	TY48_RS01720
		hypothetical protein	17	LMDMO_RS01940	LNMR_RS01915	LH61_RS03220	HMPREF0555_RS03240	LEUM_RS03465	A0E46_RS03430	ARA01_03435	ARA02_RS03480	NH16_RS07085	AW164_RS03065	MI1_RS03435	LMES_RS03415	WZ78_RS01550	WZ79_RS05105	WZ81_RS02215	L963_RS04915	TY48_RS07545
		hypothetical protein	17	LMDMO_RS06500	LNMR_RS06815	LH61_RS00015	HMPREF0555_RS05085	LEUM_RS00205	A0E46_RS00200	ARA01_00200	ARA02_RS00200	NH16_RS03855	AW164_RS00015	MI1_RS00200	LMES_RS00195	WZ78_RS04780	WZ79_RS03115	WZ81_RS03755	L963_RS00225	TY48_RS06250
		hypothetical protein	17	LMDMO_RS09125	LNMR_RS05655	LH61_RS07350	HMPREF0555_RS08445	LEUM_RS08325	A0E46_RS08125	ARA01_07620	ARA02_RS07670	NH16_RS01940	AW164_RS06795	MI1_RS07530	LMES_RS07625	WZ78_RS04695	WZ79_RS04440	WZ81_RS03845	L963_RS03050	TY48_RS03680
		hypothetical protein	17	LMDMO_RS05995	LNMR_RS06310	LH61_RS00435	HMPREF0555_RS07815	LEUM_RS00710	A0E46_RS00680	ARA01_00685	ARA02_RS00695	NH16_RS04240	AW164_RS00400	MI1_RS00685	LMES_RS00675	WZ78_RS08335	WZ79_RS07750	WZ81_RS03350	L963_RS00415	TY48_RS05865
		hypothetical protein	17	LMDMO_RS00355	LNMR_RS05410	LH61_RS01620	HMPREF0555_RS04765	LEUM_RS01895	A0E46_RS01860	ARA01_01865	ARA02_RS01905	NH16_RS05490	AW164_RS01475	MI1_RS01865	LMES_RS01845	WZ78_RS00245	WZ79_RS04185	WZ81_RS01215	L963_RS01320	TY48_RS02105
		hypothetical protein	17	LMDMO_RS01240	LNMR_RS00580	LH61_RS02530	HMPREF0555_RS03910	LEUM_RS02775	A0E46_RS02740	ARA01_02745	ARA02_RS02790	NH16_RS06375	AW164_RS02350	MI1_RS02745	LMES_RS02725	WZ78_RS02240	WZ79_RS01990	WZ81_RS00335	L963_RS01785	TY48_RS06835
		hypothetical protein	17	LMDMO_RS02370	LNMR_RS02895	LH61_RS06125	HMPREF0555_RS01735	LEUM_RS06855	A0E46_RS06705	ARA01_06425	ARA02_RS06455	NH16_RS00740	AW164_RS05555	MI1_RS06325	LMES_RS06130	WZ78_RS07300	WZ79_RS00315	WZ81_RS06820	L963_RS03665	TY48_RS00500
		hypothetical protein	17	LMDMO_RS02485	LNMR_RS03020	LH61_RS06000	HMPREF0555_RS01615	LEUM_RS06730	A0E46_RS06580	ARA01_06295	ARA02_RS06340	NH16_RS00605	AW164_RS05430	MI1_RS06195	LMES_RS06015	WZ78_RS02640	WZ79_RS00200	WZ81_RS06945	L963_RS07885	TY48_RS00385
		hypothetical protein	17	LMDMO_RS09190	LNMR_RS05720	LH61_RS07415	HMPREF0555_RS06280	LEUM_RS08390	A0E46_RS08190	ARA01_07685	ARA02_RS07735	NH16_RS02005	AW164_RS06860	MI1_RS07595	LMES_RS07690	WZ78_RS04630	WZ79_RS04505	WZ81_RS03910	L963_RS03115	TY48_RS03615
		hypothetical protein	17	LMDMO_RS00070	LNMR_RS05125	LH61_RS01340	HMPREF0555_RS05000	LEUM_RS01610	A0E46_RS01575	ARA01_01580	ARA02_RS01620	NH16_RS05190	AW164_RS01190	MI1_RS01580	LMES_RS01560	WZ78_RS00530	WZ79_RS03900	WZ81_RS01500	L963_RS09650	TY48_RS02715
		hypothetical protein	17	LMDMO_RS00790	LNMR_RS00135	LH61_RS02095	HMPREF0555_RS04305	LEUM_RS02330	A0E46_RS02295	ARA01_02300	ARA02_RS02340	NH16_RS05925	AW164_RS01905	MI1_RS02300	LMES_RS02280	WZ78_RS07185	WZ79_RS02430	WZ81_RS00780	L963_RS02035	TY48_RS01670
		hypothetical protein	17	LMDMO_RS00795	LNMR_RS00140	LH61_RS02100	HMPREF0555_RS04300	LEUM_RS02335	A0E46_RS02300	ARA01_02305	ARA02_RS02345	NH16_RS05930	AW164_RS01910	MI1_RS02305	LMES_RS02285	WZ78_RS07180	WZ79_RS02425	WZ81_RS00775	L963_RS02040	TY48_RS01665
		hypothetical protein	17	LMDMO_RS00960	LNMR_RS00305	LH61_RS02255	HMPREF0555_RS04180	LEUM_RS02500	A0E46_RS02465	ARA01_02470	ARA02_RS02510	NH16_RS06100	AW164_RS02075	MI1_RS02470	LMES_RS02450	WZ78_RS02515	WZ79_RS02260	WZ81_RS00610	L963_RS01510	TY48_RS01500
		hypothetical protein	17	LMDMO_RS01105	LNMR_RS00450	LH61_RS02400	HMPREF0555_RS04040	LEUM_RS02645	A0E46_RS02610	ARA01_02615	ARA02_RS02660	NH16_RS06245	AW164_RS02220	MI1_RS02615	LMES_RS02595	WZ78_RS02370	WZ79_RS02120	WZ81_RS00465	L963_RS01655	TY48_RS01355
		hypothetical protein	17	LMDMO_RS02120	LNMR_RS01735	LH61_RS03400	HMPREF0555_RS03080	LEUM_RS03645	A0E46_RS03610	ARA01_03615	ARA02_RS03660	NH16_RS07280	AW164_RS03245	MI1_RS03615	LMES_RS03595	WZ78_RS07000	WZ79_RS04925	WZ81_RS02395	L963_RS04215	TY48_RS07725
		hypothetical protein	17	LMDMO_RS02855	LNMR_RS03385	LH61_RS05610	HMPREF0555_RS00830	LEUM_RS06360	A0E46_RS06220	ARA01_05920	ARA02_RS05965	NH16_RS00230	AW164_RS05070	MI1_RS05820	LMES_RS05655	WZ78_RS08860	WZ79_RS07135	WZ81_RS02980	L963_RS08505	TY48_RS08130
		hypothetical protein	17	LMDMO_RS03190	LNMR_RS08705	LH61_RS05510	HMPREF0555_RS00730	LEUM_RS06260	A0E46_RS06115	ARA01_05820	ARA02_RS05860	NH16_RS00060	AW164_RS04950	MI1_RS05720	LMES_RS05550	WZ78_RS03755	WZ79_RS09710	WZ81_RS08100	L963_RS02645	TY48_RS03780
		hypothetical protein	17	LMDMO_RS03365	LNMR_RS03600	LH61_RS06955	HMPREF0555_RS02360	LEUM_RS07635	A0E46_RS07485	ARA01_07225	ARA02_RS07275	NH16_RS01525	AW164_RS06355	MI1_RS07135	LMES_RS06965	WZ78_RS07890	WZ79_RS01065	WZ81_RS05195	L963_RS02910	TY48_RS06395
		hypothetical protein	17	LMDMO_RS05320	LNMR_RS02575	LH61_RS08470	HMPREF0555_RS06105	LEUM_RS09480	A0E46_RS09290	ARA01_08790	ARA02_RS08840	NH16_RS03065	AW164_RS07915	MI1_RS08700	LMES_RS08795	WZ78_RS03925	WZ79_RS06615	WZ81_RS07190	L963_RS08665	TY48_RS02375
		hypothetical protein	17	LMDMO_RS06440	LNMR_RS06755	LH61_RS00075	HMPREF0555_RS05145	LEUM_RS00265	A0E46_RS00260	ARA01_00260	ARA02_RS00260	NH16_RS03915	AW164_RS00075	MI1_RS00260	LMES_RS00255	WZ78_RS04840	WZ79_RS03055	WZ81_RS03695	L963_RS00285	TY48_RS06190
		hypothetical protein	17	LMDMO_RS08075	LNMR_RS07705	LH61_RS07200	HMPREF0555_RS02585	LEUM_RS07855	A0E46_RS07705	ARA01_07445	ARA02_RS07495	NH16_RS01745	AW164_RS06575	MI1_RS07355	LMES_RS07185	WZ78_RS05705	WZ79_RS01285	WZ81_RS04975	L963_RS08025	TY48_RS06615
COG0634	F	hypoxanthine phosphoribosyltransferase	17	LMDMO_RS00420	LNMR_RS05475	LH61_RS01685	HMPREF0555_RS04700	LEUM_RS01960	A0E46_RS01925	ARA01_01930	ARA02_RS01970	NH16_RS05555	AW164_RS01540	MI1_RS01930	LMES_RS01910	WZ78_RS00180	WZ79_RS04250	WZ81_RS01150	L963_RS01385	TY48_RS02040
COG0634	F	hypoxanthine phosphoribosyltransferase	17	LMDMO_RS02435	LNMR_RS02970	LH61_RS06050	HMPREF0555_RS01665	LEUM_RS06780	A0E46_RS06630	ARA01_06345	ARA02_RS06390	NH16_RS00655	AW164_RS05480	MI1_RS06245	LMES_RS06065	WZ78_RS02590	WZ79_RS00250	WZ81_RS06895	L963_RS07835	TY48_RS00435
		imidazole glycerol phosphate synthase cyclase subunit	17	LMDMO_RS03415	LNMR_RS03650	LH61_RS06900	HMPREF0555_RS02305	LEUM_RS07585	A0E46_RS07425	ARA01_07175	ARA02_RS07210	NH16_RS01465	AW164_RS06305	MI1_RS07085	LMES_RS06905	WZ78_RS07840	WZ79_RS01015	WZ81_RS07500	L963_RS06040	TY48_RS06345
COG0118	E	imidazole glycerol phosphate synthase subunit HisH	17	LMDMO_RS03405	LNMR_RS03640	LH61_RS06910	HMPREF0555_RS02315	LEUM_RS07595	A0E46_RS07435	ARA01_07185	ARA02_RS07220	NH16_RS01475	AW164_RS06315	MI1_RS07095	LMES_RS06915	WZ78_RS07850	WZ79_RS01025	WZ81_RS07490	L963_RS06050	TY48_RS06355
COG0131	E	imidazoleglycerol-phosphate dehydratase	17	LMDMO_RS03400	LNMR_RS03635	LH61_RS06915	HMPREF0555_RS02320	LEUM_RS07600	A0E46_RS07440	ARA01_07190	ARA02_RS07225	NH16_RS01480	AW164_RS06320	MI1_RS07100	LMES_RS06920	WZ78_RS07855	WZ79_RS01030	WZ81_RS07485	L963_RS06055	TY48_RS06360
COG0516	F	IMP dehydrogenase	17	LMDMO_RS01625	LNMR_RS00960	LH61_RS02915	HMPREF0555_RS03545	LEUM_RS03160	A0E46_RS03120	ARA01_03125	ARA02_RS03170	NH16_RS06760	AW164_RS02730	MI1_RS03125	LMES_RS03105	WZ78_RS01855	WZ79_RS01605	WZ81_RS01910	L963_RS04610	TY48_RS07220
COG0822	C	iron-sulfur cluster assembly scaffold protein	17	LMDMO_RS05645	LNMR_RS02245	LH61_RS08805	HMPREF0555_RS05520	LEUM_RS09905	A0E46_RS09720	ARA01_09220	ARA02_RS09275	NH16_RS03450	AW164_RS08250	MI1_RS09130	LMES_RS09225	WZ78_RS05215	WZ79_RS03505	WZ81_RS06050	L963_RS06695	TY48_RS04860
COG1169	HQ	isochorismate synthase	17	LMDMO_RS02130	LNMR_RS01725	LH61_RS03410	HMPREF0555_RS03070	LEUM_RS03655	A0E46_RS03620	ARA01_03625	ARA02_RS03670	NH16_RS07290	AW164_RS03255	MI1_RS03625	LMES_RS03605	WZ78_RS06990	WZ79_RS04915	WZ81_RS02405	L963_RS04225	TY48_RS07735
COG0060	J	isoleucine--tRNA ligase	17	LMDMO_RS03735	LNMR_RS03975	LH61_RS06575	HMPREF0555_RS02020	LEUM_RS07275	A0E46_RS07120	ARA01_06840	ARA02_RS06875	NH16_RS01125	AW164_RS05960	MI1_RS06740	LMES_RS06570	WZ78_RS05970	WZ79_RS00705	WZ81_RS06300	L963_RS03390	TY48_RS00865
COG0020	I	isoprenyl transferase	17	LMDMO_RS01810	LNMR_RS01145	LH61_RS03095	HMPREF0555_RS03365	LEUM_RS03340	A0E46_RS03305	ARA01_03310	ARA02_RS03355	NH16_RS06960	AW164_RS02940	MI1_RS03310	LMES_RS03290	WZ78_RS01675	WZ79_RS01425	WZ81_RS02090	L963_RS04790	TY48_RS07420
COG1893	H	ketopantoate reductase	17	LMDMO_RS04725	LNMR_RS04675	LH61_RS00985	HMPREF0555_RS07045	LEUM_RS01245	A0E46_RS01200	ARA01_01205	ARA02_RS01225	NH16_RS04770	AW164_RS00815	MI1_RS01205	LMES_RS01195	WZ78_RS01025	WZ79_RS06810	WZ81_RS04450	L963_RS00845	TY48_RS03080
COG0039	C	L-2-hydroxyisocaproate dehydrogenase	17	LMDMO_RS06320	LNMR_RS06635	LH61_RS00190	HMPREF0555_RS05245	LEUM_RS00385	A0E46_RS00375	ARA01_00380	ARA02_RS00370	NH16_RS04035	AW164_RS00190	MI1_RS00380	LMES_RS00370	WZ78_RS04960	WZ79_RS02935	WZ81_RS03580	L963_RS06410	TY48_RS06075
COG1609	K	LacI family transcriptional regulator	17	LMDMO_RS04870	LNMR_RS04525	LH61_RS01125	HMPREF0555_RS06900	LEUM_RS01385	A0E46_RS01345	ARA01_01350	ARA02_RS01385	NH16_RS04915	AW164_RS00960	MI1_RS01350	LMES_RS01335	WZ78_RS00885	WZ79_RS06950	WZ81_RS01850	L963_RS00990	TY48_RS02940
COG1609	K	LacI family transcriptional regulator	17	LMDMO_RS01420	LNMR_RS00755	LH61_RS02705	HMPREF0555_RS03735	LEUM_RS02950	A0E46_RS02915	ARA01_02920	ARA02_RS02965	NH16_RS06550	AW164_RS02525	MI1_RS02920	LMES_RS02900	WZ78_RS02065	WZ79_RS01815	WZ81_RS00160	L963_RS06870	TY48_RS07010
COG1052	CHR	lactate dehydrogenase	17	LMDMO_RS06855	LNMR_RS05895	LH61_RS07590	HMPREF0555_RS06395	LEUM_RS08560	A0E46_RS08355	ARA01_07850	ARA02_RS07900	NH16_RS02185	AW164_RS07035	MI1_RS07760	LMES_RS07860	WZ78_RS04460	WZ79_RS06425	WZ81_RS04075	L963_RS02265	TY48_RS05480
COG1052	CHR	lactate dehydrogenase	17	LMDMO_RS05685	LNMR_RS02205	LH61_RS08845	HMPREF0555_RS05475	LEUM_RS09945	A0E46_RS09760	ARA01_09260	ARA02_RS09315	NH16_RS03490	AW164_RS08290	MI1_RS09170	LMES_RS09265	WZ78_RS05255	WZ79_RS03465	WZ81_RS06010	L963_RS02675	TY48_RS04820
COG1052	CHR	lactate dehydrogenase	17	LMDMO_RS07545	LNMR_RS07870	LH61_RS07995	HMPREF0555_RS05650	LEUM_RS08955	A0E46_RS08755	ARA01_08240	ARA02_RS08300	NH16_RS02580	AW164_RS07400	MI1_RS08150	LMES_RS08260	WZ78_RS06530	WZ79_RS05700	WZ81_RS05215	L963_RS06605	TY48_RS01340
		lactoylglutathione lyase	17	LMDMO_RS05175	LNMR_RS02725	LH61_RS08325	HMPREF0555_RS05965	LEUM_RS09335	A0E46_RS09145	ARA01_08645	ARA02_RS08695	NH16_RS02915	AW164_RS07770	MI1_RS08555	LMES_RS08650	WZ78_RS09460	WZ79_RS06470	WZ81_RS07045	L963_RS08805	TY48_RS00065
COG1970	M	large-conductance mechanosensitive channel	17	LMDMO_RS01490	LNMR_RS00825	LH61_RS02775	HMPREF0555_RS03665	LEUM_RS03020	A0E46_RS02985	ARA01_02990	ARA02_RS03035	NH16_RS06620	AW164_RS02595	MI1_RS02990	LMES_RS02970	WZ78_RS01995	WZ79_RS01745	WZ81_RS00090	L963_RS06800	TY48_RS07080
COG0252	EJ	L-asparaginase	17	LMDMO_RS02285	LNMR_RS01570	LH61_RS03570	HMPREF0555_RS02915	LEUM_RS03810	A0E46_RS03775	ARA01_03780	ARA02_RS03825	NH16_RS07445	AW164_RS03410	MI1_RS03780	LMES_RS03760	WZ78_RS06835	WZ79_RS04760	WZ81_RS02560	L963_RS04380	TY48_RS07890
COG0495	J	leucine--tRNA ligase	17	LMDMO_RS01570	LNMR_RS00905	LH61_RS02855	HMPREF0555_RS03600	LEUM_RS03100	A0E46_RS03065	ARA01_03070	ARA02_RS03115	NH16_RS06700	AW164_RS02675	MI1_RS03070	LMES_RS03045	WZ78_RS01915	WZ79_RS01665	WZ81_RS00010	L963_RS04555	TY48_RS07160
		LexA repressor	17	LMDMO_RS07910	LNMR_RS07325	LH61_RS05025	HMPREF0555_RS00510	LEUM_RS05880	A0E46_RS05400	ARA01_05570	ARA02_RS05450	NH16_RS08955	AW164_RS04710	MI1_RS05470	LMES_RS05300	WZ78_RS03505	WZ79_RS05425	WZ81_RS06600	L963_RS04105	TY48_RS04020
COG1190	J	lysine--tRNA ligase	17	LMDMO_RS00435	LNMR_RS05490	LH61_RS01700	HMPREF0555_RS04685	LEUM_RS01975	A0E46_RS01940	ARA01_01945	ARA02_RS01985	NH16_RS05570	AW164_RS01555	MI1_RS01945	LMES_RS01925	WZ78_RS00165	WZ79_RS04265	WZ81_RS01135	L963_RS01400	TY48_RS02025
COG2755	E	lysophospholipase	17	LMDMO_RS02180	LNMR_RS01675	LH61_RS03465	HMPREF0555_RS03020	LEUM_RS03705	A0E46_RS03670	ARA01_03675	ARA02_RS03720	NH16_RS07340	AW164_RS03305	MI1_RS03675	LMES_RS03655	WZ78_RS06940	WZ79_RS04865	WZ81_RS02455	L963_RS04275	TY48_RS07785
COG2755	E	lysophospholipase	17	LMDMO_RS01875	LNMR_RS01210	LH61_RS03160	HMPREF0555_RS03300	LEUM_RS03405	A0E46_RS03370	ARA01_03375	ARA02_RS03420	NH16_RS07025	AW164_RS03005	MI1_RS03375	LMES_RS03355	WZ78_RS01610	WZ79_RS05165	WZ81_RS02155	L963_RS04855	TY48_RS07485
COG2239	P	magnesium transporter	17	LMDMO_RS01790	LNMR_RS01125	LH61_RS03075	HMPREF0555_RS03385	LEUM_RS03320	A0E46_RS03285	ARA01_03290	ARA02_RS03335	NH16_RS06940	AW164_RS02920	MI1_RS03290	LMES_RS03270	WZ78_RS01695	WZ79_RS01445	WZ81_RS02070	L963_RS04770	TY48_RS07400
COG0679	R	malate transporter	17	LMDMO_RS05835	LNMR_RS02055	LH61_RS08990	HMPREF0555_RS07640	LEUM_RS10090	A0E46_RS09905	ARA01_09405	ARA02_RS09460	NH16_RS03635	AW164_RS08435	MI1_RS09925	LMES_RS09410	WZ78_RS05400	WZ79_RS03320	WZ81_RS07630	L963_RS02820	TY48_RS04675
COG1914	P	manganese transporter	17	LMDMO_RS00100	LNMR_RS05155	LH61_RS01370	HMPREF0555_RS04970	LEUM_RS01640	A0E46_RS01605	ARA01_01610	ARA02_RS01650	NH16_RS05220	AW164_RS01220	MI1_RS01610	LMES_RS01590	WZ78_RS00500	WZ79_RS03930	WZ81_RS01470	L963_RS09620	TY48_RS02685
COG1227	C	manganese-dependent inorganic pyrophosphatase	17	LMDMO_RS02570	LNMR_RS03105	LH61_RS05915	HMPREF0555_RS01530	LEUM_RS06645	A0E46_RS06495	ARA01_06210	ARA02_RS06255	NH16_RS00520	AW164_RS05345	MI1_RS06110	LMES_RS05930	WZ78_RS02725	WZ79_RS00115	WZ81_RS03280	L963_RS08150	TY48_RS00300
COG1970	M	mechanosensitive ion channel protein MscL	17	LMDMO_RS03175	LNMR_RS08720	LH61_RS05525	HMPREF0555_RS08450	LEUM_RS06275	A0E46_RS06130	ARA01_05835	ARA02_RS05875	NH16_RS00075	AW164_RS04965	MI1_RS05735	LMES_RS05565	WZ78_RS03770	WZ79_RS07220	WZ81_RS08115	L963_RS02660	TY48_RS03765
		membrane anchor connecting MutS2 with cell-division Z-ring	17	LMDMO_RS09170	LNMR_RS05700	LH61_RS07395	HMPREF0555_RS06260	LEUM_RS08370	A0E46_RS08170	ARA01_07665	ARA02_RS07715	NH16_RS01985	AW164_RS06840	MI1_RS07575	LMES_RS07670	WZ78_RS04650	WZ79_RS04485	WZ81_RS03890	L963_RS03095	TY48_RS03635
COG1814	S	membrane protein	17	LMDMO_RS00350	LNMR_RS05405	LH61_RS01615	HMPREF0555_RS04770	LEUM_RS01890	A0E46_RS01855	ARA01_01860	ARA02_RS01900	NH16_RS05485	AW164_RS01470	MI1_RS01860	LMES_RS01840	WZ78_RS00250	WZ79_RS04180	WZ81_RS01220	L963_RS01315	TY48_RS02110
COG1814	S	membrane protein	17	LMDMO_RS00565	LNMR_RS05620	LH61_RS01870	HMPREF0555_RS04555	LEUM_RS02105	A0E46_RS02070	ARA01_02075	ARA02_RS02115	NH16_RS05700	AW164_RS01685	MI1_RS02075	LMES_RS02055	WZ78_RS00035	WZ79_RS04395	WZ81_RS01005	L963_RS03740	TY48_RS01895
COG1814	S	membrane protein	17	LMDMO_RS00865	LNMR_RS00210	LH61_RS02160	HMPREF0555_RS04230	LEUM_RS02405	A0E46_RS02370	ARA01_02375	ARA02_RS02415	NH16_RS06005	AW164_RS01980	MI1_RS02375	LMES_RS02355	WZ78_RS07110	WZ79_RS02355	WZ81_RS00705	L963_RS02110	TY48_RS01595
COG1814	S	membrane protein	17	LMDMO_RS00870	LNMR_RS00215	LH61_RS02165	HMPREF0555_RS04225	LEUM_RS02410	A0E46_RS02375	ARA01_02380	ARA02_RS02420	NH16_RS06010	AW164_RS01985	MI1_RS02380	LMES_RS02360	WZ78_RS07105	WZ79_RS02350	WZ81_RS00700	L963_RS02115	TY48_RS01590
COG1814	S	membrane protein	17	LMDMO_RS01040	LNMR_RS00385	LH61_RS02335	HMPREF0555_RS04105	LEUM_RS02580	A0E46_RS02545	ARA01_02550	ARA02_RS02595	NH16_RS06180	AW164_RS02155	MI1_RS02550	LMES_RS02530	WZ78_RS02435	WZ79_RS02185	WZ81_RS00530	L963_RS01590	TY48_RS01420
COG1814	S	membrane protein	17	LMDMO_RS02785	LNMR_RS03315	LH61_RS05710	HMPREF0555_RS00900	LEUM_RS06430	A0E46_RS06290	ARA01_05990	ARA02_RS06035	NH16_RS00300	AW164_RS05140	MI1_RS05890	LMES_RS05725	WZ78_RS03185	WZ79_RS07065	WZ81_RS03050	L963_RS08575	TY48_RS08200
COG1814	S	membrane protein	17	LMDMO_RS04680	LNMR_RS04715	LH61_RS00945	HMPREF0555_RS07085	LEUM_RS01205	A0E46_RS01160	ARA01_01165	ARA02_RS01185	NH16_RS04730	AW164_RS00775	MI1_RS01165	LMES_RS01155	WZ78_RS01065	WZ79_RS06770	WZ81_RS04490	L963_RS00805	TY48_RS03120
COG1814	S	membrane protein	17	LMDMO_RS05280	LNMR_RS02615	LH61_RS08430	HMPREF0555_RS06065	LEUM_RS09440	A0E46_RS09250	ARA01_08750	ARA02_RS08800	NH16_RS03025	AW164_RS07875	MI1_RS08660	LMES_RS08755	WZ78_RS03885	WZ79_RS06575	WZ81_RS07150	L963_RS08705	TY48_RS02415
COG1814	S	membrane protein	17	LMDMO_RS06850	LNMR_RS05890	LH61_RS07585	HMPREF0555_RS06390	LEUM_RS08555	A0E46_RS08350	ARA01_07845	ARA02_RS07895	NH16_RS02180	AW164_RS07030	MI1_RS07755	LMES_RS07855	WZ78_RS04465	WZ79_RS06430	WZ81_RS04070	L963_RS02260	TY48_RS05475
COG1814	S	membrane protein	17	LMDMO_RS06865	LNMR_RS05905	LH61_RS07600	HMPREF0555_RS06405	LEUM_RS08570	A0E46_RS08365	ARA01_07860	ARA02_RS07910	NH16_RS02195	AW164_RS07045	MI1_RS07770	LMES_RS07870	WZ78_RS04450	WZ79_RS06415	WZ81_RS04085	L963_RS02275	TY48_RS05490
COG1814	S	membrane protein	17	LMDMO_RS06930	LNMR_RS05970	LH61_RS07690	HMPREF0555_RS06470	LEUM_RS08635	A0E46_RS08430	ARA01_07925	ARA02_RS07975	NH16_RS02260	AW164_RS07110	MI1_RS07835	LMES_RS07935	WZ78_RS04385	WZ79_RS06350	WZ81_RS04150	L963_RS02340	TY48_RS05555
COG1814	S	membrane protein	17	LMDMO_RS08165	LNMR_RS07615	LH61_RS07290	HMPREF0555_RS02675	LEUM_RS08240	A0E46_RS08040	ARA01_07535	ARA02_RS07585	NH16_RS01855	AW164_RS06730	MI1_RS07445	LMES_RS07540	WZ78_RS05795	WZ79_RS08370	WZ81_RS04885	L963_RS08115	TY48_RS03750
COG1814	S	membrane protein	17	LMDMO_RS02240	LNMR_RS01615	LH61_RS03525	HMPREF0555_RS02960	LEUM_RS03765	A0E46_RS03730	ARA01_03735	ARA02_RS03780	NH16_RS07400	AW164_RS03365	MI1_RS03735	LMES_RS03715	WZ78_RS06880	WZ79_RS04805	WZ81_RS02515	L963_RS04335	TY48_RS07845
COG1814	S	membrane protein	17	LMDMO_RS02115	LNMR_RS01740	LH61_RS03395	HMPREF0555_RS03085	LEUM_RS03640	A0E46_RS03605	ARA01_03610	ARA02_RS03655	NH16_RS07275	AW164_RS03240	MI1_RS03610	LMES_RS03590	WZ78_RS07005	WZ79_RS04930	WZ81_RS02390	L963_RS04210	TY48_RS07720
COG1814	S	membrane protein	17	LMDMO_RS01600	LNMR_RS00935	LH61_RS02885	HMPREF0555_RS03570	LEUM_RS03130	A0E46_RS03095	ARA01_03100	ARA02_RS03145	NH16_RS06730	AW164_RS02705	MI1_RS03100	LMES_RS03075	WZ78_RS01885	WZ79_RS01635	WZ81_RS01885	L963_RS04585	TY48_RS07190
COG1814	S	membrane protein	17	LMDMO_RS01380	LNMR_RS00715	LH61_RS02665	HMPREF0555_RS03775	LEUM_RS02910	A0E46_RS02875	ARA01_02880	ARA02_RS02925	NH16_RS06510	AW164_RS02485	MI1_RS02880	LMES_RS02860	WZ78_RS02105	WZ79_RS01855	WZ81_RS00200	L963_RS01920	TY48_RS06970
COG1814	S	membrane protein	17	LMDMO_RS05790	LNMR_RS02100	LH61_RS08945	HMPREF0555_RS07685	LEUM_RS10045	A0E46_RS09860	ARA01_09360	ARA02_RS09415	NH16_RS03590	AW164_RS08390	MI1_RS09270	LMES_RS09365	WZ78_RS05355	WZ79_RS03365	WZ81_RS05910	L963_RS02775	TY48_RS04720
COG1814	S	membrane protein	17	LMDMO_RS01590	LNMR_RS00925	LH61_RS02875	HMPREF0555_RS03580	LEUM_RS03120	A0E46_RS03085	ARA01_03090	ARA02_RS03135	NH16_RS06720	AW164_RS02695	MI1_RS03090	LMES_RS03065	WZ78_RS01895	WZ79_RS01645	WZ81_RS01875	L963_RS04575	TY48_RS07180
COG1814	S	membrane protein	17	LMDMO_RS05305	LNMR_RS02590	LH61_RS06215	HMPREF0555_RS06090	LEUM_RS09465	A0E46_RS09275	ARA01_08775	ARA02_RS08825	NH16_RS03050	AW164_RS07900	MI1_RS08685	LMES_RS08780	WZ78_RS03910	WZ79_RS06600	WZ81_RS07175	L963_RS08680	TY48_RS02390
COG1814	S	membrane protein	17	LMDMO_RS08195	LNMR_RS07585	LH61_RS07315	HMPREF0555_RS02705	LEUM_RS08270	A0E46_RS08070	ARA01_07565	ARA02_RS07615	NH16_RS01885	AW164_RS06760	MI1_RS07475	LMES_RS07570	WZ78_RS05825	WZ79_RS08340	WZ81_RS04855	L963_RS06100	TY48_RS03720
COG1814	S	membrane protein	17	LMDMO_RS01915	LNMR_RS01940	LH61_RS03195	HMPREF0555_RS03265	LEUM_RS03440	A0E46_RS03405	ARA01_03410	ARA02_RS03455	NH16_RS07060	AW164_RS03040	MI1_RS03410	LMES_RS03390	WZ78_RS01575	WZ79_RS05130	WZ81_RS02190	L963_RS04890	TY48_RS07520
COG1814	S	membrane protein	17	LMDMO_RS02830	LNMR_RS03360	LH61_RS05635	HMPREF0555_RS00855	LEUM_RS06385	A0E46_RS06245	ARA01_05945	ARA02_RS05990	NH16_RS00255	AW164_RS05095	MI1_RS05845	LMES_RS05680	WZ78_RS03230	WZ79_RS07110	WZ81_RS03005	L963_RS08530	TY48_RS08155
COG1814	S	membrane protein	17	LMDMO_RS00155	LNMR_RS05210	LH61_RS01425	HMPREF0555_RS04915	LEUM_RS01695	A0E46_RS01660	ARA01_01665	ARA02_RS01705	NH16_RS05275	AW164_RS01275	MI1_RS01665	LMES_RS01645	WZ78_RS00445	WZ79_RS03985	WZ81_RS01415	L963_RS09565	TY48_RS02630
COG1814	S	membrane protein	17	LMDMO_RS07820	LNMR_RS07415	LH61_RS04935	HMPREF0555_RS00420	LEUM_RS05790	A0E46_RS05310	ARA01_05480	ARA02_RS05540	NH16_RS08865	AW164_RS04620	MI1_RS05380	LMES_RS05210	WZ78_RS03415	WZ79_RS05515	WZ81_RS06690	L963_RS04015	TY48_RS04110
COG1814	S	membrane protein	17	LMDMO_RS07035	LNMR_RS06070	LH61_RS07795	HMPREF0555_RS06570	LEUM_RS08735	A0E46_RS08530	ARA01_08025	ARA02_RS08075	NH16_RS02365	AW164_RS07210	MI1_RS07935	LMES_RS08035	WZ78_RS06745	WZ79_RS06250	WZ81_RS04255	L963_RS02440	TY48_RS05655
COG1814	S	membrane protein	17	LMDMO_RS06020	LNMR_RS06335	LH61_RS00410	HMPREF0555_RS07790	LEUM_RS00685	A0E46_RS00655	ARA01_00660	ARA02_RS00670	NH16_RS04215	AW164_RS00375	MI1_RS00660	LMES_RS00650	WZ78_RS08360	WZ79_RS07775	WZ81_RS03375	L963_RS00390	TY48_RS05890
COG1814	S	membrane protein	17	LMDMO_RS05760	LNMR_RS02130	LH61_RS08915	HMPREF0555_RS07715	LEUM_RS10015	A0E46_RS09830	ARA01_09330	ARA02_RS09385	NH16_RS03560	AW164_RS08360	MI1_RS09240	LMES_RS09335	WZ78_RS05325	WZ79_RS03395	WZ81_RS05940	L963_RS02745	TY48_RS04750
COG1814	S	membrane protein	17	LMDMO_RS01935	LNMR_RS01920	LH61_RS03215	HMPREF0555_RS03245	LEUM_RS03460	A0E46_RS03425	ARA01_03430	ARA02_RS03475	NH16_RS07080	AW164_RS03060	MI1_RS03430	LMES_RS03410	WZ78_RS01555	WZ79_RS05110	WZ81_RS02210	L963_RS04910	TY48_RS07540
COG1814	S	membrane protein	17	LMDMO_RS05735	LNMR_RS02155	LH61_RS08890	HMPREF0555_RS05430	LEUM_RS09990	A0E46_RS09805	ARA01_09305	ARA02_RS09360	NH16_RS03535	AW164_RS08335	MI1_RS09215	LMES_RS09310	WZ78_RS05300	WZ79_RS03420	WZ81_RS05965	L963_RS02720	TY48_RS04775
COG1814	S	membrane protein	17	LMDMO_RS02410	LNMR_RS02945	LH61_RS06075	HMPREF0555_RS01690	LEUM_RS06805	A0E46_RS06655	ARA01_06370	ARA02_RS06415	NH16_RS00680	AW164_RS05505	MI1_RS06270	LMES_RS06090	WZ78_RS02565	WZ79_RS00275	WZ81_RS06870	L963_RS07810	TY48_RS00460
COG1814	S	membrane protein	17	LMDMO_RS09295	LNMR_RS05825	LH61_RS07520	HMPREF0555_RS06385	LEUM_RS08495	A0E46_RS08295	ARA01_07790	ARA02_RS07840	NH16_RS02110	AW164_RS06965	MI1_RS07700	LMES_RS07795	WZ78_RS04525	WZ79_RS04610	WZ81_RS04015	L963_RS03220	TY48_RS03510
COG1814	S	membrane protein	17	LMDMO_RS00485	LNMR_RS05540	LH61_RS01755	HMPREF0555_RS04630	LEUM_RS02025	A0E46_RS01990	ARA01_01995	ARA02_RS02035	NH16_RS05620	AW164_RS01605	MI1_RS01995	LMES_RS01975	WZ78_RS00115	WZ79_RS04315	WZ81_RS01085	L963_RS01455	TY48_RS01975
COG1814	S	membrane protein	17	LMDMO_RS00770	LNMR_RS00115	LH61_RS02075	HMPREF0555_RS04325	LEUM_RS02310	A0E46_RS02275	ARA01_02280	ARA02_RS02315	NH16_RS05905	AW164_RS01885	MI1_RS02280	LMES_RS02260	WZ78_RS07205	WZ79_RS02450	WZ81_RS00800	L963_RS02015	TY48_RS01690
COG0789	K	MerR family transcriptional regulator	17	LMDMO_RS06475	LNMR_RS06790	LH61_RS00040	HMPREF0555_RS05110	LEUM_RS00230	A0E46_RS00225	ARA01_00225	ARA02_RS00225	NH16_RS03880	AW164_RS00040	MI1_RS00225	LMES_RS00220	WZ78_RS04805	WZ79_RS03090	WZ81_RS03730	L963_RS00250	TY48_RS06225
COG1464	P	metal ABC transporter substrate-binding protein	17	LMDMO_RS08105	LNMR_RS07675	LH61_RS07230	HMPREF0555_RS02615	LEUM_RS07885	A0E46_RS07735	ARA01_07475	ARA02_RS07525	NH16_RS01775	AW164_RS06605	MI1_RS07385	LMES_RS07215	WZ78_RS05735	WZ79_RS01315	WZ81_RS04945	L963_RS08055	TY48_RS06645
COG1464	P	metal ABC transporter substrate-binding protein	17	LMDMO_RS05560	LNMR_RS02330	LH61_RS08730	HMPREF0555_RS05615	LEUM_RS09825	A0E46_RS09640	ARA01_09140	ARA02_RS09195	NH16_RS03370	AW164_RS08170	MI1_RS09050	LMES_RS09145	WZ78_RS04265	WZ79_RS07515	WZ81_RS06130	L963_RS02855	TY48_RS04940
COG1399	R	metal-binding protein	17	LMDMO_RS09245	LNMR_RS05775	LH61_RS07470	HMPREF0555_RS06335	LEUM_RS08445	A0E46_RS08245	ARA01_07740	ARA02_RS07790	NH16_RS02060	AW164_RS06915	MI1_RS07650	LMES_RS07745	WZ78_RS04575	WZ79_RS04560	WZ81_RS03965	L963_RS03170	TY48_RS03560
		metaphase chromosome protein 1	17	LMDMO_RS09155	LNMR_RS05685	LH61_RS07380	HMPREF0555_RS06245	LEUM_RS08355	A0E46_RS08155	ARA01_07650	ARA02_RS07700	NH16_RS01970	AW164_RS06825	MI1_RS07560	LMES_RS07655	WZ78_RS04665	WZ79_RS04470	WZ81_RS03875	L963_RS03080	TY48_RS03650
COG2011	P	methionine ABC transporter permease	17	LMDMO_RS00540	LNMR_RS05595	LH61_RS01845	HMPREF0555_RS04580	LEUM_RS02080	A0E46_RS02045	ARA01_02050	ARA02_RS02090	NH16_RS05675	AW164_RS01660	MI1_RS02050	LMES_RS02030	WZ78_RS00060	WZ79_RS04370	WZ81_RS01030	L963_RS03715	TY48_RS01920
COG1135	P	methionine import ATP-binding protein MetN	17	LMDMO_RS00545	LNMR_RS05600	LH61_RS01850	HMPREF0555_RS04575	LEUM_RS02085	A0E46_RS02050	ARA01_02055	ARA02_RS02095	NH16_RS05680	AW164_RS01665	MI1_RS02055	LMES_RS02035	WZ78_RS00055	WZ79_RS04375	WZ81_RS01025	L963_RS03720	TY48_RS01915
COG0143	J	methionine--tRNA ligase	17	LMDMO_RS04935	LNMR_RS04460	LH61_RS01190	HMPREF0555_RS06840	LEUM_RS01450	A0E46_RS01410	ARA01_01415	ARA02_RS01450	NH16_RS04980	AW164_RS01025	MI1_RS01415	LMES_RS01400	WZ78_RS00820	WZ79_RS03610	WZ81_RS01785	L963_RS01050	TY48_RS02875
COG0223	J	methionyl-tRNA formyltransferase	17	LMDMO_RS03595	LNMR_RS03830	LH61_RS06710	HMPREF0555_RS02155	LEUM_RS07410	A0E46_RS07255	ARA01_06975	ARA02_RS07010	NH16_RS01260	AW164_RS06095	MI1_RS06875	LMES_RS06705	WZ78_RS09165	WZ79_RS00840	WZ81_RS06435	L963_RS03525	TY48_RS01000
COG0775	F	methylthioadenosine nucleosidase	17	LMDMO_RS01920	LNMR_RS01935	LH61_RS03200	HMPREF0555_RS03260	LEUM_RS03445	A0E46_RS03410	ARA01_03415	ARA02_RS03460	NH16_RS07065	AW164_RS03045	MI1_RS03415	LMES_RS03395	WZ78_RS01570	WZ79_RS05125	WZ81_RS02195	L963_RS04895	TY48_RS07525
COG1577	I	mevalonate kinase	17	LMDMO_RS02455	LNMR_RS02990	LH61_RS06030	HMPREF0555_RS01645	LEUM_RS06760	A0E46_RS06610	ARA01_06325	ARA02_RS06370	NH16_RS00635	AW164_RS05460	MI1_RS06225	LMES_RS06045	WZ78_RS02610	WZ79_RS00230	WZ81_RS06915	L963_RS07855	TY48_RS00415
COG0477	GEPR	MFS transporter	17	LMDMO_RS04145	LNMR_RS05010	LH61_RS00635	HMPREF0555_RS07430	LEUM_RS00910	A0E46_RS00875	ARA01_00880	ARA02_RS00895	NH16_RS04435	AW164_RS00500	MI1_RS00880	LMES_RS00870	WZ78_RS01360	WZ79_RS07275	WZ81_RS04785	L963_RS00515	TY48_RS03415
COG0477	GEPR	MFS transporter	17	LMDMO_RS05740	LNMR_RS02150	LH61_RS08895	HMPREF0555_RS07735	LEUM_RS09995	A0E46_RS09810	ARA01_09310	ARA02_RS09365	NH16_RS03540	AW164_RS08340	MI1_RS09220	LMES_RS09315	WZ78_RS05305	WZ79_RS03415	WZ81_RS05960	L963_RS02725	TY48_RS04770
COG0477	GEPR	MFS transporter permease	17	LMDMO_RS00685	LNMR_RS08215	LH61_RS01990	HMPREF0555_RS04430	LEUM_RS02225	A0E46_RS02190	ARA01_02195	ARA02_RS02235	NH16_RS05820	AW164_RS01800	MI1_RS02195	LMES_RS02175	WZ78_RS08755	WZ79_RS08455	WZ81_RS00885	L963_RS03860	TY48_RS01775
COG0477	GEPR	MFS transporter permease	17	LMDMO_RS01130	LNMR_RS00475	LH61_RS02425	HMPREF0555_RS04015	LEUM_RS02670	A0E46_RS02635	ARA01_02640	ARA02_RS02685	NH16_RS06270	AW164_RS02245	MI1_RS02640	LMES_RS02620	WZ78_RS02345	WZ79_RS02095	WZ81_RS00440	L963_RS01680	TY48_RS06730
COG0477	GEPR	MFS transporter permease	17	LMDMO_RS00280	LNMR_RS05335	LH61_RS01545	HMPREF0555_RS04830	LEUM_RS01820	A0E46_RS01785	ARA01_01790	ARA02_RS01830	NH16_RS05415	AW164_RS01400	MI1_RS01790	LMES_RS01770	WZ78_RS00320	WZ79_RS04110	WZ81_RS01290	L963_RS05555	TY48_RS02180
		Mg2 and Co2 transporter	17	LMDMO_RS05775	LNMR_RS02115	LH61_RS08930	HMPREF0555_RS07700	LEUM_RS10030	A0E46_RS09845	ARA01_09345	ARA02_RS09400	NH16_RS03575	AW164_RS08375	MI1_RS09255	LMES_RS09350	WZ78_RS05340	WZ79_RS03380	WZ81_RS05925	L963_RS02760	TY48_RS04735
COG0484	O	molecular chaperone DnaJ	17	LMDMO_RS02650	LNMR_RS03185	LH61_RS05835	HMPREF0555_RS01450	LEUM_RS06565	A0E46_RS06415	ARA01_06130	ARA02_RS06175	NH16_RS00440	AW164_RS05265	MI1_RS06030	LMES_RS05850	WZ78_RS02805	WZ79_RS00035	WZ81_RS03200	L963_RS08230	TY48_RS00220
COG0443	O	molecular chaperone DnaK	17	LMDMO_RS02645	LNMR_RS03180	LH61_RS05840	HMPREF0555_RS01455	LEUM_RS06570	A0E46_RS06420	ARA01_06135	ARA02_RS06180	NH16_RS00445	AW164_RS05270	MI1_RS06035	LMES_RS05855	WZ78_RS02800	WZ79_RS00040	WZ81_RS03205	L963_RS08225	TY48_RS00225
COG0459	O	molecular chaperone GroEL	17	LMDMO_RS06885	LNMR_RS05925	LH61_RS07645	HMPREF0555_RS06425	LEUM_RS08590	A0E46_RS08385	ARA01_07880	ARA02_RS07930	NH16_RS02215	AW164_RS07065	MI1_RS07790	LMES_RS07890	WZ78_RS04430	WZ79_RS06395	WZ81_RS04105	L963_RS02295	TY48_RS05510
COG1281	O	molecular chaperone Hsp33	17	LMDMO_RS00430	LNMR_RS05485	LH61_RS01695	HMPREF0555_RS04690	LEUM_RS01970	A0E46_RS01935	ARA01_01940	ARA02_RS01980	NH16_RS05565	AW164_RS01550	MI1_RS01940	LMES_RS01920	WZ78_RS00170	WZ79_RS04260	WZ81_RS01140	L963_RS01395	TY48_RS02030
COG2337	T	mRNA interferase PemK	17	LMDMO_RS07120	LNMR_RS06155	LH61_RS07875	HMPREF0555_RS06650	LEUM_RS08820	A0E46_RS08625	ARA01_08110	ARA02_RS08170	NH16_RS02450	AW164_RS07295	MI1_RS08020	LMES_RS08130	WZ78_RS06660	WZ79_RS06165	WZ81_RS08435	L963_RS02525	TY48_RS05740
COG1131	V	multidrug ABC transporter ATPase	17	LMDMO_RS06435	LNMR_RS06750	LH61_RS00080	HMPREF0555_RS05150	LEUM_RS00270	A0E46_RS00265	ARA01_00265	ARA02_RS00265	NH16_RS03920	AW164_RS00080	MI1_RS00265	LMES_RS00260	WZ78_RS04845	WZ79_RS03050	WZ81_RS03690	L963_RS00290	TY48_RS06185
COG1136	V	multidrug ABC transporter ATP-binding protein	17	LMDMO_RS09070	LNMR_RS07215	LH61_RS05390	HMPREF0555_RS00605	LEUM_RS05990	A0E46_RS05535	ARA01_05680	ARA02_RS05310	NH16_RS09080	AW164_RS04820	MI1_RS05580	LMES_RS05410	WZ78_RS03615	WZ79_RS05315	WZ81_RS09355	L963_RS02150	TY48_RS03910
COG0697	GER	multidrug DMT transporter permease	17	LMDMO_RS01145	LNMR_RS00485	LH61_RS02435	HMPREF0555_RS04005	LEUM_RS02680	A0E46_RS02645	ARA01_02650	ARA02_RS02695	NH16_RS06280	AW164_RS02255	MI1_RS02650	LMES_RS02630	WZ78_RS02335	WZ79_RS02085	WZ81_RS00430	L963_RS01690	TY48_RS06740
COG0477	GEPR	multidrug MFS transporter	17	LMDMO_RS02360	LNMR_RS02885	LH61_RS06135	HMPREF0555_RS01745	LEUM_RS06865	A0E46_RS06715	ARA01_06435	ARA02_RS06465	NH16_RS00750	AW164_RS05565	MI1_RS06335	LMES_RS06140	WZ78_RS07310	WZ79_RS00325	WZ81_RS06810	L963_RS03675	TY48_RS00510
COG0477	GEPR	multidrug transporter	17	LMDMO_RS02540	LNMR_RS03075	LH61_RS05945	HMPREF0555_RS01560	LEUM_RS06675	A0E46_RS06525	ARA01_06240	ARA02_RS06285	NH16_RS00550	AW164_RS05375	MI1_RS06140	LMES_RS05960	WZ78_RS02695	WZ79_RS00145	WZ81_RS07000	L963_RS08120	TY48_RS00330
COG0477	GEPR	multidrug transporter	17	LMDMO_RS07345	LNMR_RS08080	LH61_RS08210	HMPREF0555_RS05845	LEUM_RS09155	A0E46_RS08945	ARA01_08430	ARA02_RS08495	NH16_RS02770	AW164_RS07600	MI1_RS08340	LMES_RS08450	WZ78_RS06325	WZ79_RS05900	WZ81_RS05405	L963_RS08410	TY48_RS01140
COG1388	M	muramidase	17	LMDMO_RS00025	LNMR_RS05080	LH61_RS01295	HMPREF0555_RS06725	LEUM_RS01565	A0E46_RS01530	ARA01_01535	ARA02_RS01575	NH16_RS05145	AW164_RS01145	MI1_RS01535	LMES_RS01515	WZ78_RS00575	WZ79_RS03855	WZ81_RS01545	L963_RS01250	TY48_RS02760
		N(6)-L-threonylcarbamoyladenine synthase TsaD	17	LMDMO_RS06950	LNMR_RS05990	LH61_RS07710	HMPREF0555_RS06490	LEUM_RS08655	A0E46_RS08450	ARA01_07945	ARA02_RS07995	NH16_RS02280	AW164_RS07130	MI1_RS07855	LMES_RS07955	WZ78_RS04365	WZ79_RS06330	WZ81_RS04170	L963_RS02360	TY48_RS05575
		Na /H antiporter	17	LMDMO_RS03320	LNMR_RS03555	LH61_RS07000	HMPREF0555_RS02405	LEUM_RS07680	A0E46_RS07530	ARA01_07270	ARA02_RS07320	NH16_RS01570	AW164_RS06400	MI1_RS07180	LMES_RS07010	WZ78_RS05530	WZ79_RS01110	WZ81_RS05150	L963_RS02955	TY48_RS06440
COG1820	G	N-acetylglucosamine-6-phosphate deacetylase	17	LMDMO_RS00530	LNMR_RS05585	LH61_RS01835	HMPREF0555_RS04590	LEUM_RS02070	A0E46_RS02035	ARA01_02040	ARA02_RS02080	NH16_RS05665	AW164_RS01650	MI1_RS02040	LMES_RS02020	WZ78_RS00070	WZ79_RS04360	WZ81_RS01040	L963_RS03705	TY48_RS01930
COG1705	NU	N-acetylmuramidase	17	LMDMO_RS01225	LNMR_RS00565	LH61_RS02515	HMPREF0555_RS03925	LEUM_RS02760	A0E46_RS02725	ARA01_02730	ARA02_RS02775	NH16_RS06360	AW164_RS02335	MI1_RS02730	LMES_RS02710	WZ78_RS02255	WZ79_RS02005	WZ81_RS00350	L963_RS01770	TY48_RS06820
COG0860	M	N-acetylmuramoyl-L-alanine amidase	17	LMDMO_RS03195	LNMR_RS08700	LH61_RS05505	HMPREF0555_RS00725	LEUM_RS06255	A0E46_RS06110	ARA01_05815	ARA02_RS05855	NH16_RS00055	AW164_RS04945	MI1_RS05715	LMES_RS05545	WZ78_RS03750	WZ79_RS09705	WZ81_RS08095	L963_RS02640	TY48_RS03785
		NAD( ) kinase	17	LMDMO_RS01780	LNMR_RS01115	LH61_RS03065	HMPREF0555_RS03395	LEUM_RS03310	A0E46_RS03275	ARA01_03280	ARA02_RS03325	NH16_RS06930	AW164_RS02910	MI1_RS03280	LMES_RS03260	WZ78_RS01705	WZ79_RS01455	WZ81_RS02060	L963_RS04760	TY48_RS07390
		NAD( ) synthetase	17	LMDMO_RS03460	LNMR_RS03695	LH61_RS06855	HMPREF0555_RS02260	LEUM_RS07540	A0E46_RS07380	ARA01_07130	ARA02_RS07165	NH16_RS01420	AW164_RS06260	MI1_RS07040	LMES_RS06860	WZ78_RS07795	WZ79_RS00970	WZ81_RS07545	L963_RS05995	TY48_RS06300
COG1028	IQR	NAD(P)-dependent dehydrogenase	17	LMDMO_RS03270	LNMR_RS08625	LH61_RS05415	HMPREF0555_RS00670	LEUM_RS06050	A0E46_RS05595	ARA01_05740	ARA02_RS05250	NH16_RS09140	AW164_RS04880	MI1_RS05640	LMES_RS05470	WZ78_RS03675	WZ79_RS05255	WZ81_RS08020	L963_RS02210	TY48_RS03850
COG0062	S	NAD(P)H-hydrate epimerase	17	LMDMO_RS05295	LNMR_RS02600	LH61_RS08445	HMPREF0555_RS06080	LEUM_RS09455	A0E46_RS09265	ARA01_08765	ARA02_RS08815	NH16_RS03040	AW164_RS07890	MI1_RS08675	LMES_RS08770	WZ78_RS03900	WZ79_RS06590	WZ81_RS07165	L963_RS08690	TY48_RS02400
COG0846	K	NAD-dependent deacetylase	17	LMDMO_RS00090	LNMR_RS05145	LH61_RS01360	HMPREF0555_RS04980	LEUM_RS01630	A0E46_RS01595	ARA01_01600	ARA02_RS01640	NH16_RS05210	AW164_RS01210	MI1_RS01600	LMES_RS01580	WZ78_RS00510	WZ79_RS03920	WZ81_RS01480	L963_RS09630	TY48_RS02695
COG1252	C	NADH dehydrogenase	17	LMDMO_RS04315	LNMR_RS04840	LH61_RS00805	HMPREF0555_RS07260	LEUM_RS01080	A0E46_RS01045	ARA01_01050	ARA02_RS01065	NH16_RS04605	AW164_RS00670	MI1_RS01050	LMES_RS01040	WZ78_RS01190	WZ79_RS07445	WZ81_RS04615	L963_RS00685	TY48_RS03245
COG1902	C	NADH-dependent flavin oxidoreductase	17	LMDMO_RS07415	LNMR_RS08010	LH61_RS08115	HMPREF0555_RS05775	LEUM_RS09085	A0E46_RS08875	ARA01_08360	ARA02_RS08425	NH16_RS02700	AW164_RS07530	MI1_RS08270	LMES_RS08380	WZ78_RS06395	WZ79_RS05830	WZ81_RS05335	L963_RS08340	TY48_RS01210
COG0604	CR	NADPH:quinone reductase	17	LMDMO_RS07835	LNMR_RS07400	LH61_RS04950	HMPREF0555_RS00435	LEUM_RS05805	A0E46_RS05325	ARA01_05495	ARA02_RS05525	NH16_RS08880	AW164_RS04635	MI1_RS05395	LMES_RS05225	WZ78_RS03430	WZ79_RS05500	WZ81_RS06675	L963_RS04030	TY48_RS04095
COG0778	C	NADPH-dependent oxidoreductase	17	LMDMO_RS06925	LNMR_RS05965	LH61_RS07685	HMPREF0555_RS06465	LEUM_RS08630	A0E46_RS08425	ARA01_07920	ARA02_RS07970	NH16_RS02255	AW164_RS07105	MI1_RS07830	LMES_RS07930	WZ78_RS04390	WZ79_RS06355	WZ81_RS04145	L963_RS02335	TY48_RS05550
COG1488	H	nicotinate phosphoribosyltransferase	17	LMDMO_RS03465	LNMR_RS03700	LH61_RS06850	HMPREF0555_RS02255	LEUM_RS07535	A0E46_RS07375	ARA01_07125	ARA02_RS07160	NH16_RS01415	AW164_RS06255	MI1_RS07035	LMES_RS06855	WZ78_RS07790	WZ79_RS00965	WZ81_RS07550	L963_RS05990	TY48_RS06295
COG1057	H	nicotinate-nicotinamide nucleotide adenylyltransferase	17	LMDMO_RS09270	LNMR_RS05800	LH61_RS07495	HMPREF0555_RS06360	LEUM_RS08470	A0E46_RS08270	ARA01_07765	ARA02_RS07815	NH16_RS02085	AW164_RS06940	MI1_RS07675	LMES_RS07770	WZ78_RS04550	WZ79_RS04585	WZ81_RS03990	L963_RS03195	TY48_RS03535
COG0327	S	Nif3-like dinuclear metal center hexameric protein	17	LMDMO_RS02230	LNMR_RS01625	LH61_RS03515	HMPREF0555_RS02970	LEUM_RS03755	A0E46_RS03720	ARA01_03725	ARA02_RS03770	NH16_RS07390	AW164_RS03355	MI1_RS03725	LMES_RS03705	WZ78_RS06890	WZ79_RS04815	WZ81_RS02505	L963_RS04325	TY48_RS07835
		nitrate ABC transporter ATPase	17	LMDMO_RS00085	LNMR_RS05140	LH61_RS01355	HMPREF0555_RS04985	LEUM_RS01625	A0E46_RS01590	ARA01_01595	ARA02_RS01635	NH16_RS05205	AW164_RS01205	MI1_RS01595	LMES_RS01575	WZ78_RS00515	WZ79_RS03915	WZ81_RS01485	L963_RS09635	TY48_RS02700
COG0127	F	non-canonical purine NTP pyrophosphatase	17	LMDMO_RS01450	LNMR_RS00785	LH61_RS02735	HMPREF0555_RS03705	LEUM_RS02980	A0E46_RS02945	ARA01_02950	ARA02_RS02995	NH16_RS06580	AW164_RS02555	MI1_RS02950	LMES_RS02930	WZ78_RS02035	WZ79_RS01785	WZ81_RS00130	L963_RS06840	TY48_RS07040
COG0127	F	non-canonical purine NTP pyrophosphatase	17	LMDMO_RS07010	LNMR_RS06050	LH61_RS07770	HMPREF0555_RS06550	LEUM_RS08715	A0E46_RS08510	ARA01_08005	ARA02_RS08055	NH16_RS02340	AW164_RS07190	MI1_RS07915	LMES_RS08015	WZ78_RS04305	WZ79_RS06270	WZ81_RS04230	L963_RS02420	TY48_RS05635
COG0695	O	NrdH-redoxin	17	LMDMO_RS04695	LNMR_RS04700	LH61_RS00960	HMPREF0555_RS07070	LEUM_RS01220	A0E46_RS01175	ARA01_01180	ARA02_RS01200	NH16_RS04745	AW164_RS00790	MI1_RS01180	LMES_RS01170	WZ78_RS01050	WZ79_RS06785	WZ81_RS04475	L963_RS00820	TY48_RS03105
COG3613	F	nucleoside 2-deoxyribosyltransferase	17	LMDMO_RS00625	LNMR_RS08275	LH61_RS01930	HMPREF0555_RS04490	LEUM_RS02165	A0E46_RS02130	ARA01_02135	ARA02_RS02175	NH16_RS05760	AW164_RS01740	MI1_RS02135	LMES_RS02115	WZ78_RS08695	WZ79_RS08515	WZ81_RS00945	L963_RS03800	TY48_RS01835
COG1957	F	nucleoside hydrolase	17	LMDMO_RS04915	LNMR_RS04480	LH61_RS01170	HMPREF0555_RS06860	LEUM_RS01430	A0E46_RS01390	ARA01_01395	ARA02_RS01430	NH16_RS04960	AW164_RS01005	MI1_RS01395	LMES_RS01380	WZ78_RS00840	WZ79_RS06995	WZ81_RS01805	L963_RS01030	TY48_RS02895
COG0105	F	nucleoside-diphosphate kinase	17	LMDMO_RS03310	LNMR_RS03545	LH61_RS07010	HMPREF0555_RS02415	LEUM_RS07690	A0E46_RS07540	ARA01_07280	ARA02_RS07330	NH16_RS01580	AW164_RS06410	MI1_RS07190	LMES_RS07020	WZ78_RS05540	WZ79_RS01120	WZ81_RS05140	L963_RS02965	TY48_RS06450
		nucleoside-diphosphate sugar epimerase	17	LMDMO_RS03930	LNMR_RS04170	LH61_RS06385	HMPREF0555_RS01825	LEUM_RS07075	A0E46_RS06925	ARA01_06645	ARA02_RS06680	NH16_RS00915	AW164_RS05765	MI1_RS06545	LMES_RS06370	WZ78_RS07510	WZ79_RS00510	WZ81_RS07260	L963_RS06270	TY48_RS00670
COG0576	O	nucleotide exchange factor GrpE	17	LMDMO_RS02640	LNMR_RS03175	LH61_RS05845	HMPREF0555_RS01460	LEUM_RS06575	A0E46_RS06425	ARA01_06140	ARA02_RS06185	NH16_RS00450	AW164_RS05275	MI1_RS06040	LMES_RS05860	WZ78_RS02795	WZ79_RS00045	WZ81_RS03210	L963_RS08220	TY48_RS00230
COG2873	E	O-acetylhomoserine aminocarboxypropyltransferase	17	LMDMO_RS07065	LNMR_RS06100	LH61_RS07820	HMPREF0555_RS06595	LEUM_RS08765	A0E46_RS08570	ARA01_08055	ARA02_RS08115	NH16_RS02395	AW164_RS07240	MI1_RS07965	LMES_RS08075	WZ78_RS06715	WZ79_RS06220	WZ81_RS04285	L963_RS02470	TY48_RS05685
COG1164	E	oligoendopeptidase	17	LMDMO_RS00850	LNMR_RS00195	LH61_RS02145	HMPREF0555_RS04245	LEUM_RS02390	A0E46_RS02355	ARA01_02360	ARA02_RS02400	NH16_RS05990	AW164_RS01965	MI1_RS02360	LMES_RS02340	WZ78_RS07125	WZ79_RS02370	WZ81_RS00720	L963_RS02095	TY48_RS01610
COG1164	E	oligoendopeptidase F	17	LMDMO_RS00615	LNMR_RS08285	LH61_RS01920	HMPREF0555_RS04500	LEUM_RS02155	A0E46_RS02120	ARA01_02125	ARA02_RS02165	NH16_RS05750	AW164_RS01730	MI1_RS02125	LMES_RS02105	WZ78_RS08685	WZ79_RS08525	WZ81_RS00955	L963_RS03790	TY48_RS01845
COG0284	F	orotidine 5'-phosphate decarboxylase	17	LMDMO_RS08970	LNMR_RS07315	LH61_RS05035	HMPREF0555_RS00520	LEUM_RS05890	A0E46_RS05410	ARA01_05580	ARA02_RS05440	NH16_RS08965	AW164_RS04720	MI1_RS05480	LMES_RS05310	WZ78_RS03515	WZ79_RS05415	WZ81_RS06590	L963_RS04115	TY48_RS04010
COG4948	MR	o-succinylbenzoate synthase	17	LMDMO_RS02145	LNMR_RS01710	LH61_RS03425	HMPREF0555_RS03055	LEUM_RS03670	A0E46_RS03635	ARA01_03640	ARA02_RS03685	NH16_RS07305	AW164_RS03270	MI1_RS03640	LMES_RS03620	WZ78_RS06975	WZ79_RS04900	WZ81_RS02420	L963_RS04240	TY48_RS07750
COG0673	R	oxidoreductase	17	LMDMO_RS01025	LNMR_RS00370	LH61_RS02320	HMPREF0555_RS04120	LEUM_RS02565	A0E46_RS02530	ARA01_02535	ARA02_RS02580	NH16_RS06165	AW164_RS02140	MI1_RS02535	LMES_RS02515	WZ78_RS02450	WZ79_RS02200	WZ81_RS00545	L963_RS01575	TY48_RS01435
COG1695	K	PadR family transcriptional regulator	17	LMDMO_RS05595	LNMR_RS02295	LH61_RS08765	HMPREF0555_RS05570	LEUM_RS09860	A0E46_RS09675	ARA01_09175	ARA02_RS09230	NH16_RS03405	AW164_RS08205	MI1_RS09085	LMES_RS09180	WZ78_RS05170	WZ79_RS03550	WZ81_RS06095	L963_RS02890	TY48_RS04905
COG1695	K	PadR family transcriptional regulator	17	LMDMO_RS05695	LNMR_RS02190	LH61_RS08855	HMPREF0555_RS05465	LEUM_RS09955	A0E46_RS09770	ARA01_09270	ARA02_RS09325	NH16_RS03500	AW164_RS08300	MI1_RS09180	LMES_RS09275	WZ78_RS05265	WZ79_RS03455	WZ81_RS06000	L963_RS02685	TY48_RS04810
COG0669	H	pantetheine-phosphate adenylyltransferase	17	LMDMO_RS08005	LNMR_RS07775	LH61_RS07130	HMPREF0555_RS02515	LEUM_RS07785	A0E46_RS07635	ARA01_07375	ARA02_RS07425	NH16_RS01675	AW164_RS06505	MI1_RS07285	LMES_RS07115	WZ78_RS05635	WZ79_RS01215	WZ81_RS05045	L963_RS07955	TY48_RS06545
		pantothenate transporter pant	17	LMDMO_RS01515	LNMR_RS00850	LH61_RS02800	HMPREF0555_RS03650	LEUM_RS03045	A0E46_RS03010	ARA01_03015	ARA02_RS03060	NH16_RS06645	AW164_RS02620	MI1_RS03015	LMES_RS02990	WZ78_RS01970	WZ79_RS01720	WZ81_RS00065	L963_RS04505	TY48_RS07105
COG0330	O	paraslipin	17	LMDMO_RS09035	LNMR_RS07250	LH61_RS05100	HMPREF0555_RS00570	LEUM_RS05955	A0E46_RS05475	ARA01_05645	ARA02_RS05375	NH16_RS09035	AW164_RS04785	MI1_RS05545	LMES_RS05375	WZ78_RS03580	WZ79_RS05350	WZ81_RS06525	L963_RS04165	TY48_RS03945
		PAS domain-containing sensor histidine kinase	17	LMDMO_RS05330	LNMR_RS02565	LH61_RS08480	HMPREF0555_RS06115	LEUM_RS09490	A0E46_RS09300	ARA01_08800	ARA02_RS08850	NH16_RS03075	AW164_RS07925	MI1_RS08710	LMES_RS08805	WZ78_RS03935	WZ79_RS06625	WZ81_RS07200	L963_RS08655	TY48_RS02365
COG0768	M	penicillin-binding protein	17	LMDMO_RS09005	LNMR_RS07280	LH61_RS05070	HMPREF0555_RS00540	LEUM_RS05925	A0E46_RS05445	ARA01_05615	ARA02_RS05405	NH16_RS09000	AW164_RS04755	MI1_RS05515	LMES_RS05345	WZ78_RS03550	WZ79_RS05380	WZ81_RS06555	L963_RS04135	TY48_RS03975
COG3340	E	peptidase	17	LMDMO_RS01015	LNMR_RS00360	LH61_RS02310	HMPREF0555_RS04130	LEUM_RS02555	A0E46_RS02520	ARA01_02525	ARA02_RS02570	NH16_RS06155	AW164_RS02130	MI1_RS02525	LMES_RS02505	WZ78_RS02460	WZ79_RS02210	WZ81_RS00555	L963_RS01565	TY48_RS01445
COG3340	E	peptidase	17	LMDMO_RS08000	LNMR_RS07780	LH61_RS07125	HMPREF0555_RS02510	LEUM_RS07780	A0E46_RS07630	ARA01_07370	ARA02_RS07420	NH16_RS01670	AW164_RS06500	MI1_RS07280	LMES_RS07110	WZ78_RS05630	WZ79_RS01210	WZ81_RS05050	L963_RS07950	TY48_RS06540
COG1686	M	peptidase M15	17	LMDMO_RS00170	LNMR_RS05225	LH61_RS01440	HMPREF0555_RS04900	LEUM_RS01710	A0E46_RS01675	ARA01_01680	ARA02_RS01720	NH16_RS05290	AW164_RS01290	MI1_RS01680	LMES_RS01660	WZ78_RS00430	WZ79_RS04000	WZ81_RS01400	L963_RS09550	TY48_RS02615
COG0624	E	peptidase M20	17	LMDMO_RS00550	LNMR_RS05605	LH61_RS01855	HMPREF0555_RS04570	LEUM_RS02090	A0E46_RS02055	ARA01_02060	ARA02_RS02100	NH16_RS05685	AW164_RS01670	MI1_RS02060	LMES_RS02040	WZ78_RS00050	WZ79_RS04380	WZ81_RS01020	L963_RS03725	TY48_RS01910
COG0624	E	peptidase M20	17	LMDMO_RS05440	LNMR_RS02455	LH61_RS08575	HMPREF0555_RS05345	LEUM_RS09600	A0E46_RS09410	ARA01_08910	ARA02_RS08960	NH16_RS03185	AW164_RS08035	MI1_RS08820	LMES_RS08915	WZ78_RS04045	WZ79_RS08805	WZ81_RS07840	L963_RS06915	TY48_RS02255
COG2195	E	peptidase T	17	LMDMO_RS02235	LNMR_RS01620	LH61_RS03520	HMPREF0555_RS02965	LEUM_RS03760	A0E46_RS03725	ARA01_03730	ARA02_RS03775	NH16_RS07395	AW164_RS03360	MI1_RS03730	LMES_RS03710	WZ78_RS06885	WZ79_RS04810	WZ81_RS02510	L963_RS04330	TY48_RS07840
COG1136	V	peptide ABC transporter ATP-binding protein	17	LMDMO_RS05730	LNMR_RS02160	LH61_RS08885	HMPREF0555_RS05435	LEUM_RS09985	A0E46_RS09800	ARA01_09300	ARA02_RS09355	NH16_RS03530	AW164_RS08330	MI1_RS09210	LMES_RS09305	WZ78_RS05295	WZ79_RS03425	WZ81_RS05970	L963_RS02715	TY48_RS04780
COG1136	V	peptide ABC transporter ATP-binding protein	17	LMDMO_RS05230	LNMR_RS02670	LH61_RS08380	HMPREF0555_RS06020	LEUM_RS09390	A0E46_RS09200	ARA01_08700	ARA02_RS08750	NH16_RS02970	AW164_RS07825	MI1_RS08610	LMES_RS08705	WZ78_RS03835	WZ79_RS06525	WZ81_RS07100	L963_RS08750	TY48_RS00120
COG0577	V	peptide ABC transporter permease	17	LMDMO_RS05235	LNMR_RS02665	LH61_RS08385	HMPREF0555_RS06025	LEUM_RS09395	A0E46_RS09205	ARA01_08705	ARA02_RS08755	NH16_RS02975	AW164_RS07830	MI1_RS08615	LMES_RS08710	WZ78_RS03840	WZ79_RS06530	WZ81_RS07105	L963_RS08745	TY48_RS00125
COG4608	E	peptide ABC transporter substrate-binding protein	17	LMDMO_RS05225	LNMR_RS02675	LH61_RS08375	HMPREF0555_RS06015	LEUM_RS09385	A0E46_RS09195	ARA01_08695	ARA02_RS08745	NH16_RS02965	AW164_RS07820	MI1_RS08605	LMES_RS08700	WZ78_RS03830	WZ79_RS06520	WZ81_RS07095	L963_RS08755	TY48_RS00115
COG4608	E	peptide ABC transporter substrate-binding protein	17	LMDMO_RS06305	LNMR_RS06620	LH61_RS00205	HMPREF0555_RS05260	LEUM_RS00400	A0E46_RS00390	ARA01_00395	ARA02_RS00385	NH16_RS04050	AW164_RS00205	MI1_RS00395	LMES_RS00385	WZ78_RS04975	WZ79_RS02920	WZ81_RS03565	L963_RS06425	TY48_RS06060
COG1186	J	peptide chain release factor 2	17	LMDMO_RS04120	LNMR_RS05035	LH61_RS00610	HMPREF0555_RS07455	LEUM_RS00885	A0E46_RS00850	ARA01_00855	ARA02_RS00865	NH16_RS04410	AW164_RS00475	MI1_RS00855	LMES_RS00845	WZ78_RS01385	WZ79_RS07250	WZ81_RS04810	L963_RS00490	TY48_RS03440
COG4108	J	peptide chain release factor 3	17	LMDMO_RS06040	LNMR_RS06355	LH61_RS00390	HMPREF0555_RS07770	LEUM_RS00665	A0E46_RS00635	ARA01_00640	ARA02_RS00650	NH16_RS04195	AW164_RS00355	MI1_RS00640	LMES_RS00630	WZ78_RS08380	WZ79_RS07795	WZ81_RS03395	L963_RS00370	TY48_RS05910
COG0242	J	peptide deformylase	17	LMDMO_RS02655	LNMR_RS03190	LH61_RS05830	HMPREF0555_RS01445	LEUM_RS06560	A0E46_RS06410	ARA01_06125	ARA02_RS06170	NH16_RS00435	AW164_RS05260	MI1_RS06025	LMES_RS05845	WZ78_RS02810	WZ79_RS00030	WZ81_RS03195	L963_RS08235	TY48_RS00215
COG0229	O	peptide-methionine (R)-S-oxide reductase	17	LMDMO_RS03565	LNMR_RS03800	LH61_RS06735	HMPREF0555_RS02180	LEUM_RS07435	A0E46_RS07280	ARA01_07000	ARA02_RS07035	NH16_RS01290	AW164_RS06120	MI1_RS06900	LMES_RS06730	WZ78_RS09140	WZ79_RS00865	WZ81_RS06460	L963_RS03550	TY48_RS01025
COG0225	O	peptide-methionine (S)-S-oxide reductase	17	LMDMO_RS03790	LNMR_RS04030	LH61_RS06520	HMPREF0555_RS01965	LEUM_RS07220	A0E46_RS07065	ARA01_06785	ARA02_RS06820	NH16_RS01070	AW164_RS05905	MI1_RS06685	LMES_RS06515	WZ78_RS06025	WZ79_RS00650	WZ81_RS06245	L963_RS03335	TY48_RS00810
COG2348	V	peptidoglycan interpeptide bridge formation protein	17	LMDMO_RS00040	LNMR_RS05095	LH61_RS01310	HMPREF0555_RS06710	LEUM_RS01580	A0E46_RS01545	ARA01_01550	ARA02_RS01590	NH16_RS05160	AW164_RS01160	MI1_RS01550	LMES_RS01530	WZ78_RS00560	WZ79_RS03870	WZ81_RS01530	L963_RS01265	TY48_RS02745
COG2348	V	peptidoglycan interpeptide bridge formation protein	17	LMDMO_RS06940	LNMR_RS05980	LH61_RS07700	HMPREF0555_RS06480	LEUM_RS08645	A0E46_RS08440	ARA01_07935	ARA02_RS07985	NH16_RS02270	AW164_RS07120	MI1_RS07845	LMES_RS07945	WZ78_RS04375	WZ79_RS06340	WZ81_RS04160	L963_RS02350	TY48_RS05565
COG0513	LKJ	peptidoglycan-binding protein	17	LMDMO_RS07410	LNMR_RS08015	LH61_RS08120	HMPREF0555_RS05780	LEUM_RS09090	A0E46_RS08880	ARA01_08365	ARA02_RS08430	NH16_RS02705	AW164_RS07535	MI1_RS08275	LMES_RS08385	WZ78_RS06390	WZ79_RS05835	WZ81_RS05340	L963_RS08345	TY48_RS01205
COG0513	LKJ	peptidoglycan-binding protein	17	LMDMO_RS09290	LNMR_RS05820	LH61_RS07515	HMPREF0555_RS06380	LEUM_RS08490	A0E46_RS08290	ARA01_07785	ARA02_RS07835	NH16_RS02105	AW164_RS06960	MI1_RS07695	LMES_RS07790	WZ78_RS04530	WZ79_RS04605	WZ81_RS04010	L963_RS03215	TY48_RS03515
COG0724	R	peptidoglycan-binding protein LysM	17	LMDMO_RS02895	LNMR_RS03425	LH61_RS05570	HMPREF0555_RS00790	LEUM_RS06320	A0E46_RS06180	ARA01_05880	ARA02_RS05925	NH16_RS00190	AW164_RS05030	MI1_RS05780	LMES_RS05615	WZ78_RS08820	WZ79_RS07175	WZ81_RS02940	L963_RS08465	TY48_RS08090
COG0652	O	peptidyl-prolyl cis-trans isomerase	17	LMDMO_RS05985	LNMR_RS06300	LH61_RS00445	HMPREF0555_RS07825	LEUM_RS00720	A0E46_RS00690	ARA01_00695	ARA02_RS00705	NH16_RS04250	AW164_RS00410	MI1_RS00695	LMES_RS00685	WZ78_RS08325	WZ79_RS07740	WZ81_RS03340	L963_RS00425	TY48_RS05855
COG0652	O	peptidyl-prolyl cis-trans isomerase	17	LMDMO_RS09135	LNMR_RS05665	LH61_RS07360	HMPREF0555_RS06225	LEUM_RS08335	A0E46_RS08135	ARA01_07630	ARA02_RS07680	NH16_RS01950	AW164_RS06805	MI1_RS07540	LMES_RS07635	WZ78_RS04685	WZ79_RS04450	WZ81_RS03855	L963_RS03060	TY48_RS03670
COG0760	O	peptidylprolyl isomerase	17	LMDMO_RS09085	LNMR_RS07200	LH61_RS05405	HMPREF0555_RS00620	LEUM_RS06005	A0E46_RS05550	ARA01_05695	ARA02_RS05295	NH16_RS09095	AW164_RS04835	MI1_RS05595	LMES_RS05425	WZ78_RS03630	WZ79_RS05300	WZ81_RS09370	L963_RS02165	TY48_RS03895
COG0193	J	peptidyl-tRNA hydrolase	17	LMDMO_RS00395	LNMR_RS05450	LH61_RS01660	HMPREF0555_RS04725	LEUM_RS01935	A0E46_RS01900	ARA01_01905	ARA02_RS01945	NH16_RS05530	AW164_RS01515	MI1_RS01905	LMES_RS01885	WZ78_RS00205	WZ79_RS04225	WZ81_RS01175	L963_RS01360	TY48_RS02065
COG0016	J	phenylalanine--tRNA ligase subunit alpha	17	LMDMO_RS00640	LNMR_RS08260	LH61_RS01945	HMPREF0555_RS04475	LEUM_RS02180	A0E46_RS02145	ARA01_02150	ARA02_RS02190	NH16_RS05775	AW164_RS01755	MI1_RS02150	LMES_RS02130	WZ78_RS08710	WZ79_RS08500	WZ81_RS00930	L963_RS03815	TY48_RS01820
COG0072	J	phenylalanine--tRNA ligase subunit beta	17	LMDMO_RS00645	LNMR_RS08255	LH61_RS01950	HMPREF0555_RS04470	LEUM_RS02185	A0E46_RS02150	ARA01_02155	ARA02_RS02195	NH16_RS05780	AW164_RS01760	MI1_RS02155	LMES_RS02135	WZ78_RS08715	WZ79_RS08495	WZ81_RS00925	L963_RS03820	TY48_RS01815
COG1117	P	phosphate ABC transporter ATP-binding protein	17	LMDMO_RS01360	LNMR_RS00695	LH61_RS02645	HMPREF0555_RS03795	LEUM_RS02890	A0E46_RS02855	ARA01_02860	ARA02_RS02905	NH16_RS06490	AW164_RS02465	MI1_RS02860	LMES_RS02840	WZ78_RS02125	WZ79_RS01875	WZ81_RS00220	L963_RS01900	TY48_RS06950
COG1117	P	phosphate ABC transporter ATP-binding protein	17	LMDMO_RS01365	LNMR_RS00700	LH61_RS02650	HMPREF0555_RS03790	LEUM_RS02895	A0E46_RS02860	ARA01_02865	ARA02_RS02910	NH16_RS06495	AW164_RS02470	MI1_RS02865	LMES_RS02845	WZ78_RS02120	WZ79_RS01870	WZ81_RS00215	L963_RS01905	TY48_RS06955
COG0573	P	phosphate ABC transporter permease subunit PstC	17	LMDMO_RS01350	LNMR_RS00685	LH61_RS02635	HMPREF0555_RS03805	LEUM_RS02880	A0E46_RS02845	ARA01_02850	ARA02_RS02895	NH16_RS06480	AW164_RS02455	MI1_RS02850	LMES_RS02830	WZ78_RS02135	WZ79_RS01885	WZ81_RS00230	L963_RS01890	TY48_RS06940
COG0581	P	phosphate ABC transporter, permease protein PstA	17	LMDMO_RS01355	LNMR_RS00690	LH61_RS02640	HMPREF0555_RS03800	LEUM_RS02885	A0E46_RS02850	ARA01_02855	ARA02_RS02900	NH16_RS06485	AW164_RS02460	MI1_RS02855	LMES_RS02835	WZ78_RS02130	WZ79_RS01880	WZ81_RS00225	L963_RS01895	TY48_RS06945
COG0280	C	phosphate acetyltransferase	17	LMDMO_RS03840	LNMR_RS04080	LH61_RS06470	HMPREF0555_RS01915	LEUM_RS07170	A0E46_RS07015	ARA01_06735	ARA02_RS06770	NH16_RS01020	AW164_RS05855	MI1_RS06635	LMES_RS06465	WZ78_RS06075	WZ79_RS00600	WZ81_RS08325	L963_RS03285	TY48_RS00760
COG0416	I	phosphate acyltransferase	17	LMDMO_RS01085	LNMR_RS00430	LH61_RS02380	HMPREF0555_RS04060	LEUM_RS02625	A0E46_RS02590	ARA01_02595	ARA02_RS02640	NH16_RS06225	AW164_RS02200	MI1_RS02595	LMES_RS02575	WZ78_RS02390	WZ79_RS02140	WZ81_RS00485	L963_RS01635	TY48_RS01375
COG1702	T	phosphate starvation protein PhoH	17	LMDMO_RS02260	LNMR_RS01595	LH61_RS03545	HMPREF0555_RS02940	LEUM_RS03785	A0E46_RS03750	ARA01_03755	ARA02_RS03800	NH16_RS07420	AW164_RS03385	MI1_RS03755	LMES_RS03735	WZ78_RS06860	WZ79_RS04785	WZ81_RS02535	L963_RS04355	TY48_RS07865
COG0704	P	phosphate transport system regulatory protein PhoU	17	LMDMO_RS01370	LNMR_RS00705	LH61_RS02655	HMPREF0555_RS03785	LEUM_RS02900	A0E46_RS02865	ARA01_02870	ARA02_RS02915	NH16_RS06500	AW164_RS02475	MI1_RS02870	LMES_RS02850	WZ78_RS02115	WZ79_RS01865	WZ81_RS00210	L963_RS01910	TY48_RS06960
		phosphate-binding protein	17	LMDMO_RS01345	LNMR_RS00680	LH61_RS02630	HMPREF0555_RS03810	LEUM_RS02875	A0E46_RS02840	ARA01_02845	ARA02_RS02890	NH16_RS06475	AW164_RS02450	MI1_RS02845	LMES_RS02825	WZ78_RS02140	WZ79_RS01890	WZ81_RS00235	L963_RS01885	TY48_RS06935
COG0575	I	phosphatidate cytidylyltransferase	17	LMDMO_RS01815	LNMR_RS01150	LH61_RS03100	HMPREF0555_RS03360	LEUM_RS03345	A0E46_RS03310	ARA01_03315	ARA02_RS03360	NH16_RS06965	AW164_RS02945	MI1_RS03315	LMES_RS03295	WZ78_RS01670	WZ79_RS01420	WZ81_RS02095	L963_RS04795	TY48_RS07425
COG1267	I	phosphatidylglycerophosphatase A	17	LMDMO_RS00525	LNMR_RS05580	LH61_RS01795	HMPREF0555_RS04595	LEUM_RS02065	A0E46_RS02030	ARA01_02035	ARA02_RS02075	NH16_RS05660	AW164_RS01645	MI1_RS02035	LMES_RS02015	WZ78_RS00075	WZ79_RS04355	WZ81_RS01045	L963_RS03700	TY48_RS01935
COG1925	G	phosphocarrier protein HPr	17	LMDMO_RS06975	LNMR_RS06015	LH61_RS07735	HMPREF0555_RS06515	LEUM_RS08680	A0E46_RS08475	ARA01_07970	ARA02_RS08020	NH16_RS02305	AW164_RS07155	MI1_RS07880	LMES_RS07980	WZ78_RS04340	WZ79_RS06305	WZ81_RS04195	L963_RS02385	TY48_RS05600
COG1524	R	phosphodiesterase	17	LMDMO_RS02040	LNMR_RS01815	LH61_RS03320	HMPREF0555_RS03135	LEUM_RS03565	A0E46_RS03530	ARA01_03535	ARA02_RS03580	NH16_RS07195	AW164_RS03165	MI1_RS03535	LMES_RS03515	WZ78_RS01450	WZ79_RS05005	WZ81_RS02315	L963_RS05015	TY48_RS07645
COG1892	S	phosphoenolpyruvate carboxylase	17	LMDMO_RS08175	LNMR_RS07605	LH61_RS07295	HMPREF0555_RS02685	LEUM_RS08250	A0E46_RS08050	ARA01_07545	ARA02_RS07595	NH16_RS01865	AW164_RS06740	MI1_RS07455	LMES_RS07550	WZ78_RS05805	WZ79_RS08360	WZ81_RS04875	L963_RS06080	TY48_RS03740
		phosphoesterase	17	LMDMO_RS07975	LNMR_RS07805	LH61_RS07100	HMPREF0555_RS02480	LEUM_RS07755	A0E46_RS07605	ARA01_07345	ARA02_RS07395	NH16_RS01645	AW164_RS06475	MI1_RS07255	LMES_RS07085	WZ78_RS05605	WZ79_RS01185	WZ81_RS05075	L963_RS03030	TY48_RS06515
		phosphoesterase	17	LMDMO_RS01455	LNMR_RS00790	LH61_RS02740	HMPREF0555_RS03700	LEUM_RS02985	A0E46_RS02950	ARA01_02955	ARA02_RS03000	NH16_RS06585	AW164_RS02560	MI1_RS02955	LMES_RS02935	WZ78_RS02030	WZ79_RS01780	WZ81_RS00125	L963_RS06835	TY48_RS07045
		phosphoesterase	17	LMDMO_RS01465	LNMR_RS00800	LH61_RS02750	HMPREF0555_RS03690	LEUM_RS02995	A0E46_RS02960	ARA01_02965	ARA02_RS03010	NH16_RS06595	AW164_RS02570	MI1_RS02965	LMES_RS02945	WZ78_RS02020	WZ79_RS01770	WZ81_RS00115	L963_RS06825	TY48_RS07055
COG1109	G	phosphoglucomutase	17	LMDMO_RS01430	LNMR_RS00765	LH61_RS02715	HMPREF0555_RS03725	LEUM_RS02960	A0E46_RS02925	ARA01_02930	ARA02_RS02975	NH16_RS06560	AW164_RS02535	MI1_RS02930	LMES_RS02910	WZ78_RS02055	WZ79_RS01805	WZ81_RS00150	L963_RS06860	TY48_RS07020
COG1109	G	phosphoglucosamine mutase	17	LMDMO_RS03335	LNMR_RS03570	LH61_RS06985	HMPREF0555_RS02390	LEUM_RS07665	A0E46_RS07515	ARA01_07255	ARA02_RS07305	NH16_RS01555	AW164_RS06385	MI1_RS07165	LMES_RS06995	WZ78_RS05515	WZ79_RS01095	WZ81_RS05165	L963_RS02940	TY48_RS06425
COG0406	G	phosphoglycerate kinase	17	LMDMO_RS00315	LNMR_RS05370	LH61_RS01580	HMPREF0555_RS04805	LEUM_RS01855	A0E46_RS01820	ARA01_01825	ARA02_RS01865	NH16_RS05450	AW164_RS01435	MI1_RS01825	LMES_RS01805	WZ78_RS00285	WZ79_RS04145	WZ81_RS01255	L963_RS05620	TY48_RS02145
COG0406	G	phosphoglycerate kinase	17	LMDMO_RS05190	LNMR_RS02710	LH61_RS08340	HMPREF0555_RS05980	LEUM_RS09350	A0E46_RS09160	ARA01_08660	ARA02_RS08710	NH16_RS02930	AW164_RS07785	MI1_RS08570	LMES_RS08665	WZ78_RS09445	WZ79_RS06485	WZ81_RS07060	L963_RS08790	TY48_RS00080
COG0406	G	phosphoglycerate kinase	17	LMDMO_RS04685	LNMR_RS04710	LH61_RS00950	HMPREF0555_RS07080	LEUM_RS01210	A0E46_RS01165	ARA01_01170	ARA02_RS01190	NH16_RS04735	AW164_RS00780	MI1_RS01170	LMES_RS01160	WZ78_RS01060	WZ79_RS06775	WZ81_RS04485	L963_RS00810	TY48_RS03115
COG0588	G	phosphoglycerate mutase	17	LMDMO_RS08030	LNMR_RS07750	LH61_RS07155	HMPREF0555_RS02540	LEUM_RS07810	A0E46_RS07660	ARA01_07400	ARA02_RS07450	NH16_RS01700	AW164_RS06530	MI1_RS07310	LMES_RS07140	WZ78_RS05660	WZ79_RS01240	WZ81_RS05020	L963_RS07980	TY48_RS06570
COG0588	G	phosphoglyceromutase	17	LMDMO_RS07360	LNMR_RS08065	LH61_RS08195	HMPREF0555_RS05830	LEUM_RS09140	A0E46_RS08930	ARA01_08415	ARA02_RS08480	NH16_RS02755	AW164_RS07585	MI1_RS08325	LMES_RS08435	WZ78_RS06340	WZ79_RS05885	WZ81_RS05390	L963_RS08395	TY48_RS01155
COG1078	R	phosphohydrolase	17	LMDMO_RS00955	LNMR_RS00300	LH61_RS02250	HMPREF0555_RS04185	LEUM_RS02495	A0E46_RS02460	ARA01_02465	ARA02_RS02505	NH16_RS06095	AW164_RS02070	MI1_RS02465	LMES_RS02445	WZ78_RS02520	WZ79_RS02265	WZ81_RS00615	L963_RS01505	TY48_RS01505
COG1078	R	phosphohydrolase	17	LMDMO_RS04805	LNMR_RS04590	LH61_RS01065	HMPREF0555_RS06965	LEUM_RS01325	A0E46_RS01280	ARA01_01285	ARA02_RS01315	NH16_RS04850	AW164_RS00895	MI1_RS01285	LMES_RS01275	WZ78_RS00945	WZ79_RS06890	WZ81_RS04370	L963_RS00925	TY48_RS03000
COG1078	R	phosphohydrolase	17	LMDMO_RS04965	LNMR_RS04425	LH61_RS01210	HMPREF0555_RS06810	LEUM_RS01480	A0E46_RS01440	ARA01_01445	ARA02_RS01485	NH16_RS05010	AW164_RS01055	MI1_RS01445	LMES_RS01430	WZ78_RS00790	WZ79_RS03640	WZ81_RS01755	L963_RS01080	TY48_RS02845
COG3957	G	phosphoketolase	17	LMDMO_RS05390	LNMR_RS02505	LH61_RS08520	HMPREF0555_RS05395	LEUM_RS09550	A0E46_RS09360	ARA01_08860	ARA02_RS08910	NH16_RS03135	AW164_RS07985	MI1_RS08770	LMES_RS08865	WZ78_RS03995	WZ79_RS06685	WZ81_RS09340	L963_RS05710	TY48_RS02305
COG0671	I	phospholipid phosphatase	17	LMDMO_RS01565	LNMR_RS00900	LH61_RS02850	HMPREF0555_RS03605	LEUM_RS03095	A0E46_RS03060	ARA01_03065	ARA02_RS03110	NH16_RS06695	AW164_RS02670	MI1_RS03065	LMES_RS03040	WZ78_RS01920	WZ79_RS01670	WZ81_RS00015	L963_RS04550	TY48_RS07155
COG0671	I	phospholipid phosphatase	17	LMDMO_RS07485	LNMR_RS07935	LH61_RS08055	HMPREF0555_RS05715	LEUM_RS09015	A0E46_RS08815	ARA01_08300	ARA02_RS08365	NH16_RS02640	AW164_RS07460	MI1_RS08210	LMES_RS08320	WZ78_RS06465	WZ79_RS05760	WZ81_RS05275	L963_RS08280	TY48_RS01280
COG0671	I	phospholipid phosphatase	17	LMDMO_RS04720	LNMR_RS04680	LH61_RS00980	HMPREF0555_RS07050	LEUM_RS01240	A0E46_RS01195	ARA01_01200	ARA02_RS01220	NH16_RS04765	AW164_RS00810	MI1_RS01200	LMES_RS01190	WZ78_RS01030	WZ79_RS06805	WZ81_RS04455	L963_RS00840	TY48_RS03085
COG1577	I	phosphomevalonate kinase	17	LMDMO_RS02445	LNMR_RS02980	LH61_RS06040	HMPREF0555_RS01655	LEUM_RS06770	A0E46_RS06620	ARA01_06335	ARA02_RS06380	NH16_RS00645	AW164_RS05470	MI1_RS06235	LMES_RS06055	WZ78_RS02600	WZ79_RS00240	WZ81_RS06905	L963_RS07845	TY48_RS00425
COG0472	M	phospho-N-acetylmuramoyl-pentapeptide- transferase	17	LMDMO_RS03685	LNMR_RS03920	LH61_RS06625	HMPREF0555_RS02070	LEUM_RS07325	A0E46_RS07170	ARA01_06890	ARA02_RS06925	NH16_RS01175	AW164_RS06010	MI1_RS06790	LMES_RS06620	WZ78_RS05920	WZ79_RS00755	WZ81_RS06350	L963_RS03440	TY48_RS00915
COG0452	H	phosphopantothenoylcysteine decarboxylase	17	LMDMO_RS09025	LNMR_RS07260	LH61_RS05090	HMPREF0555_RS00560	LEUM_RS05945	A0E46_RS05465	ARA01_05635	ARA02_RS05385	NH16_RS09025	AW164_RS04775	MI1_RS05535	LMES_RS05365	WZ78_RS03570	WZ79_RS05360	WZ81_RS06535	L963_RS04155	TY48_RS03955
COG0151	F	phosphoribosylamine--glycine ligase	17	LMDMO_RS01885	LNMR_RS01220	LH61_RS03170	HMPREF0555_RS03290	LEUM_RS03415	A0E46_RS03380	ARA01_03385	ARA02_RS03430	NH16_RS07035	AW164_RS03015	MI1_RS03385	LMES_RS03365	WZ78_RS01600	WZ79_RS05155	WZ81_RS02165	L963_RS04865	TY48_RS07495
COG0152	F	phosphoribosylaminoimidazolesuccinocarboxamide synthase	17	LMDMO_RS01985	LNMR_RS01870	LH61_RS03265	HMPREF0555_RS03190	LEUM_RS03510	A0E46_RS03475	ARA01_03480	ARA02_RS03525	NH16_RS07140	AW164_RS03110	MI1_RS03480	LMES_RS03460	WZ78_RS01505	WZ79_RS05060	WZ81_RS02260	L963_RS04960	TY48_RS07590
COG0139	E	phosphoribosyl-AMP cyclohydrolase	17	LMDMO_RS03420	LNMR_RS03655	LH61_RS06895	HMPREF0555_RS02300	LEUM_RS07580	A0E46_RS07420	ARA01_07170	ARA02_RS07205	NH16_RS01460	AW164_RS06300	MI1_RS07080	LMES_RS06900	WZ78_RS07835	WZ79_RS01010	WZ81_RS07505	L963_RS06035	TY48_RS06340
COG0140	E	phosphoribosyl-ATP pyrophosphatase	17	LMDMO_RS03425	LNMR_RS03660	LH61_RS06890	HMPREF0555_RS02295	LEUM_RS07575	A0E46_RS07415	ARA01_07165	ARA02_RS07200	NH16_RS01455	AW164_RS06295	MI1_RS07075	LMES_RS06895	WZ78_RS07830	WZ79_RS01005	WZ81_RS07510	L963_RS06030	TY48_RS06335
COG0150	F	phosphoribosylformylglycinamidine cyclo-ligase	17	LMDMO_RS02010	LNMR_RS01845	LH61_RS03290	HMPREF0555_RS03165	LEUM_RS03535	A0E46_RS03500	ARA01_03505	ARA02_RS03550	NH16_RS07165	AW164_RS03135	MI1_RS03505	LMES_RS03485	WZ78_RS01480	WZ79_RS05035	WZ81_RS02285	L963_RS04985	TY48_RS07615
COG1828	F	phosphoribosylformylglycinamidine synthase	17	LMDMO_RS01990	LNMR_RS01865	LH61_RS03270	HMPREF0555_RS03185	LEUM_RS03515	A0E46_RS03480	ARA01_03485	ARA02_RS03530	NH16_RS07145	AW164_RS03115	MI1_RS03485	LMES_RS03465	WZ78_RS01500	WZ79_RS05055	WZ81_RS02265	L963_RS04965	TY48_RS07595
COG0046	F	phosphoribosylformylglycinamidine synthase II	17	LMDMO_RS02000	LNMR_RS01855	LH61_RS03280	HMPREF0555_RS03175	LEUM_RS03525	A0E46_RS03490	ARA01_03495	ARA02_RS03540	NH16_RS07155	AW164_RS03125	MI1_RS03495	LMES_RS03475	WZ78_RS01490	WZ79_RS05045	WZ81_RS02275	L963_RS04975	TY48_RS07605
COG0299	F	phosphoribosylglycinamide formyltransferase	17	LMDMO_RS02015	LNMR_RS01840	LH61_RS03295	HMPREF0555_RS03160	LEUM_RS03540	A0E46_RS03505	ARA01_03510	ARA02_RS03555	NH16_RS07170	AW164_RS03140	MI1_RS03510	LMES_RS03490	WZ78_RS01475	WZ79_RS05030	WZ81_RS02290	L963_RS04990	TY48_RS07620
COG1932	HE	phosphoserine transaminase	17	LMDMO_RS03850	LNMR_RS04090	LH61_RS06455	HMPREF0555_RS01900	LEUM_RS07155	A0E46_RS07005	ARA01_06725	ARA02_RS06760	NH16_RS01010	AW164_RS05845	MI1_RS06625	LMES_RS06450	WZ78_RS06085	WZ79_RS00590	WZ81_RS08315	L963_RS03270	TY48_RS00750
COG4226	S	pilus biosynthesis protein HicB	17	LMDMO_RS09040	LNMR_RS07245	LH61_RS05105	HMPREF0555_RS00575	LEUM_RS05960	A0E46_RS05480	ARA01_05650	ARA02_RS05370	NH16_RS09040	AW164_RS04790	MI1_RS05550	LMES_RS05380	WZ78_RS03585	WZ79_RS05345	WZ81_RS06520	L963_RS04170	TY48_RS03940
COG1126	E	polar amino acid ABC transporter ATP-binding protein	17	LMDMO_RS01285	LNMR_RS00625	LH61_RS02575	HMPREF0555_RS03865	LEUM_RS02820	A0E46_RS02785	ARA01_02790	ARA02_RS02835	NH16_RS06420	AW164_RS02395	MI1_RS02790	LMES_RS02770	WZ78_RS02195	WZ79_RS01945	WZ81_RS00290	L963_RS01830	TY48_RS06880
COG2176	L	PolC-type DNA polymerase III	17	LMDMO_RS01830	LNMR_RS01165	LH61_RS03115	HMPREF0555_RS03345	LEUM_RS03360	A0E46_RS03325	ARA01_03330	ARA02_RS03375	NH16_RS06980	AW164_RS02960	MI1_RS03330	LMES_RS03310	WZ78_RS01655	WZ79_RS01405	WZ81_RS02110	L963_RS04810	TY48_RS07440
COG0569	P	potassium transporter Trk	17	LMDMO_RS06380	LNMR_RS06695	LH61_RS00135	HMPREF0555_RS05210	LEUM_RS00325	A0E46_RS00320	ARA01_00320	ARA02_RS00320	NH16_RS03975	AW164_RS00135	MI1_RS00320	LMES_RS00315	WZ78_RS04900	WZ79_RS02995	WZ81_RS03635	L963_RS05845	TY48_RS06130
COG0287	E	prephenate dehydrogenase	17	LMDMO_RS07705	LNMR_RS07530	LH61_RS04820	HMPREF0555_RS00305	LEUM_RS05675	A0E46_RS05195	ARA01_05365	ARA02_RS05655	NH16_RS08750	AW164_RS04505	MI1_RS05265	LMES_RS05095	WZ78_RS03300	WZ79_RS05630	WZ81_RS08790	L963_RS03900	TY48_RS04225
COG0653	U	preprotein translocase subunit SecA	17	LMDMO_RS04115	LNMR_RS05040	LH61_RS00605	HMPREF0555_RS07460	LEUM_RS00880	A0E46_RS00845	ARA01_00850	ARA02_RS00860	NH16_RS04405	AW164_RS00470	MI1_RS00850	LMES_RS00840	WZ78_RS01390	WZ79_RS07245	WZ81_RS04815	L963_RS00485	TY48_RS03445
COG0690	U	preprotein translocase subunit SecE	17	LMDMO_RS04765	LNMR_RS04630	LH61_RS01025	HMPREF0555_RS07005	LEUM_RS01285	A0E46_RS01240	ARA01_01245	ARA02_RS01275	NH16_RS04810	AW164_RS00855	MI1_RS01245	LMES_RS01235	WZ78_RS00985	WZ79_RS06850	WZ81_RS04410	L963_RS00885	TY48_RS03040
COG1314	U	preprotein translocase subunit SecG	17	LMDMO_RS09215	LNMR_RS05745	LH61_RS07440	HMPREF0555_RS06305	LEUM_RS08415	A0E46_RS08215	ARA01_07710	ARA02_RS07760	NH16_RS02030	AW164_RS06885	MI1_RS07620	LMES_RS07715	WZ78_RS04605	WZ79_RS04530	WZ81_RS03935	L963_RS03140	TY48_RS03590
COG0201	U	preprotein translocase subunit SecY	17	LMDMO_RS04270	LNMR_RS04885	LH61_RS00760	HMPREF0555_RS07305	LEUM_RS01035	A0E46_RS01000	ARA01_01005	ARA02_RS01020	NH16_RS04560	AW164_RS00625	MI1_RS01005	LMES_RS00995	WZ78_RS01235	WZ79_RS07400	WZ81_RS04660	L963_RS00640	TY48_RS03290
COG1862	U	preprotein translocase subunit YajC	17	LMDMO_RS00290	LNMR_RS05345	LH61_RS01555	HMPREF0555_RS04820	LEUM_RS01830	A0E46_RS01795	ARA01_01800	ARA02_RS01840	NH16_RS05425	AW164_RS01410	MI1_RS01800	LMES_RS01780	WZ78_RS00310	WZ79_RS04120	WZ81_RS01280	L963_RS05565	TY48_RS02170
COG1198	L	primosomal protein N'	17	LMDMO_RS03590	LNMR_RS03825	LH61_RS06715	HMPREF0555_RS02160	LEUM_RS07415	A0E46_RS07260	ARA01_06980	ARA02_RS07015	NH16_RS01265	AW164_RS06100	MI1_RS06880	LMES_RS06710	WZ78_RS09160	WZ79_RS00845	WZ81_RS06440	L963_RS03530	TY48_RS01005
COG0442	J	proline--tRNA ligase	17	LMDMO_RS01825	LNMR_RS01160	LH61_RS03110	HMPREF0555_RS03350	LEUM_RS03355	A0E46_RS03320	ARA01_03325	ARA02_RS03370	NH16_RS06975	AW164_RS02955	MI1_RS03325	LMES_RS03305	WZ78_RS01660	WZ79_RS01410	WZ81_RS02105	L963_RS04805	TY48_RS07435
COG1266	R	protease	17	LMDMO_RS01110	LNMR_RS00455	LH61_RS02405	HMPREF0555_RS04035	LEUM_RS02650	A0E46_RS02615	ARA01_02620	ARA02_RS02665	NH16_RS06250	AW164_RS02225	MI1_RS02620	LMES_RS02600	WZ78_RS02365	WZ79_RS02115	WZ81_RS00460	L963_RS01660	TY48_RS01350
COG0706	U	protein translocase component YidC	17	LMDMO_RS09225	LNMR_RS05755	LH61_RS07450	HMPREF0555_RS06315	LEUM_RS08425	A0E46_RS08225	ARA01_07720	ARA02_RS07770	NH16_RS02040	AW164_RS06895	MI1_RS07630	LMES_RS07725	WZ78_RS04595	WZ79_RS04540	WZ81_RS03945	L963_RS03150	TY48_RS03580
COG2890	J	protein-(glutamine-N5) methyltransferase, release factor-specific	17	LMDMO_RS06990	LNMR_RS06030	LH61_RS07750	HMPREF0555_RS06530	LEUM_RS08695	A0E46_RS08490	ARA01_07985	ARA02_RS08035	NH16_RS02320	AW164_RS07170	MI1_RS07895	LMES_RS07995	WZ78_RS04325	WZ79_RS06290	WZ81_RS04210	L963_RS02400	TY48_RS05615
COG2244	R	PST polysaccharide transporter	17	LMDMO_RS02355	LNMR_RS02880	LH61_RS06140	HMPREF0555_RS01750	LEUM_RS06870	A0E46_RS06720	ARA01_06440	ARA02_RS06470	NH16_RS00755	AW164_RS05570	MI1_RS06340	LMES_RS06145	WZ78_RS07315	WZ79_RS00330	WZ81_RS06805	L963_RS03680	TY48_RS00515
		PTS mannose transporter accessory protein ManO	17	LMDMO_RS06900	LNMR_RS05940	LH61_RS07660	HMPREF0555_RS06440	LEUM_RS08605	A0E46_RS08400	ARA01_07895	ARA02_RS07945	NH16_RS02230	AW164_RS07080	MI1_RS07805	LMES_RS07905	WZ78_RS04415	WZ79_RS06380	WZ81_RS04120	L963_RS02310	TY48_RS05525
		PTS mannose transporter subunit EIIAB	17	LMDMO_RS06915	LNMR_RS05955	LH61_RS07675	HMPREF0555_RS06455	LEUM_RS08620	A0E46_RS08415	ARA01_07910	ARA02_RS07960	NH16_RS02245	AW164_RS07095	MI1_RS07820	LMES_RS07920	WZ78_RS04400	WZ79_RS06365	WZ81_RS04135	L963_RS02325	TY48_RS05540
COG3716	G	PTS mannose transporter subunit IID	17	LMDMO_RS06905	LNMR_RS05945	LH61_RS07665	HMPREF0555_RS06445	LEUM_RS08610	A0E46_RS08405	ARA01_07900	ARA02_RS07950	NH16_RS02235	AW164_RS07085	MI1_RS07810	LMES_RS07910	WZ78_RS04410	WZ79_RS06375	WZ81_RS04125	L963_RS02315	TY48_RS05530
COG3715	G	PTS mannose/fructose/sorbose transporter subunit IIC	17	LMDMO_RS06910	LNMR_RS05950	LH61_RS07670	HMPREF0555_RS06450	LEUM_RS08615	A0E46_RS08410	ARA01_07905	ARA02_RS07955	NH16_RS02240	AW164_RS07090	MI1_RS07815	LMES_RS07915	WZ78_RS04405	WZ79_RS06370	WZ81_RS04130	L963_RS02320	TY48_RS05535
COG2211	G	PTS sugar transporter subunit IIA	17	LMDMO_RS02620	LNMR_RS03155	LH61_RS05865	HMPREF0555_RS01480	LEUM_RS06595	A0E46_RS06445	ARA01_06160	ARA02_RS06205	NH16_RS00470	AW164_RS05295	MI1_RS06060	LMES_RS05880	WZ78_RS02775	WZ79_RS00065	WZ81_RS03230	L963_RS08200	TY48_RS00250
COG2211	G	PTS sugar transporter subunit IIA	17	LMDMO_RS00935	LNMR_RS00280	LH61_RS02230	HMPREF0555_RS04205	LEUM_RS02475	A0E46_RS02440	ARA01_02445	ARA02_RS02485	NH16_RS06075	AW164_RS02050	MI1_RS02445	LMES_RS02425	WZ78_RS07040	WZ79_RS02285	WZ81_RS00635	L963_RS01485	TY48_RS01525
COG0503	F	pur operon repressor	17	LMDMO_RS08090	LNMR_RS07690	LH61_RS07215	HMPREF0555_RS02600	LEUM_RS07870	A0E46_RS07720	ARA01_07460	ARA02_RS07510	NH16_RS01760	AW164_RS06590	MI1_RS07370	LMES_RS07200	WZ78_RS05720	WZ79_RS01300	WZ81_RS04960	L963_RS08040	TY48_RS06630
COG0446	R	pyridine nucleotide-disulfide oxidoreductase	17	LMDMO_RS05810	LNMR_RS02080	LH61_RS08965	HMPREF0555_RS07665	LEUM_RS10065	A0E46_RS09880	ARA01_09380	ARA02_RS09435	NH16_RS03610	AW164_RS08410	MI1_RS09290	LMES_RS09385	WZ78_RS05375	WZ79_RS03345	WZ81_RS05890	L963_RS02795	TY48_RS04700
COG0345	E	pyrroline-5-carboxylate reductase	17	LMDMO_RS07425	LNMR_RS08000	LH61_RS08105	HMPREF0555_RS05765	LEUM_RS09075	A0E46_RS08865	ARA01_08350	ARA02_RS08415	NH16_RS02690	AW164_RS07520	MI1_RS08260	LMES_RS08370	WZ78_RS06405	WZ79_RS05820	WZ81_RS05325	L963_RS08330	TY48_RS01220
COG0469	G	pyruvate kinase	17	LMDMO_RS02250	LNMR_RS01605	LH61_RS03535	HMPREF0555_RS02950	LEUM_RS03775	A0E46_RS03740	ARA01_03745	ARA02_RS03790	NH16_RS07410	AW164_RS03375	MI1_RS03745	LMES_RS03725	WZ78_RS06870	WZ79_RS04795	WZ81_RS02525	L963_RS04345	TY48_RS07855
COG0477	GEPR	quinolone MFS transporter	17	LMDMO_RS06510	LNMR_RS06825	LH61_RS00005	HMPREF0555_RS05075	LEUM_RS00195	A0E46_RS00190	ARA01_00190	ARA02_RS00190	NH16_RS03845	AW164_RS00005	MI1_RS00190	LMES_RS00185	WZ78_RS04770	WZ79_RS03125	WZ81_RS03765	L963_RS00215	TY48_RS06260
COG1544	J	raiA ribosome-associated inhibitor A	17	LMDMO_RS04675	LNMR_RS04720	LH61_RS00940	HMPREF0555_RS07090	LEUM_RS01200	A0E46_RS01155	ARA01_01160	ARA02_RS01180	NH16_RS04725	AW164_RS00770	MI1_RS01160	LMES_RS01150	WZ78_RS01070	WZ79_RS06765	WZ81_RS04495	L963_RS00800	TY48_RS03125
COG2256	L	recombinase RarA	17	LMDMO_RS07500	LNMR_RS07915	LH61_RS08040	HMPREF0555_RS05695	LEUM_RS09000	A0E46_RS08800	ARA01_08285	ARA02_RS08345	NH16_RS02625	AW164_RS07445	MI1_RS08195	LMES_RS08305	WZ78_RS06485	WZ79_RS05745	WZ81_RS05260	L963_RS06650	TY48_RS01295
COG0353	L	recombination protein RecR	17	LMDMO_RS04820	LNMR_RS04575	LH61_RS01075	HMPREF0555_RS06955	LEUM_RS01335	A0E46_RS01295	ARA01_01300	ARA02_RS01330	NH16_RS04860	AW164_RS00910	MI1_RS01300	LMES_RS01285	WZ78_RS00935	WZ79_RS06900	WZ81_RS04360	L963_RS00935	TY48_RS02990
COG0305	L	replicative DNA helicase	17	LMDMO_RS05410	LNMR_RS02485	LH61_RS08545	HMPREF0555_RS05375	LEUM_RS09570	A0E46_RS09380	ARA01_08880	ARA02_RS08930	NH16_RS03155	AW164_RS08005	MI1_RS08790	LMES_RS08885	WZ78_RS04015	WZ79_RS08835	WZ81_RS07870	L963_RS06885	TY48_RS02285
		rhomboid family intramembrane serine protease	17	LMDMO_RS01755	LNMR_RS01090	LH61_RS03040	HMPREF0555_RS03420	LEUM_RS03285	A0E46_RS03250	ARA01_03255	ARA02_RS03300	NH16_RS06905	AW164_RS02885	MI1_RS03255	LMES_RS03235	WZ78_RS01730	WZ79_RS01480	WZ81_RS02035	L963_RS04735	TY48_RS07365
		riboflavin biosynthesis acetyltransferase RibT	17	LMDMO_RS02870	LNMR_RS03400	LH61_RS05595	HMPREF0555_RS00815	LEUM_RS06345	A0E46_RS06205	ARA01_05905	ARA02_RS05950	NH16_RS00215	AW164_RS05055	MI1_RS05805	LMES_RS05640	WZ78_RS08845	WZ79_RS07150	WZ81_RS02965	L963_RS08490	TY48_RS08115
COG3601	S	riboflavin transporter RibU	17	LMDMO_RS02890	LNMR_RS03420	LH61_RS05575	HMPREF0555_RS00795	LEUM_RS06325	A0E46_RS06185	ARA01_05885	ARA02_RS05930	NH16_RS00195	AW164_RS05035	MI1_RS05785	LMES_RS05620	WZ78_RS08825	WZ79_RS07170	WZ81_RS02945	L963_RS08470	TY48_RS08095
COG0524	G	ribokinase	17	LMDMO_RS01840	LNMR_RS01175	LH61_RS03125	HMPREF0555_RS03335	LEUM_RS03370	A0E46_RS03335	ARA01_03340	ARA02_RS03385	NH16_RS06990	AW164_RS02970	MI1_RS03340	LMES_RS03320	WZ78_RS01645	WZ79_RS01395	WZ81_RS02120	L963_RS04820	TY48_RS07450
COG0571	K	ribonuclease 3	17	LMDMO_RS03340	LNMR_RS03575	LH61_RS06980	HMPREF0555_RS02385	LEUM_RS07660	A0E46_RS07510	ARA01_07250	ARA02_RS07300	NH16_RS01550	AW164_RS06380	MI1_RS07160	LMES_RS06990	WZ78_RS05510	WZ79_RS01090	WZ81_RS05170	L963_RS02935	TY48_RS06420
COG0164	L	ribonuclease HII	17	LMDMO_RS02200	LNMR_RS01655	LH61_RS03485	HMPREF0555_RS03000	LEUM_RS03725	A0E46_RS03690	ARA01_03695	ARA02_RS03740	NH16_RS07360	AW164_RS03325	MI1_RS03695	LMES_RS03675	WZ78_RS06920	WZ79_RS04845	WZ81_RS02475	L963_RS04295	TY48_RS07805
COG1039	L	ribonuclease HIII	17	LMDMO_RS09185	LNMR_RS05715	LH61_RS07410	HMPREF0555_RS06275	LEUM_RS08385	A0E46_RS08185	ARA01_07680	ARA02_RS07730	NH16_RS02000	AW164_RS06855	MI1_RS07590	LMES_RS07685	WZ78_RS04635	WZ79_RS04500	WZ81_RS03905	L963_RS03110	TY48_RS03620
		ribonuclease III family protein	17	LMDMO_RS07180	LNMR_RS06215	LH61_RS07935	HMPREF0555_RS05035	LEUM_RS08880	A0E46_RS08685	ARA01_08170	ARA02_RS08230	NH16_RS02510	AW164_RS07355	MI1_RS08080	LMES_RS08190	WZ78_RS06600	WZ79_RS06105	WZ81_RS08375	L963_RS02585	TY48_RS05800
COG0595	R	ribonuclease J	17	LMDMO_RS08160	LNMR_RS07620	LH61_RS07285	HMPREF0555_RS02670	LEUM_RS07940	A0E46_RS07790	ARA01_07530	ARA02_RS07580	NH16_RS01830	AW164_RS06660	MI1_RS07440	LMES_RS07270	WZ78_RS05790	WZ79_RS01370	WZ81_RS04890	L963_RS08110	TY48_RS06700
COG1658	L	ribonuclease M5	17	LMDMO_RS08120	LNMR_RS07660	LH61_RS07245	HMPREF0555_RS02630	LEUM_RS07900	A0E46_RS07750	ARA01_07490	ARA02_RS07540	NH16_RS01790	AW164_RS06620	MI1_RS07400	LMES_RS07230	WZ78_RS05750	WZ79_RS01330	WZ81_RS04930	L963_RS08070	TY48_RS06660
COG0594	J	ribonuclease P protein component	17	LMDMO_RS05795	LNMR_RS02095	LH61_RS08950	HMPREF0555_RS07680	LEUM_RS10050	A0E46_RS09865	ARA01_09365	ARA02_RS09420	NH16_RS03595	AW164_RS08395	MI1_RS09275	LMES_RS09370	WZ78_RS05360	WZ79_RS03360	WZ81_RS05905	L963_RS02780	TY48_RS04715
COG1418	R	ribonuclease Y	17	LMDMO_RS09200	LNMR_RS05730	LH61_RS07425	HMPREF0555_RS06290	LEUM_RS08400	A0E46_RS08200	ARA01_07695	ARA02_RS07745	NH16_RS02015	AW164_RS06870	MI1_RS07605	LMES_RS07700	WZ78_RS04620	WZ79_RS04515	WZ81_RS03920	L963_RS03125	TY48_RS03605
COG1234	R	ribonuclease Z	17	LMDMO_RS03795	LNMR_RS04035	LH61_RS06515	HMPREF0555_RS01960	LEUM_RS07215	A0E46_RS07060	ARA01_06780	ARA02_RS06815	NH16_RS01065	AW164_RS05900	MI1_RS06680	LMES_RS06510	WZ78_RS06030	WZ79_RS00645	WZ81_RS06240	L963_RS03330	TY48_RS00805
COG1957	F	ribonucleoside hydrolase RihC	17	LMDMO_RS00125	LNMR_RS05180	LH61_RS01395	HMPREF0555_RS04945	LEUM_RS01665	A0E46_RS01630	ARA01_01635	ARA02_RS01675	NH16_RS05245	AW164_RS01245	MI1_RS01635	LMES_RS01615	WZ78_RS00475	WZ79_RS03955	WZ81_RS01445	L963_RS09595	TY48_RS02660
		ribonucleoside-diphosphate reductase subunit alpha	17	LMDMO_RS04700	LNMR_RS04695	LH61_RS00965	HMPREF0555_RS07065	LEUM_RS01225	A0E46_RS01180	ARA01_01185	ARA02_RS01205	NH16_RS04750	AW164_RS00795	MI1_RS01185	LMES_RS01175	WZ78_RS01045	WZ79_RS06790	WZ81_RS04470	L963_RS00825	TY48_RS03100
COG1780	F	ribonucleotide reductase	17	LMDMO_RS04705	LNMR_RS04690	LH61_RS00970	HMPREF0555_RS07060	LEUM_RS01230	A0E46_RS01185	ARA01_01190	ARA02_RS01210	NH16_RS04755	AW164_RS00800	MI1_RS01190	LMES_RS01180	WZ78_RS01040	WZ79_RS06795	WZ81_RS04465	L963_RS00830	TY48_RS03095
COG0120	G	ribose 5-phosphate isomerase A	17	LMDMO_RS02340	LNMR_RS01515	LH61_RS03635	HMPREF0555_RS02860	LEUM_RS03865	A0E46_RS03830	ARA01_03835	ARA02_RS03880	NH16_RS07500	AW164_RS03465	MI1_RS03835	LMES_RS03815	WZ78_RS06780	WZ79_RS04705	WZ81_RS08220	L963_RS04435	TY48_RS07945
COG0120	G	ribose-5-phosphate isomerase	17	LMDMO_RS05970	LNMR_RS06285	LH61_RS00460	HMPREF0555_RS07840	LEUM_RS00735	A0E46_RS00705	ARA01_00710	ARA02_RS00720	NH16_RS04265	AW164_RS00425	MI1_RS00710	LMES_RS00700	WZ78_RS08310	WZ79_RS07725	WZ81_RS03325	L963_RS00440	TY48_RS05840
COG0462	FE	ribose-phosphate pyrophosphokinase	17	LMDMO_RS01870	LNMR_RS01205	LH61_RS03155	HMPREF0555_RS03305	LEUM_RS03400	A0E46_RS03365	ARA01_03370	ARA02_RS03415	NH16_RS07020	AW164_RS03000	MI1_RS03370	LMES_RS03350	WZ78_RS01615	WZ79_RS05170	WZ81_RS02150	L963_RS04850	TY48_RS07480
COG0462	FE	ribose-phosphate pyrophosphokinase	17	LMDMO_RS05340	LNMR_RS02555	LH61_RS08490	HMPREF0555_RS06125	LEUM_RS09500	A0E46_RS09310	ARA01_08810	ARA02_RS08860	NH16_RS03085	AW164_RS07935	MI1_RS08720	LMES_RS08815	WZ78_RS03945	WZ79_RS06635	WZ81_RS07210	L963_RS08645	TY48_RS02355
COG2264	J	ribosomal protein L11 methyltransferase	17	LMDMO_RS07830	LNMR_RS07405	LH61_RS04945	HMPREF0555_RS00430	LEUM_RS05800	A0E46_RS05320	ARA01_05490	ARA02_RS05530	NH16_RS08875	AW164_RS04630	MI1_RS05390	LMES_RS05220	WZ78_RS03425	WZ79_RS05505	WZ81_RS06680	L963_RS04025	TY48_RS04100
COG0357	M	ribosomal RNA small subunit methyltransferase G	17	LMDMO_RS00130	LNMR_RS05185	LH61_RS01400	HMPREF0555_RS04940	LEUM_RS01670	A0E46_RS01635	ARA01_01640	ARA02_RS01680	NH16_RS05250	AW164_RS01250	MI1_RS01640	LMES_RS01620	WZ78_RS00470	WZ79_RS03960	WZ81_RS01440	L963_RS09590	TY48_RS02655
		ribosomal RNA small subunit methyltransferase H	17	LMDMO_RS03670	LNMR_RS03905	LH61_RS06640	HMPREF0555_RS02085	LEUM_RS07340	A0E46_RS07185	ARA01_06905	ARA02_RS06940	NH16_RS01190	AW164_RS06025	MI1_RS06805	LMES_RS06635	WZ78_RS05905	WZ79_RS00770	WZ81_RS06365	L963_RS03455	TY48_RS00930
COG0456	R	ribosomal-protein-alanine N-acetyltransferase RimI	17	LMDMO_RS06960	LNMR_RS06000	LH61_RS07720	HMPREF0555_RS06500	LEUM_RS08665	A0E46_RS08460	ARA01_07955	ARA02_RS08005	NH16_RS02290	AW164_RS07140	MI1_RS07865	LMES_RS07965	WZ78_RS04355	WZ79_RS06320	WZ81_RS04180	L963_RS02370	TY48_RS05585
COG0456	R	ribosomal-protein-alanine N-acetyltransferase RimI	17	LMDMO_RS06955	LNMR_RS05995	LH61_RS07715	HMPREF0555_RS06495	LEUM_RS08660	A0E46_RS08455	ARA01_07950	ARA02_RS08000	NH16_RS02285	AW164_RS07135	MI1_RS07860	LMES_RS07960	WZ78_RS04360	WZ79_RS06325	WZ81_RS04175	L963_RS02365	TY48_RS05580
COG1161	R	ribosome biogenesis GTPase YlqF	17	LMDMO_RS02195	LNMR_RS01660	LH61_RS03480	HMPREF0555_RS03005	LEUM_RS03720	A0E46_RS03685	ARA01_03690	ARA02_RS03735	NH16_RS07355	AW164_RS03320	MI1_RS03690	LMES_RS03670	WZ78_RS06925	WZ79_RS04850	WZ81_RS02470	L963_RS04290	TY48_RS07800
COG1161	R	ribosome biogenesis GTPase YqeH	17	LMDMO_RS09280	LNMR_RS05810	LH61_RS07505	HMPREF0555_RS06370	LEUM_RS08480	A0E46_RS08280	ARA01_07775	ARA02_RS07825	NH16_RS02095	AW164_RS06950	MI1_RS07685	LMES_RS07780	WZ78_RS04540	WZ79_RS04595	WZ81_RS04000	L963_RS03205	TY48_RS03525
COG0779	S	ribosome maturation factor	17	LMDMO_RS02585	LNMR_RS03120	LH61_RS05900	HMPREF0555_RS01515	LEUM_RS06630	A0E46_RS06480	ARA01_06195	ARA02_RS06240	NH16_RS00505	AW164_RS05330	MI1_RS06095	LMES_RS05915	WZ78_RS02740	WZ79_RS00100	WZ81_RS03265	L963_RS08165	TY48_RS00285
COG0806	J	ribosome maturation factor RimM	17	LMDMO_RS03775	LNMR_RS04015	LH61_RS06535	HMPREF0555_RS01980	LEUM_RS07235	A0E46_RS07080	ARA01_06800	ARA02_RS06835	NH16_RS01085	AW164_RS05920	MI1_RS06700	LMES_RS06530	WZ78_RS06010	WZ79_RS00665	WZ81_RS06260	L963_RS03350	TY48_RS00825
COG0233	J	ribosome recycling factor	17	LMDMO_RS07870	LNMR_RS07365	LH61_RS04985	HMPREF0555_RS00470	LEUM_RS05840	A0E46_RS05360	ARA01_05530	ARA02_RS05490	NH16_RS08915	AW164_RS04670	MI1_RS05430	LMES_RS05260	WZ78_RS03465	WZ79_RS05465	WZ81_RS06640	L963_RS04065	TY48_RS04060
COG0799	S	ribosome silencing factor RsfS	17	LMDMO_RS09260	LNMR_RS05790	LH61_RS07485	HMPREF0555_RS06350	LEUM_RS08460	A0E46_RS08260	ARA01_07755	ARA02_RS07805	NH16_RS02075	AW164_RS06930	MI1_RS07665	LMES_RS07760	WZ78_RS04560	WZ79_RS04575	WZ81_RS03980	L963_RS03185	TY48_RS03545
COG0858	J	ribosome-binding factor A	17	LMDMO_RS02610	LNMR_RS03145	LH61_RS05875	HMPREF0555_RS01490	LEUM_RS06605	A0E46_RS06455	ARA01_06170	ARA02_RS06215	NH16_RS00480	AW164_RS05305	MI1_RS06070	LMES_RS05890	WZ78_RS02765	WZ79_RS00075	WZ81_RS03240	L963_RS08190	TY48_RS00260
COG0036	G	ribulose-phosphate 3-epimerase	17	LMDMO_RS03620	LNMR_RS03855	LH61_RS06685	HMPREF0555_RS02130	LEUM_RS07385	A0E46_RS07230	ARA01_06950	ARA02_RS06985	NH16_RS01235	AW164_RS06070	MI1_RS06850	LMES_RS06680	WZ78_RS05860	WZ79_RS00815	WZ81_RS06410	L963_RS03500	TY48_RS00975
COG0750	M	RIP metalloprotease RseP	17	LMDMO_RS01820	LNMR_RS01155	LH61_RS03105	HMPREF0555_RS03355	LEUM_RS03350	A0E46_RS03315	ARA01_03320	ARA02_RS03365	NH16_RS06970	AW164_RS02950	MI1_RS03320	LMES_RS03300	WZ78_RS01665	WZ79_RS01415	WZ81_RS02100	L963_RS04800	TY48_RS07430
COG0855	P	RNA degradosome polyphosphate kinase	17	LMDMO_RS04410	LNMR_RS04745	LH61_RS00915	HMPREF0555_RS07115	LEUM_RS01175	A0E46_RS01130	ARA01_01135	ARA02_RS01155	NH16_RS04700	AW164_RS00745	MI1_RS01135	LMES_RS01125	WZ78_RS01095	WZ79_RS06740	WZ81_RS04520	L963_RS00775	TY48_RS03150
COG0513	LKJ	RNA helicase	17	LMDMO_RS00675	LNMR_RS08225	LH61_RS01980	HMPREF0555_RS04440	LEUM_RS02215	A0E46_RS02180	ARA01_02185	ARA02_RS02225	NH16_RS05810	AW164_RS01790	MI1_RS02185	LMES_RS02165	WZ78_RS08745	WZ79_RS08465	WZ81_RS00895	L963_RS03850	TY48_RS01785
COG0219	J	RNA methyltransferase	17	LMDMO_RS02490	LNMR_RS03025	LH61_RS05995	HMPREF0555_RS01610	LEUM_RS06725	A0E46_RS06575	ARA01_06290	ARA02_RS06335	NH16_RS00600	AW164_RS05425	MI1_RS06190	LMES_RS06010	WZ78_RS02645	WZ79_RS00195	WZ81_RS06950	L963_RS07890	TY48_RS00380
COG0219	J	RNA methyltransferase	17	LMDMO_RS01680	LNMR_RS01015	LH61_RS02965	HMPREF0555_RS03495	LEUM_RS03210	A0E46_RS03175	ARA01_03180	ARA02_RS03225	NH16_RS06830	AW164_RS02810	MI1_RS03180	LMES_RS03160	WZ78_RS01805	WZ79_RS01555	WZ81_RS01960	L963_RS04660	TY48_RS07290
COG0568	K	RNA polymerase sigma factor RpoD	17	LMDMO_RS03260	LNMR_RS08635	LH61_RS05425	HMPREF0555_RS00680	LEUM_RS06060	A0E46_RS05605	ARA01_05750	ARA02_RS05240	NH16_RS09150	AW164_RS04890	MI1_RS05650	LMES_RS05480	WZ78_RS03685	WZ79_RS05245	WZ81_RS08030	L963_RS02220	TY48_RS03840
COG0564	J	RNA pseudouridine synthase	17	LMDMO_RS01785	LNMR_RS01120	LH61_RS03070	HMPREF0555_RS03390	LEUM_RS03315	A0E46_RS03280	ARA01_03285	ARA02_RS03330	NH16_RS06935	AW164_RS02915	MI1_RS03285	LMES_RS03265	WZ78_RS01700	WZ79_RS01450	WZ81_RS02065	L963_RS04765	TY48_RS07395
COG0564	J	RNA pseudouridine synthase	17	LMDMO_RS02515	LNMR_RS03050	LH61_RS05970	HMPREF0555_RS01585	LEUM_RS06700	A0E46_RS06550	ARA01_06265	ARA02_RS06310	NH16_RS00575	AW164_RS05400	MI1_RS06165	LMES_RS05985	WZ78_RS02670	WZ79_RS00170	WZ81_RS06975	L963_RS07915	TY48_RS00355
COG0564	J	RNA pseudouridine synthase	17	LMDMO_RS06470	LNMR_RS06785	LH61_RS00045	HMPREF0555_RS05115	LEUM_RS00235	A0E46_RS00230	ARA01_00230	ARA02_RS00230	NH16_RS03885	AW164_RS00045	MI1_RS00230	LMES_RS00225	WZ78_RS04810	WZ79_RS03085	WZ81_RS03725	L963_RS00255	TY48_RS06220
COG1534	J	RNA-binding protein	17	LMDMO_RS05855	LNMR_RS02035	LH61_RS09010	HMPREF0555_RS07620	LEUM_RS00020	A0E46_RS00015	ARA01_00015	ARA02_RS00015	NH16_RS03655	AW164_RS08455	MI1_RS00015	LMES_RS00015	WZ78_RS05420	WZ79_RS03300	WZ81_RS07650	L963_RS00040	TY48_RS04655
COG1534	J	RNA-binding protein	17	LMDMO_RS09275	LNMR_RS05805	LH61_RS07500	HMPREF0555_RS06365	LEUM_RS08475	A0E46_RS08275	ARA01_07770	ARA02_RS07820	NH16_RS02090	AW164_RS06945	MI1_RS07680	LMES_RS07775	WZ78_RS04545	WZ79_RS04590	WZ81_RS03995	L963_RS03200	TY48_RS03530
		RNA-binding transcriptional accessory protein	17	LMDMO_RS03185	LNMR_RS08710	LH61_RS05515	HMPREF0555_RS00735	LEUM_RS06265	A0E46_RS06120	ARA01_05825	ARA02_RS05865	NH16_RS00065	AW164_RS04955	MI1_RS05725	LMES_RS05555	WZ78_RS03760	WZ79_RS07230	WZ81_RS08105	L963_RS02650	TY48_RS03775
COG0328	L	RNase HI	17	LMDMO_RS02505	LNMR_RS03040	LH61_RS05980	HMPREF0555_RS01595	LEUM_RS06710	A0E46_RS06560	ARA01_06275	ARA02_RS06320	NH16_RS00585	AW164_RS05410	MI1_RS06175	LMES_RS05995	WZ78_RS02660	WZ79_RS00180	WZ81_RS06965	L963_RS07905	TY48_RS00365
COG1077	D	rod shape-determining protein	17	LMDMO_RS04735	LNMR_RS04660	LH61_RS00995	HMPREF0555_RS07035	LEUM_RS01255	A0E46_RS01210	ARA01_01215	ARA02_RS01240	NH16_RS04780	AW164_RS00825	MI1_RS01215	LMES_RS01205	WZ78_RS01015	WZ79_RS06820	WZ81_RS04440	L963_RS00855	TY48_RS03070
COG1077	D	rod shape-determining protein	17	LMDMO_RS01265	LNMR_RS00605	LH61_RS02555	HMPREF0555_RS03885	LEUM_RS02800	A0E46_RS02765	ARA01_02770	ARA02_RS02815	NH16_RS06400	AW164_RS02375	MI1_RS02770	LMES_RS02750	WZ78_RS02215	WZ79_RS01965	WZ81_RS00310	L963_RS01810	TY48_RS06860
COG1792	M	rod shape-determining protein MreC	17	LMDMO_RS01270	LNMR_RS00610	LH61_RS02560	HMPREF0555_RS03880	LEUM_RS02805	A0E46_RS02770	ARA01_02775	ARA02_RS02820	NH16_RS06405	AW164_RS02380	MI1_RS02775	LMES_RS02755	WZ78_RS02210	WZ79_RS01960	WZ81_RS00305	L963_RS01815	TY48_RS06865
COG1611	R	Rossman fold protein, TIGR00730 family	17	LMDMO_RS08150	LNMR_RS07630	LH61_RS07275	HMPREF0555_RS02660	LEUM_RS07930	A0E46_RS07780	ARA01_07520	ARA02_RS07570	NH16_RS01820	AW164_RS06650	MI1_RS07430	LMES_RS07260	WZ78_RS05780	WZ79_RS01360	WZ81_RS04900	L963_RS08100	TY48_RS06690
COG1959	K	Rrf2 family transcriptional regulator	17	LMDMO_RS05300	LNMR_RS02595	LH61_RS06210	HMPREF0555_RS06085	LEUM_RS09460	A0E46_RS09270	ARA01_08770	ARA02_RS08820	NH16_RS03045	AW164_RS07895	MI1_RS08680	LMES_RS08775	WZ78_RS03905	WZ79_RS06595	WZ81_RS07170	L963_RS08685	TY48_RS02395
		rRNA methyltransferase	17	LMDMO_RS08010	LNMR_RS07770	LH61_RS07135	HMPREF0555_RS02520	LEUM_RS07790	A0E46_RS07640	ARA01_07380	ARA02_RS07430	NH16_RS01680	AW164_RS06510	MI1_RS07290	LMES_RS07120	WZ78_RS05640	WZ79_RS01220	WZ81_RS05040	L963_RS07960	TY48_RS06550
COG2996	S	S1 RNA-binding protein	17	LMDMO_RS02860	LNMR_RS03390	LH61_RS05605	HMPREF0555_RS00825	LEUM_RS06355	A0E46_RS06215	ARA01_05915	ARA02_RS05960	NH16_RS00225	AW164_RS05065	MI1_RS05815	LMES_RS05650	WZ78_RS08855	WZ79_RS07140	WZ81_RS02975	L963_RS08500	TY48_RS08125
		S26 family signal peptidase	17	LMDMO_RS05785	LNMR_RS02105	LH61_RS08940	HMPREF0555_RS07690	LEUM_RS10040	A0E46_RS09855	ARA01_09355	ARA02_RS09410	NH16_RS03585	AW164_RS08385	MI1_RS09265	LMES_RS09360	WZ78_RS05350	WZ79_RS03370	WZ81_RS05915	L963_RS02770	TY48_RS04725
COG0192	H	S-adenosylmethionine synthase	17	LMDMO_RS08190	LNMR_RS07590	LH61_RS07310	HMPREF0555_RS02700	LEUM_RS08265	A0E46_RS08065	ARA01_07560	ARA02_RS07610	NH16_RS01880	AW164_RS06755	MI1_RS07470	LMES_RS07565	WZ78_RS05820	WZ79_RS08345	WZ81_RS04860	L963_RS06095	TY48_RS03725
COG0809	J	S-adenosylmethionine:tRNA ribosyltransferase-isomerase	17	LMDMO_RS01470	LNMR_RS00805	LH61_RS02755	HMPREF0555_RS03685	LEUM_RS03000	A0E46_RS02965	ARA01_02970	ARA02_RS03015	NH16_RS06600	AW164_RS02575	MI1_RS02970	LMES_RS02950	WZ78_RS02015	WZ79_RS01765	WZ81_RS00110	L963_RS06820	TY48_RS07060
COG2384	R	SAM-dependent methyltransferase	17	LMDMO_RS01560	LNMR_RS00895	LH61_RS02845	HMPREF0555_RS03610	LEUM_RS03090	A0E46_RS03055	ARA01_03060	ARA02_RS03105	NH16_RS06690	AW164_RS02665	MI1_RS03060	LMES_RS03035	WZ78_RS01925	WZ79_RS01675	WZ81_RS00020	L963_RS04545	TY48_RS07150
COG2384	R	SAM-dependent methyltransferase	17	LMDMO_RS09255	LNMR_RS05785	LH61_RS07480	HMPREF0555_RS06345	LEUM_RS08455	A0E46_RS08255	ARA01_07750	ARA02_RS07800	NH16_RS02070	AW164_RS06925	MI1_RS07660	LMES_RS07755	WZ78_RS04565	WZ79_RS04570	WZ81_RS03975	L963_RS03180	TY48_RS03550
COG2384	R	SAM-dependent methyltransferase	17	LMDMO_RS02225	LNMR_RS01630	LH61_RS03510	HMPREF0555_RS02975	LEUM_RS03750	A0E46_RS03715	ARA01_03720	ARA02_RS03765	NH16_RS07385	AW164_RS03350	MI1_RS03720	LMES_RS03700	WZ78_RS06895	WZ79_RS04820	WZ81_RS02500	L963_RS04320	TY48_RS07830
COG2919	D	septation ring formation regulator EzrA	17	LMDMO_RS00410	LNMR_RS05465	LH61_RS01675	HMPREF0555_RS04710	LEUM_RS01950	A0E46_RS01915	ARA01_01920	ARA02_RS01960	NH16_RS05545	AW164_RS01530	MI1_RS01920	LMES_RS01900	WZ78_RS00190	WZ79_RS04240	WZ81_RS01160	L963_RS01375	TY48_RS02050
COG2919	D	septation ring formation regulator EzrA	17	LMDMO_RS07525	LNMR_RS07890	LH61_RS08015	HMPREF0555_RS05670	LEUM_RS08975	A0E46_RS08775	ARA01_08260	ARA02_RS08320	NH16_RS02600	AW164_RS07420	MI1_RS08170	LMES_RS08280	WZ78_RS06510	WZ79_RS05720	WZ81_RS05235	L963_RS06625	TY48_RS01320
COG1045	E	serine acetyltransferase	17	LMDMO_RS03155	LNMR_RS08745	LH61_RS05545	HMPREF0555_RS00760	LEUM_RS06295	A0E46_RS06150	ARA01_05855	ARA02_RS05895	NH16_RS00120	AW164_RS04985	MI1_RS05755	LMES_RS05585	WZ78_RS03790	WZ79_RS07200	WZ81_RS02625	L963_RS08435	TY48_RS08385
COG1680	V	serine hydrolase	17	LMDMO_RS00670	LNMR_RS08230	LH61_RS01975	HMPREF0555_RS04445	LEUM_RS02210	A0E46_RS02175	ARA01_02180	ARA02_RS02220	NH16_RS05805	AW164_RS01785	MI1_RS02180	LMES_RS02160	WZ78_RS08740	WZ79_RS08470	WZ81_RS00900	L963_RS03845	TY48_RS01790
COG0112	E	serine hydroxymethyltransferase	17	LMDMO_RS02315	LNMR_RS01540	LH61_RS03600	HMPREF0555_RS02885	LEUM_RS03840	A0E46_RS03805	ARA01_03810	ARA02_RS03855	NH16_RS07475	AW164_RS03440	MI1_RS03810	LMES_RS03790	WZ78_RS06805	WZ79_RS04730	WZ81_RS02590	L963_RS04410	TY48_RS07920
COG3291	R	serine protease	17	LMDMO_RS07105	LNMR_RS06140	LH61_RS07860	HMPREF0555_RS06635	LEUM_RS08805	A0E46_RS08610	ARA01_08095	ARA02_RS08155	NH16_RS02435	AW164_RS07280	MI1_RS08005	LMES_RS08115	WZ78_RS06675	WZ79_RS06180	WZ81_RS08450	L963_RS02510	TY48_RS05725
COG3291	R	serine protease	17	LMDMO_RS05315	LNMR_RS02580	LH61_RS08465	HMPREF0555_RS06100	LEUM_RS09475	A0E46_RS09285	ARA01_08785	ARA02_RS08835	NH16_RS03060	AW164_RS07910	MI1_RS08695	LMES_RS08790	WZ78_RS03920	WZ79_RS06610	WZ81_RS07185	L963_RS08670	TY48_RS02380
		serine/threonine protein kinase	17	LMDMO_RS07465	LNMR_RS07955	LH61_RS08065	HMPREF0555_RS05725	LEUM_RS09035	A0E46_RS08825	ARA01_08310	ARA02_RS08375	NH16_RS02650	AW164_RS07480	MI1_RS08220	LMES_RS08330	WZ78_RS06445	WZ79_RS05780	WZ81_RS05285	L963_RS08290	TY48_RS01260
COG0172	J	serine--tRNA ligase	17	LMDMO_RS04110	LNMR_RS05045	LH61_RS00600	HMPREF0555_RS07465	LEUM_RS00875	A0E46_RS00840	ARA01_00845	ARA02_RS00855	NH16_RS04400	AW164_RS00465	MI1_RS00845	LMES_RS00835	WZ78_RS01395	WZ79_RS07240	WZ81_RS04820	L963_RS00480	TY48_RS03450
		Sex pheromone staph-cAM373	17	LMDMO_RS01250	LNMR_RS00590	LH61_RS02540	HMPREF0555_RS03900	LEUM_RS02785	A0E46_RS02750	ARA01_02755	ARA02_RS02800	NH16_RS06385	AW164_RS02360	MI1_RS02755	LMES_RS02735	WZ78_RS02230	WZ79_RS01980	WZ81_RS00325	L963_RS01795	TY48_RS06845
COG0169	E	shikimate dehydrogenase	17	LMDMO_RS07730	LNMR_RS07505	LH61_RS04845	HMPREF0555_RS00330	LEUM_RS05700	A0E46_RS05220	ARA01_05390	ARA02_RS05630	NH16_RS08775	AW164_RS04530	MI1_RS05290	LMES_RS05120	WZ78_RS03325	WZ79_RS05605	WZ81_RS06780	L963_RS03925	TY48_RS04200
COG0703	E	shikimate kinase	17	LMDMO_RS07700	LNMR_RS07535	LH61_RS04815	HMPREF0555_RS00300	LEUM_RS05670	A0E46_RS05190	ARA01_05360	ARA02_RS05660	NH16_RS08745	AW164_RS04500	MI1_RS05260	LMES_RS05090	WZ78_RS03295	WZ79_RS05635	WZ81_RS08795	L963_RS03895	TY48_RS04230
		signal peptidase I	17	LMDMO_RS08995	LNMR_RS07290	LH61_RS05060	HMPREF0555_RS00530	LEUM_RS05915	A0E46_RS05435	ARA01_05605	ARA02_RS05415	NH16_RS08990	AW164_RS04745	MI1_RS05505	LMES_RS05335	WZ78_RS03540	WZ79_RS05390	WZ81_RS06565	L963_RS04125	TY48_RS03985
COG0541	U	signal recognition particle protein	17	LMDMO_RS03360	LNMR_RS03595	LH61_RS06960	HMPREF0555_RS02365	LEUM_RS07640	A0E46_RS07490	ARA01_07230	ARA02_RS07280	NH16_RS01530	AW164_RS06360	MI1_RS07140	LMES_RS06970	WZ78_RS07895	WZ79_RS01070	WZ81_RS05190	L963_RS02915	TY48_RS06400
COG0552	U	signal recognition particle-docking protein FtsY	17	LMDMO_RS03350	LNMR_RS03585	LH61_RS06970	HMPREF0555_RS02375	LEUM_RS07650	A0E46_RS07500	ARA01_07240	ARA02_RS07290	NH16_RS01540	AW164_RS06370	MI1_RS07150	LMES_RS06980	WZ78_RS07905	WZ79_RS01080	WZ81_RS05180	L963_RS02925	TY48_RS06410
COG0629	L	single-stranded DNA-binding protein	17	LMDMO_RS05430	LNMR_RS02465	LH61_RS08565	HMPREF0555_RS05355	LEUM_RS09590	A0E46_RS09400	ARA01_08900	ARA02_RS08950	NH16_RS03175	AW164_RS08025	MI1_RS08810	LMES_RS08905	WZ78_RS04035	WZ79_RS08815	WZ81_RS07850	L963_RS06905	TY48_RS02265
COG4974	L	site-specific tyrosine recombinase XerD	17	LMDMO_RS02865	LNMR_RS03395	LH61_RS05600	HMPREF0555_RS00820	LEUM_RS06350	A0E46_RS06210	ARA01_05910	ARA02_RS05955	NH16_RS00220	AW164_RS05060	MI1_RS05810	LMES_RS05645	WZ78_RS08850	WZ79_RS07145	WZ81_RS02970	L963_RS08495	TY48_RS08120
COG1386	K	SMC-Scp complex subunit ScpB	17	LMDMO_RS02880	LNMR_RS03410	LH61_RS05585	HMPREF0555_RS00805	LEUM_RS06335	A0E46_RS06195	ARA01_05895	ARA02_RS05940	NH16_RS00205	AW164_RS05045	MI1_RS05795	LMES_RS05630	WZ78_RS08835	WZ79_RS07160	WZ81_RS02955	L963_RS08480	TY48_RS08105
COG2211	G	sodium:solute symporter	17	LMDMO_RS05215	LNMR_RS02685	LH61_RS08365	HMPREF0555_RS06005	LEUM_RS09375	A0E46_RS09185	ARA01_08685	ARA02_RS08735	NH16_RS02955	AW164_RS07810	MI1_RS08595	LMES_RS08690	WZ78_RS03820	WZ79_RS06510	WZ81_RS07085	L963_RS08765	TY48_RS00105
COG2211	G	sodium:solute symporter	17	LMDMO_RS02800	LNMR_RS03330	LH61_RS05665	HMPREF0555_RS00885	LEUM_RS06415	A0E46_RS06275	ARA01_05975	ARA02_RS06020	NH16_RS00285	AW164_RS05125	MI1_RS05875	LMES_RS05710	WZ78_RS03200	WZ79_RS07080	WZ81_RS03035	L963_RS08560	TY48_RS08185
COG1177	E	spermidine/purescine ABC transporter permease	17	LMDMO_RS04160	LNMR_RS04995	LH61_RS00650	HMPREF0555_RS07415	LEUM_RS00925	A0E46_RS00890	ARA01_00895	ARA02_RS00910	NH16_RS04450	AW164_RS00515	MI1_RS00895	LMES_RS00885	WZ78_RS01345	WZ79_RS07290	WZ81_RS04770	L963_RS00530	TY48_RS03400
COG3842	E	spermidine/putrescine ABC transporter ATP-binding protein	17	LMDMO_RS04150	LNMR_RS05005	LH61_RS00640	HMPREF0555_RS07425	LEUM_RS00915	A0E46_RS00880	ARA01_00885	ARA02_RS00900	NH16_RS04440	AW164_RS00505	MI1_RS00885	LMES_RS00875	WZ78_RS01355	WZ79_RS07280	WZ81_RS04780	L963_RS00520	TY48_RS03410
COG1176	E	spermidine/putrescine ABC transporter permease	17	LMDMO_RS04155	LNMR_RS05000	LH61_RS00645	HMPREF0555_RS07420	LEUM_RS00920	A0E46_RS00885	ARA01_00890	ARA02_RS00905	NH16_RS04445	AW164_RS00510	MI1_RS00890	LMES_RS00880	WZ78_RS01350	WZ79_RS07285	WZ81_RS04775	L963_RS00525	TY48_RS03405
COG0687	E	spermidine/putrescine ABC transporter substrate-binding protein	17	LMDMO_RS04165	LNMR_RS04990	LH61_RS00655	HMPREF0555_RS07410	LEUM_RS00930	A0E46_RS00895	ARA01_00900	ARA02_RS00915	NH16_RS04455	AW164_RS00520	MI1_RS00900	LMES_RS00890	WZ78_RS01340	WZ79_RS07295	WZ81_RS04765	L963_RS00535	TY48_RS03395
COG1192	D	sporulation initiation inhibitor Soj	17	LMDMO_RS00135	LNMR_RS05190	LH61_RS01405	HMPREF0555_RS04935	LEUM_RS01675	A0E46_RS01640	ARA01_01645	ARA02_RS01685	NH16_RS05255	AW164_RS01255	MI1_RS01645	LMES_RS01625	WZ78_RS00465	WZ79_RS03965	WZ81_RS01435	L963_RS09585	TY48_RS02650
COG1481	S	sporulation regulator WhiA	17	LMDMO_RS00380	LNMR_RS05435	LH61_RS01645	HMPREF0555_RS04740	LEUM_RS01920	A0E46_RS01885	ARA01_01890	ARA02_RS01930	NH16_RS05515	AW164_RS01500	MI1_RS01890	LMES_RS01870	WZ78_RS00220	WZ79_RS04210	WZ81_RS01190	L963_RS01345	TY48_RS02080
COG3091	S	SprT family protein	17	LMDMO_RS01095	LNMR_RS00440	LH61_RS02390	HMPREF0555_RS04050	LEUM_RS02635	A0E46_RS02600	ARA01_02605	ARA02_RS02650	NH16_RS06235	AW164_RS02210	MI1_RS02605	LMES_RS02585	WZ78_RS02380	WZ79_RS02130	WZ81_RS00475	L963_RS01645	TY48_RS01365
COG1854	T	S-ribosylhomocysteine lyase	17	LMDMO_RS07075	LNMR_RS06110	LH61_RS07830	HMPREF0555_RS06605	LEUM_RS08775	A0E46_RS08580	ARA01_08065	ARA02_RS08125	NH16_RS02405	AW164_RS07250	MI1_RS07975	LMES_RS08085	WZ78_RS06705	WZ79_RS06210	WZ81_RS04295	L963_RS02480	TY48_RS05695
COG0691	O	SsrA-binding protein	17	LMDMO_RS09205	LNMR_RS05735	LH61_RS07430	HMPREF0555_RS06295	LEUM_RS08405	A0E46_RS08205	ARA01_07700	ARA02_RS07750	NH16_RS02020	AW164_RS06875	MI1_RS07610	LMES_RS07705	WZ78_RS04615	WZ79_RS04520	WZ81_RS03925	L963_RS03130	TY48_RS03600
COG1983	KT	stress-responsive transcriptional regulator	17	LMDMO_RS05705	LNMR_RS02180	LH61_RS08865	HMPREF0555_RS05455	LEUM_RS09965	A0E46_RS09780	ARA01_09280	ARA02_RS09335	NH16_RS03510	AW164_RS08310	MI1_RS09190	LMES_RS09285	WZ78_RS05275	WZ79_RS03445	WZ81_RS05990	L963_RS02695	TY48_RS04800
COG1012	C	succinate-semialdehyde dehydrogenase	17	LMDMO_RS00840	LNMR_RS00185	LH61_RS02135	HMPREF0555_RS04255	LEUM_RS02380	A0E46_RS02345	ARA01_02350	ARA02_RS02390	NH16_RS05980	AW164_RS01955	MI1_RS02350	LMES_RS02330	WZ78_RS07135	WZ79_RS02380	WZ81_RS00730	L963_RS02085	TY48_RS01620
COG0366	G	sucrose phosphorylase	17	LMDMO_RS00325	LNMR_RS05380	LH61_RS01590	HMPREF0555_RS04795	LEUM_RS01865	A0E46_RS01830	ARA01_01835	ARA02_RS01875	NH16_RS05460	AW164_RS01445	MI1_RS01835	LMES_RS01815	WZ78_RS00275	WZ79_RS04155	WZ81_RS01245	L963_RS01290	TY48_RS02135
COG1079	R	sugar ABC transporter permease	17	LMDMO_RS06325	LNMR_RS06640	LH61_RS00185	HMPREF0555_RS05240	LEUM_RS00380	A0E46_RS00370	ARA01_00375	ARA02_RS00365	NH16_RS04030	AW164_RS00185	MI1_RS00375	LMES_RS00365	WZ78_RS04955	WZ79_RS02940	WZ81_RS03585	L963_RS06405	TY48_RS06080
		sugar phosphate isomerase	17	LMDMO_RS08700	LNMR_RS01480	LH61_RS03670	HMPREF0555_RS02825	LEUM_RS03900	A0E46_RS03865	ARA01_03870	ARA02_RS03915	NH16_RS07535	AW164_RS03500	MI1_RS03870	LMES_RS03850	WZ78_RS09260	WZ79_RS08305	WZ81_RS08185	L963_RS04470	TY48_RS07980
COG0477	GEPR	sugar transporter	17	LMDMO_RS01575	LNMR_RS00910	LH61_RS02860	HMPREF0555_RS03595	LEUM_RS03105	A0E46_RS03070	ARA01_03075	ARA02_RS03120	NH16_RS06705	AW164_RS02680	MI1_RS03075	LMES_RS03050	WZ78_RS01910	WZ79_RS01660	WZ81_RS00005	L963_RS04560	TY48_RS07165
COG1309	K	TetR family transcriptional regulator	17	LMDMO_RS04760	LNMR_RS04635	LH61_RS01020	HMPREF0555_RS07010	LEUM_RS01280	A0E46_RS01235	ARA01_01240	ARA02_RS01265	NH16_RS04805	AW164_RS00850	MI1_RS01240	LMES_RS01230	WZ78_RS00990	WZ79_RS06845	WZ81_RS04415	L963_RS00880	TY48_RS03045
COG1564	H	thiamine pyrophosphokinase	17	LMDMO_RS03630	LNMR_RS03860	LH61_RS06680	HMPREF0555_RS02125	LEUM_RS07380	A0E46_RS07225	ARA01_06945	ARA02_RS06980	NH16_RS01230	AW164_RS06065	MI1_RS06845	LMES_RS06675	WZ78_RS05865	WZ79_RS00810	WZ81_RS06405	L963_RS03495	TY48_RS00970
COG4988	CO	thiol reductant ABC exporter subunit CydD	17	LMDMO_RS01215	LNMR_RS00555	LH61_RS02505	HMPREF0555_RS03935	LEUM_RS02750	A0E46_RS02715	ARA01_02720	ARA02_RS02765	NH16_RS06350	AW164_RS02325	MI1_RS02720	LMES_RS02700	WZ78_RS02265	WZ79_RS02015	WZ81_RS00360	L963_RS01760	TY48_RS06810
COG0526	OC	thiol reductase thioredoxin	17	LMDMO_RS07100	LNMR_RS06135	LH61_RS07855	HMPREF0555_RS06630	LEUM_RS08800	A0E46_RS08605	ARA01_08090	ARA02_RS08150	NH16_RS02430	AW164_RS07275	MI1_RS08000	LMES_RS08110	WZ78_RS06680	WZ79_RS06185	WZ81_RS08455	L963_RS02505	TY48_RS05720
COG0526	OC	thiol reductase thioredoxin	17	LMDMO_RS03635	LNMR_RS03865	LH61_RS06675	HMPREF0555_RS02120	LEUM_RS07375	A0E46_RS07220	ARA01_06940	ARA02_RS06975	NH16_RS01225	AW164_RS06060	MI1_RS06840	LMES_RS06670	WZ78_RS05870	WZ79_RS00805	WZ81_RS06400	L963_RS03490	TY48_RS00965
COG0492	O	thioredoxin-disulfide reductase	17	LMDMO_RS01400	LNMR_RS00735	LH61_RS02685	HMPREF0555_RS03755	LEUM_RS02930	A0E46_RS02895	ARA01_02900	ARA02_RS02945	NH16_RS06530	AW164_RS02505	MI1_RS02900	LMES_RS02880	WZ78_RS02085	WZ79_RS01835	WZ81_RS00180	L963_RS01940	TY48_RS06990
COG0498	E	threonine synthase	17	LMDMO_RS02310	LNMR_RS01545	LH61_RS03595	HMPREF0555_RS02890	LEUM_RS03835	A0E46_RS03800	ARA01_03805	ARA02_RS03850	NH16_RS07470	AW164_RS03435	MI1_RS03805	LMES_RS03785	WZ78_RS06810	WZ79_RS04735	WZ81_RS02585	L963_RS04405	TY48_RS07915
		threonine--tRNA ligase	17	LMDMO_RS01695	LNMR_RS01030	LH61_RS02980	HMPREF0555_RS03480	LEUM_RS03225	A0E46_RS03190	ARA01_03195	ARA02_RS03240	NH16_RS06845	AW164_RS02825	MI1_RS03195	LMES_RS03175	WZ78_RS01790	WZ79_RS01540	WZ81_RS01975	L963_RS04675	TY48_RS07305
COG1435	F	thymidine kinase	17	LMDMO_RS07000	LNMR_RS06040	LH61_RS07760	HMPREF0555_RS06540	LEUM_RS08705	A0E46_RS08500	ARA01_07995	ARA02_RS08045	NH16_RS02330	AW164_RS07180	MI1_RS07905	LMES_RS08005	WZ78_RS04315	WZ79_RS06280	WZ81_RS04220	L963_RS02410	TY48_RS05625
COG0125	F	thymidylate kinase	17	LMDMO_RS04830	LNMR_RS04565	LH61_RS01085	HMPREF0555_RS06945	LEUM_RS01345	A0E46_RS01305	ARA01_01310	ARA02_RS01340	NH16_RS04870	AW164_RS00920	MI1_RS01310	LMES_RS01295	WZ78_RS00925	WZ79_RS06910	WZ81_RS04350	L963_RS00945	TY48_RS02980
		thymidylate synthase	17	LMDMO_RS00695	LNMR_RS08205	LH61_RS02000	HMPREF0555_RS04420	LEUM_RS02235	A0E46_RS02200	ARA01_02205	ARA02_RS02245	NH16_RS05830	AW164_RS01810	MI1_RS02205	LMES_RS02185	WZ78_RS07280	WZ79_RS09720	WZ81_RS00875	L963_RS05685	TY48_RS01765
COG0781	K	transcription antitermination factor NusB	17	LMDMO_RS08130	LNMR_RS07650	LH61_RS07255	HMPREF0555_RS02640	LEUM_RS07910	A0E46_RS07760	ARA01_07500	ARA02_RS07550	NH16_RS01800	AW164_RS06630	MI1_RS07410	LMES_RS07240	WZ78_RS05760	WZ79_RS01340	WZ81_RS04920	L963_RS08080	TY48_RS06670
COG0782	K	transcription elongation factor GreA	17	LMDMO_RS00765	LNMR_RS00110	LH61_RS02070	HMPREF0555_RS04330	LEUM_RS02305	A0E46_RS02270	ARA01_02275	ARA02_RS02315	NH16_RS05900	AW164_RS01880	MI1_RS02275	LMES_RS02255	WZ78_RS07210	WZ79_RS02455	WZ81_RS00805	L963_RS02010	TY48_RS01695
COG0195	K	transcription termination/antitermination protein NusA	17	LMDMO_RS02590	LNMR_RS03125	LH61_RS05895	HMPREF0555_RS01510	LEUM_RS06625	A0E46_RS06475	ARA01_06190	ARA02_RS06235	NH16_RS00500	AW164_RS05325	MI1_RS06090	LMES_RS05910	WZ78_RS02745	WZ79_RS00095	WZ81_RS03260	L963_RS08170	TY48_RS00280
COG0250	K	transcription termination/antitermination protein NusG	17	LMDMO_RS04770	LNMR_RS04625	LH61_RS01030	HMPREF0555_RS07000	LEUM_RS01290	A0E46_RS01245	ARA01_01250	ARA02_RS01280	NH16_RS04815	AW164_RS00860	MI1_RS01250	LMES_RS01240	WZ78_RS00980	WZ79_RS06855	WZ81_RS04405	L963_RS00890	TY48_RS03035
COG1737	K	transcriptional regulator	17	LMDMO_RS02915	LNMR_RS03445	LH61_RS05550	HMPREF0555_RS00770	LEUM_RS06300	A0E46_RS06160	ARA01_05860	ARA02_RS05905	NH16_RS00170	AW164_RS05010	MI1_RS05760	LMES_RS05595	WZ78_RS08800	WZ79_RS07195	WZ81_RS02920	L963_RS08445	TY48_RS08070
COG1737	K	transcriptional regulator	17	LMDMO_RS04975	LNMR_RS04415	LH61_RS01220	HMPREF0555_RS06800	LEUM_RS01490	A0E46_RS01450	ARA01_01455	ARA02_RS01495	NH16_RS05020	AW164_RS01065	MI1_RS01455	LMES_RS01440	WZ78_RS00780	WZ79_RS03650	WZ81_RS01745	L963_RS01090	TY48_RS02835
COG1737	K	transcriptional regulator	17	LMDMO_RS06095	LNMR_RS06410	LH61_RS00335	HMPREF0555_RS06175	LEUM_RS00610	A0E46_RS00580	ARA01_00585	ARA02_RS00595	NH16_RS04140	AW164_RS00300	MI1_RS00585	LMES_RS00575	WZ78_RS05125	WZ79_RS02700	WZ81_RS03450	L963_RS05895	TY48_RS05965
COG1737	K	transcriptional regulator	17	LMDMO_RS06945	LNMR_RS05985	LH61_RS07705	HMPREF0555_RS06485	LEUM_RS08650	A0E46_RS08445	ARA01_07940	ARA02_RS07990	NH16_RS02275	AW164_RS07125	MI1_RS07850	LMES_RS07950	WZ78_RS04370	WZ79_RS06335	WZ81_RS04165	L963_RS02355	TY48_RS05570
COG1737	K	transcriptional regulator	17	LMDMO_RS01155	LNMR_RS00495	LH61_RS02445	HMPREF0555_RS03995	LEUM_RS02690	A0E46_RS02655	ARA01_02660	ARA02_RS02705	NH16_RS06290	AW164_RS02265	MI1_RS02660	LMES_RS02640	WZ78_RS02325	WZ79_RS02075	WZ81_RS00420	L963_RS01700	TY48_RS06750
COG1737	K	transcriptional regulator	17	LMDMO_RS07480	LNMR_RS07940	LH61_RS08060	HMPREF0555_RS05720	LEUM_RS09020	A0E46_RS08820	ARA01_08305	ARA02_RS08370	NH16_RS02645	AW164_RS07465	MI1_RS08215	LMES_RS08325	WZ78_RS06460	WZ79_RS05765	WZ81_RS05280	L963_RS08285	TY48_RS01275
COG1737	K	transcriptional regulator	17	LMDMO_RS01710	LNMR_RS01045	LH61_RS02995	HMPREF0555_RS03465	LEUM_RS03240	A0E46_RS03205	ARA01_03210	ARA02_RS03255	NH16_RS06860	AW164_RS02840	MI1_RS03210	LMES_RS03190	WZ78_RS01775	WZ79_RS01525	WZ81_RS01990	L963_RS04690	TY48_RS07320
COG1737	K	transcriptional regulator	17	LMDMO_RS00220	LNMR_RS05275	LH61_RS01490	HMPREF0555_RS04850	LEUM_RS01760	A0E46_RS01725	ARA01_01730	ARA02_RS01770	NH16_RS05350	AW164_RS01340	MI1_RS01730	LMES_RS01710	WZ78_RS00380	WZ79_RS04050	WZ81_RS01350	L963_RS09500	TY48_RS02565
COG1737	K	transcriptional regulator	17	LMDMO_RS00065	LNMR_RS05120	LH61_RS01335	HMPREF0555_RS05005	LEUM_RS01605	A0E46_RS01570	ARA01_01575	ARA02_RS01615	NH16_RS05185	AW164_RS01185	MI1_RS01575	LMES_RS01555	WZ78_RS00535	WZ79_RS03895	WZ81_RS01505	L963_RS09655	TY48_RS02720
COG1737	K	transcriptional regulator	17	LMDMO_RS00050	LNMR_RS05105	LH61_RS01320	HMPREF0555_RS06700	LEUM_RS01590	A0E46_RS01555	ARA01_01560	ARA02_RS01600	NH16_RS05170	AW164_RS01170	MI1_RS01560	LMES_RS01540	WZ78_RS00550	WZ79_RS03880	WZ81_RS01520	L963_RS01275	TY48_RS02735
COG1737	K	transcriptional regulator	17	LMDMO_RS06000	LNMR_RS06315	LH61_RS00430	HMPREF0555_RS07810	LEUM_RS00705	A0E46_RS00675	ARA01_00680	ARA02_RS00690	NH16_RS04235	AW164_RS00395	MI1_RS00680	LMES_RS00670	WZ78_RS08340	WZ79_RS07755	WZ81_RS03355	L963_RS00410	TY48_RS05870
COG1737	K	transcriptional regulator	17	LMDMO_RS02735	LNMR_RS03265	LH61_RS05760	HMPREF0555_RS00950	LEUM_RS06480	A0E46_RS06340	ARA01_06040	ARA02_RS06085	NH16_RS00350	AW164_RS05190	MI1_RS05940	LMES_RS05775	WZ78_RS03135	WZ79_RS07015	WZ81_RS03100	L963_RS08625	TY48_RS08250
COG1737	K	transcriptional regulator	17	LMDMO_RS02765	LNMR_RS03295	LH61_RS05730	HMPREF0555_RS00920	LEUM_RS06450	A0E46_RS06310	ARA01_06010	ARA02_RS06055	NH16_RS00320	AW164_RS05160	MI1_RS05910	LMES_RS05745	WZ78_RS03165	WZ79_RS07045	WZ81_RS03070	L963_RS08595	TY48_RS08220
COG1737	K	transcriptional regulator	17	LMDMO_RS00110	LNMR_RS05165	LH61_RS01380	HMPREF0555_RS04960	LEUM_RS01650	A0E46_RS01615	ARA01_01620	ARA02_RS01660	NH16_RS05230	AW164_RS01230	MI1_RS01620	LMES_RS01600	WZ78_RS00490	WZ79_RS03940	WZ81_RS01460	L963_RS09610	TY48_RS02675
COG1737	K	transcriptional regulator	17	LMDMO_RS03980	LNMR_RS04220	LH61_RS06340	HMPREF0555_RS01775	LEUM_RS07025	A0E46_RS06875	ARA01_06595	ARA02_RS06630	NH16_RS00865	AW164_RS05715	MI1_RS06495	LMES_RS06320	WZ78_RS07460	WZ79_RS00460	WZ81_RS07310	L963_RS06320	TY48_RS00620
COG1737	K	transcriptional regulator	17	LMDMO_RS05555	LNMR_RS02335	LH61_RS08725	HMPREF0555_RS05620	LEUM_RS09820	A0E46_RS09635	ARA01_09135	ARA02_RS09190	NH16_RS03365	AW164_RS08165	MI1_RS09045	LMES_RS09140	WZ78_RS04260	WZ79_RS07520	WZ81_RS06135	L963_RS02850	TY48_RS04945
COG1737	K	transcriptional regulator	17	LMDMO_RS08145	LNMR_RS07635	LH61_RS07270	HMPREF0555_RS02655	LEUM_RS07925	A0E46_RS07775	ARA01_07515	ARA02_RS07565	NH16_RS01815	AW164_RS06645	MI1_RS07425	LMES_RS07255	WZ78_RS05775	WZ79_RS01355	WZ81_RS04905	L963_RS08095	TY48_RS06685
COG0735	P	transcriptional repressor	17	LMDMO_RS08710	LNMR_RS01470	LH61_RS03680	HMPREF0555_RS02815	LEUM_RS03910	A0E46_RS03875	ARA01_03880	ARA02_RS03925	NH16_RS07545	AW164_RS03510	MI1_RS03880	LMES_RS03860	WZ78_RS09250	WZ79_RS08295	WZ81_RS08175	L963_RS04480	TY48_RS07990
COG0735	P	transcriptional repressor	17	LMDMO_RS00860	LNMR_RS00205	LH61_RS02155	HMPREF0555_RS04235	LEUM_RS02400	A0E46_RS02365	ARA01_02370	ARA02_RS02410	NH16_RS06000	AW164_RS01975	MI1_RS02370	LMES_RS02350	WZ78_RS07115	WZ79_RS02360	WZ81_RS00710	L963_RS02105	TY48_RS01600
COG1197	LK	transcription-repair coupling factor	17	LMDMO_RS00400	LNMR_RS05455	LH61_RS01665	HMPREF0555_RS04720	LEUM_RS01940	A0E46_RS01905	ARA01_01910	ARA02_RS01950	NH16_RS05535	AW164_RS01520	MI1_RS01910	LMES_RS01890	WZ78_RS00200	WZ79_RS04230	WZ81_RS01170	L963_RS01365	TY48_RS02060
COG0021	G	transketolase	17	LMDMO_RS07735	LNMR_RS07500	LH61_RS04850	HMPREF0555_RS00335	LEUM_RS05705	A0E46_RS05225	ARA01_05395	ARA02_RS05625	NH16_RS08780	AW164_RS04535	MI1_RS05295	LMES_RS05125	WZ78_RS03330	WZ79_RS05600	WZ81_RS06775	L963_RS03930	TY48_RS04195
COG0009	J	translation factor Sua5	17	LMDMO_RS06985	LNMR_RS06025	LH61_RS07745	HMPREF0555_RS06525	LEUM_RS08690	A0E46_RS08485	ARA01_07980	ARA02_RS08030	NH16_RS02315	AW164_RS07165	MI1_RS07890	LMES_RS07990	WZ78_RS04330	WZ79_RS06295	WZ81_RS04205	L963_RS02395	TY48_RS05610
COG0361	J	translation initiation factor IF-1	17	LMDMO_RS04280	LNMR_RS04875	LH61_RS00770	HMPREF0555_RS07295	LEUM_RS01045	A0E46_RS01010	ARA01_01015	ARA02_RS01030	NH16_RS04570	AW164_RS00635	MI1_RS01015	LMES_RS01005	WZ78_RS01225	WZ79_RS07410	WZ81_RS04650	L963_RS00650	TY48_RS03280
COG0532	J	translation initiation factor IF-2	17	LMDMO_RS02605	LNMR_RS03140	LH61_RS05880	HMPREF0555_RS01495	LEUM_RS06610	A0E46_RS06460	ARA01_06175	ARA02_RS06220	NH16_RS00485	AW164_RS05310	MI1_RS06075	LMES_RS05895	WZ78_RS02760	WZ79_RS00080	WZ81_RS03245	L963_RS08185	TY48_RS00265
COG0290	J	translation initiation factor IF-3	17	LMDMO_RS03955	LNMR_RS04195	LH61_RS06360	HMPREF0555_RS01800	LEUM_RS07050	A0E46_RS06900	ARA01_06620	ARA02_RS06655	NH16_RS00890	AW164_RS05740	MI1_RS06520	LMES_RS06345	WZ78_RS07485	WZ79_RS00485	WZ81_RS07285	L963_RS06295	TY48_RS00645
COG4708	S	transporter	17	LMDMO_RS03265	LNMR_RS08630	LH61_RS05420	HMPREF0555_RS00675	LEUM_RS06055	A0E46_RS05600	ARA01_05745	ARA02_RS05245	NH16_RS09145	AW164_RS04885	MI1_RS05645	LMES_RS05475	WZ78_RS03680	WZ79_RS05250	WZ81_RS08025	L963_RS02215	TY48_RS03845
COG2188	K	trehalose operon repressor	17	LMDMO_RS00950	LNMR_RS00295	LH61_RS02245	HMPREF0555_RS04190	LEUM_RS02490	A0E46_RS02455	ARA01_02460	ARA02_RS02500	NH16_RS06090	AW164_RS02065	MI1_RS02460	LMES_RS02440	WZ78_RS02525	WZ79_RS02270	WZ81_RS00620	L963_RS01500	TY48_RS01510
COG0544	O	trigger factor	17	LMDMO_RS03550	LNMR_RS03785	LH61_RS06775	HMPREF0555_RS02195	LEUM_RS07450	A0E46_RS07295	ARA01_07040	ARA02_RS07075	NH16_RS01305	AW164_RS06170	MI1_RS06950	LMES_RS06770	WZ78_RS07705	WZ79_RS00880	WZ81_RS06475	L963_RS03565	TY48_RS09110
		Trk-type K transport systems, membrane component	17	LMDMO_RS06375	LNMR_RS06690	LH61_RS00140	HMPREF0555_RS05215	LEUM_RS00330	A0E46_RS00325	ARA01_00325	ARA02_RS00325	NH16_RS03980	AW164_RS00140	MI1_RS00325	LMES_RS00320	WZ78_RS04905	WZ79_RS02990	WZ81_RS03630	L963_RS05850	TY48_RS06125
COG0336	J	tRNA (guanosine(37)-N1)-methyltransferase TrmD	17	LMDMO_RS03780	LNMR_RS04020	LH61_RS06530	HMPREF0555_RS01975	LEUM_RS07230	A0E46_RS07075	ARA01_06795	ARA02_RS06830	NH16_RS01080	AW164_RS05915	MI1_RS06695	LMES_RS06525	WZ78_RS06015	WZ79_RS00660	WZ81_RS06255	L963_RS03345	TY48_RS00820
		tRNA (guanosine(46)-N7)-methyltransferase TrmB	17	LMDMO_RS09060	LNMR_RS07225	LH61_RS05380	HMPREF0555_RS00595	LEUM_RS05980	A0E46_RS05525	ARA01_05670	ARA02_RS05320	NH16_RS09070	AW164_RS04810	MI1_RS05570	LMES_RS05400	WZ78_RS03605	WZ79_RS05325	WZ81_RS09345	L963_RS02140	TY48_RS03920
COG0324	J	tRNA dimethylallyltransferase	17	LMDMO_RS08200	LNMR_RS07580	LH61_RS07320	HMPREF0555_RS02710	LEUM_RS08275	A0E46_RS08075	ARA01_07570	ARA02_RS07620	NH16_RS01890	AW164_RS06765	MI1_RS07480	LMES_RS07575	WZ78_RS05830	WZ79_RS08335	WZ81_RS04850	L963_RS06105	TY48_RS03715
COG0343	J	tRNA guanosine(34) transglycosylase Tgt	17	LMDMO_RS00285	LNMR_RS05340	LH61_RS01550	HMPREF0555_RS04825	LEUM_RS01825	A0E46_RS01790	ARA01_01795	ARA02_RS01835	NH16_RS05420	AW164_RS01405	MI1_RS01795	LMES_RS01775	WZ78_RS00315	WZ79_RS04115	WZ81_RS01285	L963_RS05560	TY48_RS02175
COG0101	J	tRNA pseudouridine(38,39,40) synthase TruA	17	LMDMO_RS04335	LNMR_RS04820	LH61_RS00825	HMPREF0555_RS07240	LEUM_RS01100	A0E46_RS01065	ARA01_01070	ARA02_RS01085	NH16_RS04625	AW164_RS00690	MI1_RS01070	LMES_RS01060	WZ78_RS01170	WZ79_RS07465	WZ81_RS04595	L963_RS00705	TY48_RS03225
COG0130	J	tRNA pseudouridine(55) synthase	17	LMDMO_RS02625	LNMR_RS03160	LH61_RS05860	HMPREF0555_RS01475	LEUM_RS06590	A0E46_RS06440	ARA01_06155	ARA02_RS06200	NH16_RS00465	AW164_RS05290	MI1_RS06055	LMES_RS05875	WZ78_RS02780	WZ79_RS00060	WZ81_RS03225	L963_RS08205	TY48_RS00245
COG1214	O	tRNA threonylcarbamoyladenosine biosynthesis protein TsaB	17	LMDMO_RS06965	LNMR_RS06005	LH61_RS07725	HMPREF0555_RS06505	LEUM_RS08670	A0E46_RS08465	ARA01_07960	ARA02_RS08010	NH16_RS02295	AW164_RS07145	MI1_RS07870	LMES_RS07970	WZ78_RS04350	WZ79_RS06315	WZ81_RS04185	L963_RS02375	TY48_RS05590
COG0802	R	tRNA threonylcarbamoyladenosine biosynthesis protein TsaE	17	LMDMO_RS03510	LNMR_RS03745	LH61_RS06810	HMPREF0555_RS02235	LEUM_RS07490	A0E46_RS07335	ARA01_07080	ARA02_RS07115	NH16_RS01345	AW164_RS06210	MI1_RS06990	LMES_RS06810	WZ78_RS07745	WZ79_RS00920	WZ81_RS07595	L963_RS03605	TY48_RS09070
COG0037	D	tRNA(Ile)-lysidine synthetase	17	LMDMO_RS00415	LNMR_RS05470	LH61_RS01680	HMPREF0555_RS04705	LEUM_RS01955	A0E46_RS01920	ARA01_01925	ARA02_RS01965	NH16_RS05550	AW164_RS01535	MI1_RS01925	LMES_RS01905	WZ78_RS00185	WZ79_RS04245	WZ81_RS01155	L963_RS01380	TY48_RS02045
COG0042	J	tRNA-dihydrouridine synthase	17	LMDMO_RS02050	LNMR_RS01805	LH61_RS03330	HMPREF0555_RS03125	LEUM_RS03575	A0E46_RS03540	ARA01_03545	ARA02_RS03590	NH16_RS07205	AW164_RS03175	MI1_RS03545	LMES_RS03525	WZ78_RS01440	WZ79_RS04995	WZ81_RS02325	L963_RS05025	TY48_RS07655
COG0590	FJ	tRNA-specific adenosine deaminase	17	LMDMO_RS04800	LNMR_RS04595	LH61_RS01060	HMPREF0555_RS06970	LEUM_RS01320	A0E46_RS01275	ARA01_01280	ARA02_RS01310	NH16_RS04845	AW164_RS00890	MI1_RS01280	LMES_RS01270	WZ78_RS00950	WZ79_RS06885	WZ81_RS04375	L963_RS00920	TY48_RS03005
COG0159	E	tryptophan synthase subunit alpha	17	LMDMO_RS07750	LNMR_RS07485	LH61_RS04865	HMPREF0555_RS00350	LEUM_RS05720	A0E46_RS05240	ARA01_05410	ARA02_RS05610	NH16_RS08795	AW164_RS04550	MI1_RS05310	LMES_RS05140	WZ78_RS03345	WZ79_RS05585	WZ81_RS06760	L963_RS03945	TY48_RS04180
COG0180	J	tryptophan--tRNA ligase	17	LMDMO_RS07460	LNMR_RS07960	LH61_RS08070	HMPREF0555_RS05730	LEUM_RS09040	A0E46_RS08830	ARA01_08315	ARA02_RS08380	NH16_RS02655	AW164_RS07485	MI1_RS08225	LMES_RS08335	WZ78_RS06440	WZ79_RS05785	WZ81_RS05290	L963_RS08295	TY48_RS01255
COG0642	T	two-component sensor histidine kinase	17	LMDMO_RS00165	LNMR_RS05220	LH61_RS01435	HMPREF0555_RS04905	LEUM_RS01705	A0E46_RS01670	ARA01_01675	ARA02_RS01715	NH16_RS05285	AW164_RS01285	MI1_RS01675	LMES_RS01655	WZ78_RS00435	WZ79_RS03995	WZ81_RS01405	L963_RS09555	TY48_RS02620
COG1304	C	type 2 isopentenyl-diphosphate Delta-isomerase	17	LMDMO_RS02440	LNMR_RS02975	LH61_RS06045	HMPREF0555_RS01660	LEUM_RS06775	A0E46_RS06625	ARA01_06340	ARA02_RS06385	NH16_RS00650	AW164_RS05475	MI1_RS06240	LMES_RS06060	WZ78_RS02595	WZ79_RS00245	WZ81_RS06900	L963_RS07840	TY48_RS00430
COG0174	E	type I glutamate--ammonia ligase	17	LMDMO_RS01970	LNMR_RS01885	LH61_RS03250	HMPREF0555_RS03205	LEUM_RS03495	A0E46_RS03460	ARA01_03465	ARA02_RS03510	NH16_RS07125	AW164_RS03095	MI1_RS03465	LMES_RS03445	WZ78_RS01520	WZ79_RS05075	WZ81_RS02245	L963_RS04945	TY48_RS07575
COG0024	J	type I methionyl aminopeptidase	17	LMDMO_RS03985	LNMR_RS04225	LH61_RS06335	HMPREF0555_RS01770	LEUM_RS07020	A0E46_RS06870	ARA01_06590	ARA02_RS06625	NH16_RS00860	AW164_RS05710	MI1_RS06490	LMES_RS06315	WZ78_RS07455	WZ79_RS00455	WZ81_RS07315	L963_RS06325	TY48_RS00615
COG1072	H	type I pantothenate kinase	17	LMDMO_RS07340	LNMR_RS08085	LH61_RS08215	HMPREF0555_RS05850	LEUM_RS09160	A0E46_RS08950	ARA01_08435	ARA02_RS08500	NH16_RS02775	AW164_RS07605	MI1_RS08345	LMES_RS08455	WZ78_RS06320	WZ79_RS05905	WZ81_RS05410	L963_RS08415	TY48_RS01135
		type II secretory pathway, pseudopilin PulG	17	LMDMO_RS00725	LNMR_RS00070	LH61_RS02030	HMPREF0555_RS04370	LEUM_RS02265	A0E46_RS02230	ARA01_02235	ARA02_RS02275	NH16_RS05860	AW164_RS01840	MI1_RS02235	LMES_RS02215	WZ78_RS07250	WZ79_RS02495	WZ81_RS00845	L963_RS01970	TY48_RS01735
COG4974	L	tyrosine recombinase XerC	17	LMDMO_RS07780	LNMR_RS07455	LH61_RS04895	HMPREF0555_RS00380	LEUM_RS05750	A0E46_RS05270	ARA01_05440	ARA02_RS05580	NH16_RS08825	AW164_RS04580	MI1_RS05340	LMES_RS05170	WZ78_RS03375	WZ79_RS05555	WZ81_RS06730	L963_RS03975	TY48_RS04150
COG0162	J	tyrosine--tRNA ligase	17	LMDMO_RS05690	LNMR_RS02195	LH61_RS08850	HMPREF0555_RS05470	LEUM_RS09950	A0E46_RS09765	ARA01_09265	ARA02_RS09320	NH16_RS03495	AW164_RS08295	MI1_RS09175	LMES_RS09270	WZ78_RS05260	WZ79_RS03460	WZ81_RS06005	L963_RS02680	TY48_RS04815
COG0562	M	UDP-galactopyranose mutase	17	LMDMO_RS02380	LNMR_RS02905	LH61_RS06115	HMPREF0555_RS01725	LEUM_RS06845	A0E46_RS06695	ARA01_06415	ARA02_RS06445	NH16_RS00730	AW164_RS05545	MI1_RS06315	LMES_RS06120	WZ78_RS07395	WZ79_RS00305	WZ81_RS06830	L963_RS03655	TY48_RS00490
COG1087	M	UDP-glucose 4-epimerase GalE	17	LMDMO_RS04855	LNMR_RS04540	LH61_RS01110	HMPREF0555_RS06920	LEUM_RS01370	A0E46_RS01330	ARA01_01335	ARA02_RS01365	NH16_RS04895	AW164_RS00945	MI1_RS01335	LMES_RS01320	WZ78_RS00900	WZ79_RS06935	WZ81_RS04325	L963_RS00970	TY48_RS02955
COG0766	M	UDP-N-acetylglucosamine 1-carboxyvinyltransferase	17	LMDMO_RS00650	LNMR_RS08250	LH61_RS01955	HMPREF0555_RS04465	LEUM_RS02190	A0E46_RS02155	ARA01_02160	ARA02_RS02200	NH16_RS05785	AW164_RS01765	MI1_RS02160	LMES_RS02140	WZ78_RS08720	WZ79_RS08490	WZ81_RS00920	L963_RS03825	TY48_RS01810
COG0707	M	UDP-N-acetylglucosamine--N-acetylmuramyl- (pentapeptide) pyrophosphoryl-undecaprenol N-acetylglucosamine transferase	17	LMDMO_RS03695	LNMR_RS03935	LH61_RS06615	HMPREF0555_RS02060	LEUM_RS07315	A0E46_RS07160	ARA01_06880	ARA02_RS06915	NH16_RS01165	AW164_RS06000	MI1_RS06780	LMES_RS06610	WZ78_RS05930	WZ79_RS00745	WZ81_RS06340	L963_RS03430	TY48_RS00905
COG0773	M	UDP-N-acetylmuramate--L-alanine ligase	17	LMDMO_RS01930	LNMR_RS01925	LH61_RS03210	HMPREF0555_RS03250	LEUM_RS03455	A0E46_RS03420	ARA01_03425	ARA02_RS03470	NH16_RS07075	AW164_RS03055	MI1_RS03425	LMES_RS03405	WZ78_RS01560	WZ79_RS05115	WZ81_RS02205	L963_RS04905	TY48_RS07535
COG0771	M	UDP-N-acetylmuramoylalanine--D-glutamate ligase	17	LMDMO_RS03690	LNMR_RS03925	LH61_RS06620	HMPREF0555_RS02065	LEUM_RS07320	A0E46_RS07165	ARA01_06885	ARA02_RS06920	NH16_RS01170	AW164_RS06005	MI1_RS06785	LMES_RS06615	WZ78_RS05925	WZ79_RS00750	WZ81_RS06345	L963_RS03435	TY48_RS00910
COG0770	M	UDP-N-acetylmuramoyl-tripeptide--D-alanyl-D- alanine ligase	17	LMDMO_RS00665	LNMR_RS08235	LH61_RS01970	HMPREF0555_RS04450	LEUM_RS02205	A0E46_RS02170	ARA01_02175	ARA02_RS02215	NH16_RS05800	AW164_RS01780	MI1_RS02175	LMES_RS02155	WZ78_RS08735	WZ79_RS08475	WZ81_RS00905	L963_RS03840	TY48_RS01795
COG0769	M	UDP-N-acetylmuramyl peptide synthase	17	LMDMO_RS07015	LNMR_RS06055	LH61_RS07775	HMPREF0555_RS06555	LEUM_RS08720	A0E46_RS08515	ARA01_08010	ARA02_RS08060	NH16_RS02345	AW164_RS07195	MI1_RS07920	LMES_RS08020	WZ78_RS04300	WZ79_RS06265	WZ81_RS04235	L963_RS02425	TY48_RS05640
COG0769	M	UDP-N-acetylmuramyl peptide synthase	17	LMDMO_RS02055	LNMR_RS01800	LH61_RS03335	HMPREF0555_RS03120	LEUM_RS03580	A0E46_RS03545	ARA01_03550	ARA02_RS03595	NH16_RS07210	AW164_RS03180	MI1_RS03550	LMES_RS03530	WZ78_RS01435	WZ79_RS04990	WZ81_RS02330	L963_RS05030	TY48_RS07660
COG0528	F	UMP kinase	17	LMDMO_RS07875	LNMR_RS07360	LH61_RS04990	HMPREF0555_RS00475	LEUM_RS05845	A0E46_RS05365	ARA01_05535	ARA02_RS05485	NH16_RS08920	AW164_RS04675	MI1_RS05435	LMES_RS05265	WZ78_RS03470	WZ79_RS05460	WZ81_RS06635	L963_RS04070	TY48_RS04055
COG1968	V	undecaprenyl-diphosphatase	17	LMDMO_RS06075	LNMR_RS06390	LH61_RS00355	HMPREF0555_RS06155	LEUM_RS00630	A0E46_RS00600	ARA01_00605	ARA02_RS00615	NH16_RS04160	AW164_RS00320	MI1_RS00605	LMES_RS00595	WZ78_RS05145	WZ79_RS02680	WZ81_RS03430	L963_RS00335	TY48_RS05945
COG0589	T	universal stress protein UspA	17	LMDMO_RS00105	LNMR_RS05160	LH61_RS01375	HMPREF0555_RS04965	LEUM_RS01645	A0E46_RS01610	ARA01_01615	ARA02_RS01655	NH16_RS05225	AW164_RS01225	MI1_RS01615	LMES_RS01595	WZ78_RS00495	WZ79_RS03935	WZ81_RS01465	L963_RS09615	TY48_RS02680
COG0589	T	universal stress protein UspA	17	LMDMO_RS07495	LNMR_RS07925	LH61_RS08045	HMPREF0555_RS05705	LEUM_RS09005	A0E46_RS08805	ARA01_08290	ARA02_RS08355	NH16_RS02630	AW164_RS07450	MI1_RS08200	LMES_RS08310	WZ78_RS06475	WZ79_RS05750	WZ81_RS05265	L963_RS08270	TY48_RS01290
COG0035	F	uracil phosphoribosyltransferase	17	LMDMO_RS03975	LNMR_RS04215	LH61_RS06345	HMPREF0555_RS01780	LEUM_RS07030	A0E46_RS06880	ARA01_06600	ARA02_RS06635	NH16_RS00870	AW164_RS05720	MI1_RS06500	LMES_RS06325	WZ78_RS07465	WZ79_RS00465	WZ81_RS07305	L963_RS06315	TY48_RS00625
COG1573	L	uracil-DNA glycosylase	17	LMDMO_RS03835	LNMR_RS04075	LH61_RS06475	HMPREF0555_RS01920	LEUM_RS07175	A0E46_RS07020	ARA01_06740	ARA02_RS06775	NH16_RS01025	AW164_RS05860	MI1_RS06640	LMES_RS06470	WZ78_RS06070	WZ79_RS00605	WZ81_RS08330	L963_RS03290	TY48_RS00765
		uroporphyrinogen decarboxylase	17	LMDMO_RS06065	LNMR_RS06380	LH61_RS00365	HMPREF0555_RS07745	LEUM_RS00640	A0E46_RS00610	ARA01_00615	ARA02_RS00625	NH16_RS04170	AW164_RS00330	MI1_RS00615	LMES_RS00605	WZ78_RS08405	WZ79_RS07820	WZ81_RS03420	L963_RS00345	TY48_RS05935
		uroporphyrinogen III decarboxylase	17	LMDMO_RS06070	LNMR_RS06385	LH61_RS00360	HMPREF0555_RS07740	LEUM_RS00635	A0E46_RS00605	ARA01_00610	ARA02_RS00620	NH16_RS04165	AW164_RS00325	MI1_RS00610	LMES_RS00600	WZ78_RS08410	WZ79_RS07825	WZ81_RS03425	L963_RS00340	TY48_RS05940
COG1210	M	UTP--glucose-1-phosphate uridylyltransferase	17	LMDMO_RS01395	LNMR_RS00730	LH61_RS02680	HMPREF0555_RS03760	LEUM_RS02925	A0E46_RS02890	ARA01_02895	ARA02_RS02940	NH16_RS06525	AW164_RS02500	MI1_RS02895	LMES_RS02875	WZ78_RS02090	WZ79_RS01840	WZ81_RS00185	L963_RS01935	TY48_RS06985
COG0525	J	valine--tRNA ligase	17	LMDMO_RS00015	LNMR_RS05070	LH61_RS01285	HMPREF0555_RS06735	LEUM_RS01555	A0E46_RS01520	ARA01_01525	ARA02_RS01565	NH16_RS05135	AW164_RS01135	MI1_RS01525	LMES_RS01505	WZ78_RS00585	WZ79_RS03845	WZ81_RS01555	L963_RS01240	TY48_RS02770
		Xaa-Pro aminopeptidase	17	LMDMO_RS02750	LNMR_RS03280	LH61_RS05745	HMPREF0555_RS00935	LEUM_RS06465	A0E46_RS06325	ARA01_06025	ARA02_RS06070	NH16_RS00335	AW164_RS05175	MI1_RS05925	LMES_RS05760	WZ78_RS03150	WZ79_RS07030	WZ81_RS03085	L963_RS08610	TY48_RS08235
COG0503	F	xanthine phosphoribosyltransferase	17	LMDMO_RS05770	LNMR_RS02120	LH61_RS08925	HMPREF0555_RS07705	LEUM_RS10025	A0E46_RS09840	ARA01_09340	ARA02_RS09395	NH16_RS03570	AW164_RS08370	MI1_RS09250	LMES_RS09345	WZ78_RS05335	WZ79_RS03385	WZ81_RS05930	L963_RS02755	TY48_RS04740
COG1426	S	XRE family transcriptional regulator	17	LMDMO_RS01315	LNMR_RS00650	LH61_RS02600	HMPREF0555_RS03840	LEUM_RS02845	A0E46_RS02810	ARA01_02815	ARA02_RS02860	NH16_RS06445	AW164_RS02420	MI1_RS02815	LMES_RS02795	WZ78_RS02170	WZ79_RS01920	WZ81_RS00265	L963_RS01855	TY48_RS06905
COG1739	S	YigZ family protein	17	LMDMO_RS04660	LNMR_RS04735	LH61_RS00925	HMPREF0555_RS07105	LEUM_RS01185	A0E46_RS01140	ARA01_01145	ARA02_RS01165	NH16_RS04710	AW164_RS00755	MI1_RS01145	LMES_RS01135	WZ78_RS01085	WZ79_RS06750	WZ81_RS04510	L963_RS00785	TY48_RS03140
COG1121	P	zinc ABC transporter ATPase	17	LMDMO_RS08100	LNMR_RS07680	LH61_RS07225	HMPREF0555_RS02610	LEUM_RS07880	A0E46_RS07730	ARA01_07470	ARA02_RS07520	NH16_RS01770	AW164_RS06600	MI1_RS07380	LMES_RS07210	WZ78_RS05730	WZ79_RS01310	WZ81_RS04950	L963_RS08050	TY48_RS06640
		zinc metalloprotease HtpX	17	LMDMO_RS01595	LNMR_RS00930	LH61_RS02880	HMPREF0555_RS03575	LEUM_RS03125	A0E46_RS03090	ARA01_03095	ARA02_RS03140	NH16_RS06725	AW164_RS02700	MI1_RS03095	LMES_RS03070	WZ78_RS01890	WZ79_RS01640	WZ81_RS01880	L963_RS04580	TY48_RS07185
COG1064	R	zinc-dependent alcohol dehydrogenase	17	LMDMO_RS05180	LNMR_RS02720	LH61_RS08330	HMPREF0555_RS05970	LEUM_RS09340	A0E46_RS09150	ARA01_08650	ARA02_RS08700	NH16_RS02920	AW164_RS07775	MI1_RS08560	LMES_RS08655	WZ78_RS09455	WZ79_RS06475	WZ81_RS07050	L963_RS08800	TY48_RS00070
COG0612	R	Zn-dependent peptidase	17	LMDMO_RS01305	LNMR_RS00640	LH61_RS02590	HMPREF0555_RS03850	LEUM_RS02835	A0E46_RS02800	ARA01_02805	ARA02_RS02850	NH16_RS06435	AW164_RS02410	MI1_RS02805	LMES_RS02785	WZ78_RS02180	WZ79_RS01930	WZ81_RS00275	L963_RS01845	TY48_RS06895
COG0612	R	Zn-dependent peptidase	17	LMDMO_RS01310	LNMR_RS00645	LH61_RS02595	HMPREF0555_RS03845	LEUM_RS02840	A0E46_RS02805	ARA01_02810	ARA02_RS02855	NH16_RS06440	AW164_RS02415	MI1_RS02810	LMES_RS02790	WZ78_RS02175	WZ79_RS01925	WZ81_RS00270	L963_RS01850	TY48_RS06900
COG1893	H	2-dehydropantoate 2-reductase	16		LNMR_RS04025	LH61_RS06525	HMPREF0555_RS01970	LEUM_RS07225	A0E46_RS07070	ARA01_06790	ARA02_RS06825	NH16_RS01075	AW164_RS05910	MI1_RS06690	LMES_RS06520	WZ78_RS06020	WZ79_RS00655	WZ81_RS06250	L963_RS03340	TY48_RS00815
COG0473	CE	3-isopropylmalate dehydrogenase	16	LMDMO_RS05620	LNMR_RS02270	LH61_RS08785	HMPREF0555_RS05540	LEUM_RS09885	A0E46_RS09700	ARA01_09200	ARA02_RS09255	NH16_RS03430	AW164_RS08230	MI1_RS09110	LMES_RS09205	WZ78_RS05195	WZ79_RS03525		L963_RS06715	TY48_RS04880
COG0620	E	5-methyltetrahydropteroyltriglutamate-- homocysteine S-methyltransferase	16	LMDMO_RS07045	LNMR_RS06080		HMPREF0555_RS06575	LEUM_RS08745	A0E46_RS08550	ARA01_08035	ARA02_RS08095	NH16_RS02375	AW164_RS07220	MI1_RS07945	LMES_RS08055	WZ78_RS06735	WZ79_RS06240	WZ81_RS04265	L963_RS02450	TY48_RS05665
COG1028	IQR	acetoin reductase	16	LMDMO_RS06155	LNMR_RS06470	LH61_RS00295	HMPREF0555_RS06220	LEUM_RS00550	A0E46_RS00540	ARA01_00545	ARA02_RS00555	NH16_RS04100	AW164_RS00260	MI1_RS00545	LMES_RS00535	WZ78_RS05065	WZ79_RS02760	WZ81_RS03490		TY48_RS06005
COG0028	EH	acetolactate synthase	16	LMDMO_RS05375	LNMR_RS02520		HMPREF0555_RS05410	LEUM_RS09535	A0E46_RS09345	ARA01_08845	ARA02_RS08895	NH16_RS03120	AW164_RS07970	MI1_RS08755	LMES_RS08850	WZ78_RS03980	WZ79_RS06670	WZ81_RS07245	L963_RS05815	TY48_RS02320
COG0028	EH	acetolactate synthase, large subunit, biosynthetic type	16	LMDMO_RS05380	LNMR_RS02515		HMPREF0555_RS05405	LEUM_RS09540	A0E46_RS09350	ARA01_08850	ARA02_RS08900	NH16_RS03125	AW164_RS07975	MI1_RS08760	LMES_RS08855	WZ78_RS03985	WZ79_RS06675	WZ81_RS07250	L963_RS05810	TY48_RS02315
COG1814	S	membrane protein	16	LMDMO_RS06880	LNMR_RS05920		HMPREF0555_RS06420	LEUM_RS08585	A0E46_RS08380	ARA01_07875	ARA02_RS07925	NH16_RS02210	AW164_RS07060	MI1_RS07785	LMES_RS07885	WZ78_RS04435	WZ79_RS06400	WZ81_RS04100	L963_RS02290	TY48_RS05505
COG1814	S	membrane protein	16	LMDMO_RS03925	LNMR_RS04165	LH61_RS06390	HMPREF0555_RS01830	LEUM_RS07080	A0E46_RS06930	ARA01_06650	ARA02_RS06685	NH16_RS00920	AW164_RS05770	MI1_RS06550	LMES_RS06375		WZ79_RS00515	WZ81_RS08240	L963_RS06265	TY48_RS00675
COG1814	S	membrane protein	16	LMDMO_RS03825	LNMR_RS04065	LH61_RS06485	HMPREF0555_RS01930	LEUM_RS07185	A0E46_RS07030	ARA01_06750	ARA02_RS06785	NH16_RS01035	AW164_RS05870	MI1_RS06650	LMES_RS06480	WZ78_RS06060	WZ79_RS00615		L963_RS03300	TY48_RS00775
COG1814	S	membrane protein	16	LMDMO_RS00055	LNMR_RS05110	LH61_RS01325		LEUM_RS01595	A0E46_RS01560	ARA01_01565	ARA02_RS01605	NH16_RS05175	AW164_RS01175	MI1_RS01565	LMES_RS01545	WZ78_RS00545	WZ79_RS03885	WZ81_RS01515	L963_RS01280	TY48_RS02730
COG1464	P	metal ABC transporter substrate-binding protein	16	LMDMO_RS06150	LNMR_RS06465	LH61_RS00300	HMPREF0555_RS06215	LEUM_RS00555	A0E46_RS00545	ARA01_00550	ARA02_RS00560	NH16_RS04105	AW164_RS00265	MI1_RS00550	LMES_RS00540	WZ78_RS05070	WZ79_RS02755	WZ81_RS03485		TY48_RS06000
COG0477	GEPR	MFS transporter	16	LMDMO_RS00495	LNMR_RS05550	LH61_RS01765	HMPREF0555_RS04620	LEUM_RS02035	A0E46_RS02000	ARA01_02005		NH16_RS05630	AW164_RS01615	MI1_RS02005	LMES_RS01985	WZ78_RS00105	WZ79_RS04325	WZ81_RS01075	L963_RS01465	TY48_RS01965
COG0431	R	ACP phosphodiesterase	16	LMDMO_RS06840	LNMR_RS07155	LH61_RS03900	HMPREF0555_RS02795	LEUM_RS04265	A0E46_RS04215	ARA01_04340	ARA02_RS04270		AW164_RS03840	MI1_RS04240	LMES_RS04200	WZ78_RS07690	WZ79_RS07995	WZ81_RS08615	L963_RS06385	TY48_RS05015
COG3884	I	acyl-ACP thioesterase	16	LMDMO_RS04850	LNMR_RS04545	LH61_RS01105		LEUM_RS01365	A0E46_RS01325	ARA01_01330	ARA02_RS01360	NH16_RS04890	AW164_RS00940	MI1_RS01330	LMES_RS01315	WZ78_RS00905	WZ79_RS06930	WZ81_RS04330	L963_RS00965	TY48_RS02960
COG1254	C	acylphosphatase	16	LMDMO_RS09230	LNMR_RS05760	LH61_RS07455	HMPREF0555_RS06320	LEUM_RS08430	A0E46_RS08230	ARA01_07725		NH16_RS02045	AW164_RS06900	MI1_RS07635	LMES_RS07730	WZ78_RS04590	WZ79_RS04545	WZ81_RS03950	L963_RS03155	TY48_RS03575
COG4862	OTN	adaptor protein MecA	16	LMDMO_RS08220	LNMR_RS07560	LH61_RS07340	HMPREF0555_RS02730	LEUM_RS08295	A0E46_RS08095	ARA01_07590		NH16_RS01910	AW164_RS06785	MI1_RS07500	LMES_RS07595	WZ78_RS05850	WZ79_RS08315	WZ81_RS04830	L963_RS06125	TY48_RS03695
COG0628	R	AI-2E family transporter	16	LMDMO_RS07040		LH61_RS07800	HMPREF0555_RS08465	LEUM_RS08740	A0E46_RS08535	ARA01_08030	ARA02_RS08080	NH16_RS02370	AW164_RS07215	MI1_RS07940	LMES_RS08040	WZ78_RS06740	WZ79_RS06245	WZ81_RS04260	L963_RS02445	TY48_RS05660
COG0628	R	AI-2E family transporter	16	LMDMO_RS07440		LH61_RS08090	HMPREF0555_RS05750	LEUM_RS09060	A0E46_RS08850	ARA01_08335	ARA02_RS08400	NH16_RS02675	AW164_RS07505	MI1_RS08245	LMES_RS08355	WZ78_RS06420	WZ79_RS05805	WZ81_RS05310	L963_RS08315	TY48_RS01235
		peroxiredoxin	16	LMDMO_RS03920	LNMR_RS04160	LH61_RS06395	HMPREF0555_RS01835	LEUM_RS07085	A0E46_RS06935	ARA01_06655	ARA02_RS06690	NH16_RS00925	AW164_RS05775	MI1_RS06555	LMES_RS06380		WZ79_RS00520	WZ81_RS08245	L963_RS06260	TY48_RS00680
COG1040	R	amidophosphoribosyltransferase	16	LMDMO_RS04670	LNMR_RS04725	LH61_RS00935	HMPREF0555_RS07095	LEUM_RS01195	A0E46_RS01150	ARA01_01155	ARA02_RS01175	NH16_RS04720	AW164_RS00765	MI1_RS01155	LMES_RS01145	WZ78_RS01075	WZ79_RS06760		L963_RS00795	TY48_RS03130
COG0765	E	amino acid ABC transporter permease	16	LMDMO_RS06050	LNMR_RS06365	LH61_RS00380	HMPREF0555_RS07760	LEUM_RS00655	A0E46_RS00625	ARA01_00630	ARA02_RS00640	NH16_RS04185	AW164_RS00345	MI1_RS00630	LMES_RS00620	WZ78_RS08390	WZ79_RS07805		L963_RS00360	TY48_RS05920
COG0147	EH	anthranilate synthase component I	16	LMDMO_RS07745	LNMR_RS07490	LH61_RS04860	HMPREF0555_RS00345	LEUM_RS05715	A0E46_RS05235	ARA01_05405	ARA02_RS05615	NH16_RS08790	AW164_RS04545	MI1_RS05305	LMES_RS05135	WZ78_RS03340	WZ79_RS05590		L963_RS03940	TY48_RS04185
COG0436	E	aspartate aminotransferase	16	LMDMO_RS05930	LNMR_RS01960	LH61_RS09085	HMPREF0555_RS07545	LEUM_RS00095	A0E46_RS00090	ARA01_00090	ARA02_RS00090	NH16_RS03730	AW164_RS08530	MI1_RS00090	LMES_RS00090	WZ78_RS05495	WZ79_RS03225		L963_RS00115	TY48_RS04580
COG0160	E	aspartate aminotransferase family protein	16	LMDMO_RS01180	LNMR_RS00520	LH61_RS02470	HMPREF0555_RS03970	LEUM_RS02715	A0E46_RS02680	ARA01_02685		NH16_RS06315	AW164_RS02290	MI1_RS02685	LMES_RS02665	WZ78_RS02300	WZ79_RS02050	WZ81_RS00395	L963_RS01725	TY48_RS06775
COG4928	R	ATPase	16	LMDMO_RS00780	LNMR_RS00125	LH61_RS02085	HMPREF0555_RS04315	LEUM_RS02320	A0E46_RS02285	ARA01_02290		NH16_RS05915	AW164_RS01895	MI1_RS02290	LMES_RS02270	WZ78_RS07195	WZ79_RS02440	WZ81_RS00790	L963_RS02025	TY48_RS01680
		beta-1,6-galactofuranosyltransferase	16	LMDMO_RS00585	LNMR_RS05640	LH61_RS01890	HMPREF0555_RS04530	LEUM_RS02125	A0E46_RS02090	ARA01_02095		NH16_RS05720	AW164_RS01705	MI1_RS02095	LMES_RS02075	WZ78_RS00015	WZ79_RS04415	WZ81_RS00985	L963_RS03760	TY48_RS01875
COG0764	I	beta-hydroxyacyl-ACP dehydratase	16	LMDMO_RS05015	LNMR_RS04375	LH61_RS01260	HMPREF0555_RS06760		A0E46_RS01490	ARA01_01495	ARA02_RS01535	NH16_RS05060	AW164_RS01105	MI1_RS01495	LMES_RS01480	WZ78_RS00740	WZ79_RS03690	WZ81_RS01705	L963_RS01130	TY48_RS02795
COG0351	H	hydroxymethylpyrimidine/phosphomethylpyrimidine kinase	16	LMDMO_RS00830	LNMR_RS00175	LH61_RS02125	HMPREF0555_RS04265	LEUM_RS02370	A0E46_RS02335	ARA01_02340		NH16_RS05965	AW164_RS01945	MI1_RS02340	LMES_RS02320	WZ78_RS07145	WZ79_RS02390	WZ81_RS00740	L963_RS02075	TY48_RS01630
COG0138	F	bifunctional phosphoribosylaminoimidazolecarboxamide formyltransferase/inosine monophosphate cyclohydrolase	16	LMDMO_RS02020	LNMR_RS01835	LH61_RS03300	HMPREF0555_RS03155	LEUM_RS03545	A0E46_RS03510	ARA01_03515		NH16_RS07175	AW164_RS03145	MI1_RS03515	LMES_RS03495	WZ78_RS01470	WZ79_RS05025	WZ81_RS02295	L963_RS04995	TY48_RS07625
COG1502	I	cardiolipin synthase	16		LNMR_RS00635	LH61_RS02585	HMPREF0555_RS03855	LEUM_RS02830	A0E46_RS02795	ARA01_02800	ARA02_RS02845	NH16_RS06430	AW164_RS02405	MI1_RS02800	LMES_RS02780	WZ78_RS02185	WZ79_RS01935	WZ81_RS00280	L963_RS01840	TY48_RS06890
		energy-coupling factor ABC transporter ATP-binding protein	16	LMDMO_RS05450	LNMR_RS02445	LH61_RS08585	HMPREF0555_RS05335	LEUM_RS09610	A0E46_RS09420	ARA01_08920		NH16_RS03195	AW164_RS08045	MI1_RS08830	LMES_RS08925	WZ78_RS04055	WZ79_RS08795	WZ81_RS07830	L963_RS06925	TY48_RS02245
		cobalt transporter	16	LMDMO_RS00095	LNMR_RS05150	LH61_RS01365	HMPREF0555_RS04975	LEUM_RS01635	A0E46_RS01600	ARA01_01605		NH16_RS05215	AW164_RS01215	MI1_RS01605	LMES_RS01585	WZ78_RS00505	WZ79_RS03925	WZ81_RS01475	L963_RS09625	TY48_RS02690
		competence protein ComX	16	LMDMO_RS07170		LH61_RS07925	HMPREF0555_RS05025	LEUM_RS08870	A0E46_RS08675	ARA01_08160	ARA02_RS08220	NH16_RS02500	AW164_RS07345	MI1_RS08070	LMES_RS08180	WZ78_RS06610	WZ79_RS06115	WZ81_RS08385	L963_RS02575	TY48_RS05790
COG1878	R	cyclase	16	LMDMO_RS03545	LNMR_RS03780		HMPREF0555_RS02200	LEUM_RS07455	A0E46_RS07300	ARA01_07045	ARA02_RS07080	NH16_RS01310	AW164_RS06175	MI1_RS06955	LMES_RS06775	WZ78_RS07710	WZ79_RS00885	WZ81_RS06480	L963_RS03570	TY48_RS09105
COG2230	M	cyclopropane-fatty-acyl-phospholipid synthase	16	LMDMO_RS02325	LNMR_RS01530	LH61_RS03620		LEUM_RS03850	A0E46_RS03815	ARA01_03820	ARA02_RS03865	NH16_RS07485	AW164_RS03450	MI1_RS03820	LMES_RS03800	WZ78_RS06795	WZ79_RS04720	WZ81_RS02600	L963_RS04420	TY48_RS07930
COG0031	E	cysteine synthase	16	LMDMO_RS03165	LNMR_RS08735	LH61_RS05535	HMPREF0555_RS00750	LEUM_RS06285	A0E46_RS06140	ARA01_05845		NH16_RS00110	AW164_RS04975	MI1_RS05745	LMES_RS05575	WZ78_RS03780	WZ79_RS07210	WZ81_RS02615	L963_RS08425	TY48_RS08395
COG0031	E	cysteine synthase	16	LMDMO_RS03165	LNMR_RS08735	LH61_RS05535	HMPREF0555_RS00750	LEUM_RS06285	A0E46_RS06140	ARA01_05845		NH16_RS00110	AW164_RS04975	MI1_RS05745	LMES_RS05575	WZ78_RS03780	WZ79_RS07210	WZ81_RS02615	L963_RS08425	TY48_RS08395
COG0178	L	daunorubicin resistance protein DrrC	16	LMDMO_RS06795	LNMR_RS07110	LH61_RS03950	HMPREF0555_RS02745	LEUM_RS04310	A0E46_RS04260	ARA01_04390	ARA02_RS04315	NH16_RS07645	AW164_RS03885	MI1_RS04290	LMES_RS04245	WZ78_RS07650	WZ79_RS08035		L963_RS06335	TY48_RS05060
COG0132	H	dethiobiotin synthase	16	LMDMO_RS04955	LNMR_RS04440		HMPREF0555_RS06820	LEUM_RS01470	A0E46_RS01430	ARA01_01435	ARA02_RS01475	NH16_RS05000	AW164_RS01045	MI1_RS01435	LMES_RS01420	WZ78_RS00800	WZ79_RS03630	WZ81_RS01765	L963_RS01070	TY48_RS02855
COG0537	FGR	diadenosine tetraphosphate hydrolase	16	LMDMO_RS09075	LNMR_RS07210	LH61_RS05395	HMPREF0555_RS00610	LEUM_RS05995	A0E46_RS05540	ARA01_05685	ARA02_RS05305		AW164_RS04825	MI1_RS05585	LMES_RS05415	WZ78_RS03620	WZ79_RS05310	WZ81_RS09360	L963_RS02155	TY48_RS03905
COG2001	S	division/cell wall cluster transcriptional repressor MraZ	16	LMDMO_RS03665		LH61_RS06645	HMPREF0555_RS02090	LEUM_RS07345	A0E46_RS07190	ARA01_06910	ARA02_RS06945	NH16_RS01195	AW164_RS06030	MI1_RS06810	LMES_RS06640	WZ78_RS05900	WZ79_RS00775	WZ81_RS06370	L963_RS03460	TY48_RS00935
COG0323	L	DNA mismatch repair protein MutL	16	LMDMO_RS07920	LNMR_RS07855	LH61_RS07050		LEUM_RS07705	A0E46_RS07555	ARA01_07295	ARA02_RS07345	NH16_RS01595	AW164_RS06425	MI1_RS07205	LMES_RS07035	WZ78_RS05555	WZ79_RS01135	WZ81_RS05125	L963_RS02980	TY48_RS06465
COG0358	L	DNA primase	16	LMDMO_RS03255	LNMR_RS08640	LH61_RS05430	HMPREF0555_RS00685		A0E46_RS05610	ARA01_05755	ARA02_RS05235	NH16_RS09155	AW164_RS04895	MI1_RS05655	LMES_RS05485	WZ78_RS03690	WZ79_RS05240	WZ81_RS08035	L963_RS02225	TY48_RS03835
COG0758	LU	DNA processing protein DprA	16	LMDMO_RS03215	LNMR_RS08680	LH61_RS05485	HMPREF0555_RS00705	LEUM_RS06235	A0E46_RS06090	ARA01_05795	ARA02_RS05835		AW164_RS04925	MI1_RS05695	LMES_RS05525	WZ78_RS03730	WZ79_RS09685	WZ81_RS08075	L963_RS02620	TY48_RS03805
COG1088	M	dTDP-glucose 4,6-dehydratase	16	LMDMO_RS04055	LNMR_RS02815	LH61_RS06290	HMPREF0555_RS08110	LEUM_RS06940	A0E46_RS06790	ARA01_06505	ARA02_RS06545	NH16_RS00780	AW164_RS05630	MI1_RS06405	LMES_RS06230	WZ78_RS07375	WZ79_RS00375	WZ81_RS07390		TY48_RS00540
COG0148	G	enolase	16	LMDMO_RS04395	LNMR_RS04760	LH61_RS00900	HMPREF0555_RS07130	LEUM_RS01160	A0E46_RS01115	ARA01_01120	ARA02_RS01140	NH16_RS04685		MI1_RS01120	LMES_RS01110	WZ78_RS01110	WZ79_RS06725	WZ81_RS04535	L963_RS00760	TY48_RS03165
COG2171	E	2,3,4,5-tetrahydropyridine-2,6-dicarboxylate N-acetyltransferase	16	LMDMO_RS01725	LNMR_RS01060	LH61_RS03010	HMPREF0555_RS03450	LEUM_RS03255	A0E46_RS03220	ARA01_03225	ARA02_RS03270	NH16_RS06875	AW164_RS02855	MI1_RS03225	LMES_RS03205	WZ78_RS01760	WZ79_RS01510	WZ81_RS02005		TY48_RS07335
		FAD-dependent oxidoreductase	16	LMDMO_RS05830	LNMR_RS02060	LH61_RS08985	HMPREF0555_RS07645	LEUM_RS10085	A0E46_RS09900	ARA01_09400		NH16_RS03630	AW164_RS08430	MI1_RS09920	LMES_RS09405	WZ78_RS05395	WZ79_RS03325	WZ81_RS07625	L963_RS02815	TY48_RS04680
COG2116	P	formate transporter	16	LMDMO_RS02425	LNMR_RS02960	LH61_RS06060	HMPREF0555_RS01675	LEUM_RS06790	A0E46_RS06640	ARA01_06355	ARA02_RS06400	NH16_RS00665	AW164_RS05490	MI1_RS06255	LMES_RS06075	WZ78_RS02580	WZ79_RS00260	WZ81_RS06885		TY48_RS00445
COG2610	GE	gluconate permease	16	LMDMO_RS01170	LNMR_RS00510	LH61_RS02460	HMPREF0555_RS03980	LEUM_RS02705		ARA01_02675	ARA02_RS02720	NH16_RS06305	AW164_RS02280	MI1_RS02675	LMES_RS02655	WZ78_RS02310	WZ79_RS02060	WZ81_RS00405	L963_RS01715	TY48_RS06765
COG4975	G	glucose transporter	16	LMDMO_RS00760	LNMR_RS00105	LH61_RS02065	HMPREF0555_RS04335	LEUM_RS02300	A0E46_RS02265	ARA01_02270	ARA02_RS02310	NH16_RS05895	AW164_RS01875	MI1_RS02270		WZ78_RS07215	WZ79_RS02460	WZ81_RS00810	L963_RS02005	TY48_RS01700
COG0580	G	glycerol transporter	16	LMDMO_RS06465	LNMR_RS06780	LH61_RS00050		LEUM_RS00240	A0E46_RS00235	ARA01_00235	ARA02_RS00235	NH16_RS03890	AW164_RS00050	MI1_RS00235	LMES_RS00230	WZ78_RS04815	WZ79_RS03080	WZ81_RS03720	L963_RS00260	TY48_RS06215
COG0584	C	glycerophosphodiester phosphodiesterase	16	LMDMO_RS01475	LNMR_RS00810	LH61_RS02760	HMPREF0555_RS03680	LEUM_RS03005	A0E46_RS02970	ARA01_02975	ARA02_RS03020	NH16_RS06605	AW164_RS02580	MI1_RS02975	LMES_RS02955	WZ78_RS02010	WZ79_RS01760	WZ81_RS00105		TY48_RS07065
COG3597	S	GTPase	16	LMDMO_RS06835	LNMR_RS07150	LH61_RS03905	HMPREF0555_RS02790	LEUM_RS04270	A0E46_RS04220	ARA01_04345	ARA02_RS04275		AW164_RS03845	MI1_RS04245	LMES_RS04205	WZ78_RS07685	WZ79_RS08000	WZ81_RS08620	L963_RS06380	TY48_RS05020
COG0194	F	guanylate kinase	16	LMDMO_RS07535	LNMR_RS07880	LH61_RS08005	HMPREF0555_RS05660	LEUM_RS08965	A0E46_RS08765	ARA01_08250		NH16_RS02590	AW164_RS07410	MI1_RS08160	LMES_RS08270	WZ78_RS06520	WZ79_RS05710	WZ81_RS05225	L963_RS06615	TY48_RS01330
COG0561	R	haloacid dehalogenase	16	LMDMO_RS03370	LNMR_RS03605	LH61_RS06950	HMPREF0555_RS02355	LEUM_RS07630	A0E46_RS07480	ARA01_07220	ARA02_RS07270		AW164_RS06350	MI1_RS07130	LMES_RS06960	WZ78_RS07885	WZ79_RS01060	WZ81_RS05200	L963_RS02905	TY48_RS06390
COG0561	R	haloacid dehalogenase	16	LMDMO_RS06505	LNMR_RS06820	LH61_RS00010	HMPREF0555_RS05080	LEUM_RS00200	A0E46_RS00195	ARA01_00195		NH16_RS03850	AW164_RS00010	MI1_RS00195	LMES_RS00190	WZ78_RS04775	WZ79_RS03120	WZ81_RS03760	L963_RS00220	TY48_RS06255
COG1420	K	heat-inducible transcription repressor HrcA	16	LMDMO_RS02635	LNMR_RS03170	LH61_RS05850		LEUM_RS06580	A0E46_RS06430	ARA01_06145	ARA02_RS06190	NH16_RS00455	AW164_RS05280	MI1_RS06045	LMES_RS05865	WZ78_RS02790	WZ79_RS00050	WZ81_RS03215	L963_RS08215	TY48_RS00235
COG0642	T	histidine kinase	16	LMDMO_RS05885	LNMR_RS02005	LH61_RS09040		LEUM_RS00050	A0E46_RS00045	ARA01_00045	ARA02_RS00045	NH16_RS03685	AW164_RS08485	MI1_RS00045	LMES_RS00045	WZ78_RS05450	WZ79_RS03270	WZ81_RS07680	L963_RS00070	TY48_RS04625
COG0642	T	histidine kinase	16	LMDMO_RS09235	LNMR_RS05765	LH61_RS07460	HMPREF0555_RS06325	LEUM_RS08435	A0E46_RS08235	ARA01_07730		NH16_RS02050	AW164_RS06905	MI1_RS07640	LMES_RS07735	WZ78_RS04585	WZ79_RS04550	WZ81_RS03955	L963_RS03160	TY48_RS03570
		hydrocarbon-binding protein	16	LMDMO_RS01440	LNMR_RS00775	LH61_RS02725	HMPREF0555_RS03715	LEUM_RS02970	A0E46_RS02935	ARA01_02940	ARA02_RS02985		AW164_RS02545	MI1_RS02940	LMES_RS02920	WZ78_RS02045	WZ79_RS01795	WZ81_RS00140	L963_RS06850	TY48_RS07030
COG0791	M	hydrolase	16	LMDMO_RS01610	LNMR_RS00945	LH61_RS02895		LEUM_RS03140	A0E46_RS03105	ARA01_03110	ARA02_RS03155	NH16_RS06740	AW164_RS02715	MI1_RS03110	LMES_RS03085	WZ78_RS01875	WZ79_RS01625	WZ81_RS01895	L963_RS04595	TY48_RS07200
COG2145	H	hydroxyethylthiazole kinase	16	LMDMO_RS00825	LNMR_RS00170	LH61_RS02120	HMPREF0555_RS04270	LEUM_RS02365	A0E46_RS02330	ARA01_02335	ARA02_RS02375	NH16_RS05960	AW164_RS01940	MI1_RS02335	LMES_RS02315	WZ78_RS07150	WZ79_RS02395		L963_RS02070	TY48_RS01635
		hypothetical protein	16	LMDMO_RS01410	LNMR_RS00745	LH61_RS02695	HMPREF0555_RS03745	LEUM_RS02940	A0E46_RS02905	ARA01_02910	ARA02_RS02955	NH16_RS06540	AW164_RS02515	MI1_RS02910	LMES_RS02890	WZ78_RS02075	WZ79_RS01825		L963_RS01950	TY48_RS07000
COG0282	C	acetate kinase	16	LMDMO_RS03200	LNMR_RS08695		HMPREF0555_RS00720	LEUM_RS06250	A0E46_RS06105	ARA01_05810	ARA02_RS05850	NH16_RS00050	AW164_RS04940	MI1_RS05710	LMES_RS05540	WZ78_RS03745	WZ79_RS09700	WZ81_RS08090	L963_RS02635
		hypothetical protein	16	LMDMO_RS03740	LNMR_RS03980	LH61_RS06570	HMPREF0555_RS02015	LEUM_RS07270	A0E46_RS07115	ARA01_06835	ARA02_RS06870	NH16_RS01120	AW164_RS05955	MI1_RS06735	LMES_RS06565	WZ78_RS05975	WZ79_RS00700	WZ81_RS06295		TY48_RS00860
		hypothetical protein	16	LMDMO_RS06870	LNMR_RS05910	LH61_RS07605	HMPREF0555_RS06410	LEUM_RS08575	A0E46_RS08370	ARA01_07865	ARA02_RS07915	NH16_RS02200	AW164_RS07050	MI1_RS07775	LMES_RS07875	WZ78_RS04445	WZ79_RS06410		L963_RS02280	TY48_RS05495
COG1814	S	membrane protein	16	LMDMO_RS07550	LNMR_RS07865	LH61_RS07990	HMPREF0555_RS05645	LEUM_RS08950	A0E46_RS08750	ARA01_08235	ARA02_RS08295		AW164_RS07395	MI1_RS08145	LMES_RS08255	WZ78_RS06535	WZ79_RS05695	WZ81_RS05210	L963_RS06600	TY48_RS01345
		hypothetical protein	16	LMDMO_RS03330	LNMR_RS03565	LH61_RS06990		LEUM_RS07670	A0E46_RS07520	ARA01_07260	ARA02_RS07310	NH16_RS01560	AW164_RS06390	MI1_RS07170	LMES_RS07000	WZ78_RS05520	WZ79_RS01100	WZ81_RS05160	L963_RS02945	TY48_RS06430
		hypothetical protein	16	LMDMO_RS04385	LNMR_RS04770	LH61_RS00890	HMPREF0555_RS07140	LEUM_RS01150	A0E46_RS01105	ARA01_01110	ARA02_RS01130	NH16_RS04675		MI1_RS01110	LMES_RS01100	WZ78_RS01120	WZ79_RS06715	WZ81_RS04545	L963_RS00750	TY48_RS03175
		hypothetical protein	16	LMDMO_RS07080	LNMR_RS06115	LH61_RS07835	HMPREF0555_RS06610	LEUM_RS08780	A0E46_RS08585	ARA01_08070	ARA02_RS08130	NH16_RS02410	AW164_RS07255	MI1_RS07980	LMES_RS08090	WZ78_RS06700		WZ81_RS04300	L963_RS02485	TY48_RS05700
COG1814	S	membrane protein	16	LMDMO_RS02175	LNMR_RS01680	LH61_RS03455	HMPREF0555_RS03025	LEUM_RS03700	A0E46_RS03665	ARA01_03670		NH16_RS07335	AW164_RS03300	MI1_RS03670	LMES_RS03650	WZ78_RS06945	WZ79_RS04870	WZ81_RS02450	L963_RS04270	TY48_RS07780
		hypothetical protein	16	LMDMO_RS05700	LNMR_RS02185	LH61_RS08860	HMPREF0555_RS05460	LEUM_RS09960	A0E46_RS09775	ARA01_09275	ARA02_RS09330	NH16_RS03505	AW164_RS08305	MI1_RS09185	LMES_RS09280	WZ78_RS05270	WZ79_RS03450		L963_RS02690	TY48_RS04805
		hypothetical protein	16	LMDMO_RS03820	LNMR_RS04060		HMPREF0555_RS01935	LEUM_RS07190	A0E46_RS07035	ARA01_06755	ARA02_RS06790	NH16_RS01040	AW164_RS05875	MI1_RS06655	LMES_RS06485	WZ78_RS06055	WZ79_RS00620	WZ81_RS06215	L963_RS03305	TY48_RS00780
		hypothetical protein	16		LNMR_RS02305	LH61_RS08755	HMPREF0555_RS05560	LEUM_RS09850	A0E46_RS09665	ARA01_09165	ARA02_RS09220	NH16_RS03395	AW164_RS08195	MI1_RS09075	LMES_RS09170	WZ78_RS05160	WZ79_RS03560	WZ81_RS06105	L963_RS02880	TY48_RS04915
		hypothetical protein	16	LMDMO_RS05625	LNMR_RS02265	LH61_RS08790	HMPREF0555_RS05535	LEUM_RS09890	A0E46_RS09705	ARA01_09205	ARA02_RS09260	NH16_RS03435	AW164_RS08235	MI1_RS09115	LMES_RS09210	WZ78_RS05200	WZ79_RS03520		L963_RS06710	TY48_RS04875
		hypothetical protein	16	LMDMO_RS02335	LNMR_RS01520	LH61_RS03630	HMPREF0555_RS02865	LEUM_RS03860	A0E46_RS03825	ARA01_03830	ARA02_RS03875	NH16_RS07495	AW164_RS03460	MI1_RS03830	LMES_RS03810	WZ78_RS06785	WZ79_RS04710		L963_RS04430	TY48_RS07940
		hypothetical protein	16	LMDMO_RS02535	LNMR_RS03070	LH61_RS05950		LEUM_RS06680	A0E46_RS06530	ARA01_06245	ARA02_RS06290	NH16_RS00555	AW164_RS05380	MI1_RS06145	LMES_RS05965	WZ78_RS02690	WZ79_RS00150	WZ81_RS06995	L963_RS07935	TY48_RS00335
		hypothetical protein	16	LMDMO_RS02510	LNMR_RS03045	LH61_RS05975	HMPREF0555_RS01590	LEUM_RS06705	A0E46_RS06555	ARA01_06270		NH16_RS00580	AW164_RS05405	MI1_RS06170	LMES_RS05990	WZ78_RS02665	WZ79_RS00175	WZ81_RS06970	L963_RS07910	TY48_RS00360
		hypothetical protein	16	LMDMO_RS05815	LNMR_RS02075	LH61_RS08970	HMPREF0555_RS07660	LEUM_RS10070	A0E46_RS09885	ARA01_09385	ARA02_RS09440		AW164_RS08415	MI1_RS09905	LMES_RS09390	WZ78_RS05380	WZ79_RS03340	WZ81_RS07610	L963_RS02800	TY48_RS04695
COG1814	S	membrane protein	16	LMDMO_RS03325	LNMR_RS03560	LH61_RS06995	HMPREF0555_RS02400	LEUM_RS07675	A0E46_RS07525	ARA01_07265		NH16_RS01565	AW164_RS06395	MI1_RS07175	LMES_RS07005	WZ78_RS05525	WZ79_RS01105	WZ81_RS05155	L963_RS02950	TY48_RS06435
		hypothetical protein	16	LMDMO_RS07760	LNMR_RS07475	LH61_RS04875	HMPREF0555_RS00360	LEUM_RS05730	A0E46_RS05250	ARA01_05420	ARA02_RS05600	NH16_RS08805	AW164_RS04560	MI1_RS05320	LMES_RS05150	WZ78_RS03355	WZ79_RS05575		L963_RS03955	TY48_RS04170
COG0134	E	indole-3-glycerol-phosphate synthase	16	LMDMO_RS07760	LNMR_RS07475	LH61_RS04875	HMPREF0555_RS00360	LEUM_RS05730	A0E46_RS05250	ARA01_05420	ARA02_RS05600	NH16_RS08805	AW164_RS04560	MI1_RS05320	LMES_RS05150	WZ78_RS03355	WZ79_RS05575		L963_RS07935	TY48_RS00335
COG0059	EH	ketol-acid reductoisomerase	16	LMDMO_RS05370	LNMR_RS02525		HMPREF0555_RS05415	LEUM_RS09530	A0E46_RS09340	ARA01_08840	ARA02_RS08890	NH16_RS03115	AW164_RS07965	MI1_RS08750	LMES_RS08845	WZ78_RS03975	WZ79_RS06665		L963_RS03955	TY48_RS04170
COG1609	K	LacI family transcriptional regulator	16	LMDMO_RS08675	LNMR_RS01505	LH61_RS03645		LEUM_RS03875	A0E46_RS03840	ARA01_03845	ARA02_RS03890	NH16_RS07510	AW164_RS03475	MI1_RS03845	LMES_RS03825	WZ78_RS06770	WZ79_RS04695		L963_RS05820	TY48_RS02325
COG1609	K	LacI family transcriptional regulator	16	LMDMO_RS06815	LNMR_RS07130	LH61_RS03925	HMPREF0555_RS02770	LEUM_RS04290	A0E46_RS04240	ARA01_04365	ARA02_RS04295		AW164_RS03865	MI1_RS04265	LMES_RS04225	WZ78_RS07665	WZ79_RS08020		L963_RS04445	TY48_RS07955
COG0534	V	MATE family efflux transporter	16	LMDMO_RS08035	LNMR_RS07745	LH61_RS07160	HMPREF0555_RS02545		A0E46_RS07665	ARA01_07405	ARA02_RS07455	NH16_RS01705	AW164_RS06535	MI1_RS07315	LMES_RS07145	WZ78_RS05665	WZ79_RS01245		L963_RS06360	TY48_RS05040
COG1814	S	membrane protein	16	LMDMO_RS03325	LNMR_RS03560	LH61_RS06995	HMPREF0555_RS02400	LEUM_RS07675	A0E46_RS07525	ARA01_07265		NH16_RS01565	AW164_RS06395	MI1_RS07175	LMES_RS07005	WZ78_RS05525	WZ79_RS01105		L963_RS02015	TY48_RS01690
COG1814	S	membrane protein	16	LMDMO_RS06880	LNMR_RS05920		HMPREF0555_RS06420	LEUM_RS08585	A0E46_RS08380	ARA01_07875	ARA02_RS07925	NH16_RS02210	AW164_RS07060	MI1_RS07785	LMES_RS07885	WZ78_RS04435	WZ79_RS06400		L963_RS04270	TY48_RS07780
COG1814	S	membrane protein	16	LMDMO_RS03925	LNMR_RS04165	LH61_RS06390	HMPREF0555_RS01830	LEUM_RS07080	A0E46_RS06930	ARA01_06650	ARA02_RS06685	NH16_RS00920	AW164_RS05770	MI1_RS06550	LMES_RS06375		WZ79_RS00515		L963_RS06600	TY48_RS01345
COG1814	S	membrane protein	16	LMDMO_RS03825	LNMR_RS04065	LH61_RS06485	HMPREF0555_RS01930	LEUM_RS07185	A0E46_RS07030	ARA01_06750	ARA02_RS06785	NH16_RS01035	AW164_RS05870	MI1_RS06650	LMES_RS06480	WZ78_RS06060	WZ79_RS00615		L963_RS02950	TY48_RS06435
COG1814	S	membrane protein	16	LMDMO_RS00055	LNMR_RS05110	LH61_RS01325		LEUM_RS01595	A0E46_RS01560	ARA01_01565	ARA02_RS01605	NH16_RS05175	AW164_RS01175	MI1_RS01565	LMES_RS01545	WZ78_RS00545	WZ79_RS03885		L963_RS02290	TY48_RS05505
COG1464	P	metal ABC transporter substrate-binding protein	16	LMDMO_RS06150	LNMR_RS06465	LH61_RS00300	HMPREF0555_RS06215	LEUM_RS00555	A0E46_RS00545	ARA01_00550	ARA02_RS00560	NH16_RS04105	AW164_RS00265	MI1_RS00550	LMES_RS00540	WZ78_RS05070	WZ79_RS02755		L963_RS06265	TY48_RS00675
COG0477	GEPR	MFS transporter	16	LMDMO_RS00495	LNMR_RS05550	LH61_RS01765	HMPREF0555_RS04620	LEUM_RS02035	A0E46_RS02000	ARA01_02005		NH16_RS05630	AW164_RS01615	MI1_RS02005	LMES_RS01985	WZ78_RS00105	WZ79_RS04325		L963_RS03300	TY48_RS00775
COG0477	GEPR	MFS transporter	16	LMDMO_RS06370	LNMR_RS06685	LH61_RS00145	HMPREF0555_RS05220	LEUM_RS00335	A0E46_RS00330	ARA01_00330	ARA02_RS00330	NH16_RS03985		MI1_RS00330	LMES_RS00325	WZ78_RS04910	WZ79_RS02985		L963_RS01280	TY48_RS02730
COG0477	GEPR	MFS transporter permease	16	LMDMO_RS00320	LNMR_RS05375	LH61_RS01585	HMPREF0555_RS04800	LEUM_RS01860	A0E46_RS01825	ARA01_01830	ARA02_RS01870	NH16_RS05455	AW164_RS01440	MI1_RS01830	LMES_RS01810	WZ78_RS00280	WZ79_RS04150		L963_RS01285	TY48_RS02140
COG0477	GEPR	MFS transporter permease	16	LMDMO_RS05540		LH61_RS08710	HMPREF0555_RS05635	LEUM_RS09805	A0E46_RS09620	ARA01_09120		NH16_RS03350	AW164_RS08150	MI1_RS09030	LMES_RS09125	WZ78_RS04245	WZ79_RS07535	WZ81_RS06150	L963_RS02835	TY48_RS04960
		molecular chaperone	16	LMDMO_RS02710	LNMR_RS03240	LH61_RS05780	HMPREF0555_RS01305	LEUM_RS06505	A0E46_RS06360	ARA01_06070	ARA02_RS06115	NH16_RS00370	AW164_RS05210	MI1_RS05970		WZ78_RS02860	WZ79_RS10285	WZ81_RS03145	L963_RS07430	TY48_RS00160
COG1119	P	molybdenum ABC transporter ATP-binding protein	16	LMDMO_RS05385	LNMR_RS02510		HMPREF0555_RS05400	LEUM_RS09545	A0E46_RS09355	ARA01_08855	ARA02_RS08905	NH16_RS03130	AW164_RS07980	MI1_RS08765	LMES_RS08860	WZ78_RS03990	WZ79_RS06680	WZ81_RS07255	L963_RS05805	TY48_RS02310
COG1028	IQR	NAD(P)-dependent oxidoreductase	16	LMDMO_RS04060	LNMR_RS02820	LH61_RS06250	HMPREF0555_RS08105	LEUM_RS06935	A0E46_RS06785	ARA01_06500	ARA02_RS06540	NH16_RS00775	AW164_RS05625	MI1_RS06400	LMES_RS06225	WZ78_RS07370	WZ79_RS00370	WZ81_RS07395		TY48_RS00535
COG3201	H	nicotinamide mononucleotide transporter	16	LMDMO_RS03945	LNMR_RS04185	LH61_RS06370	HMPREF0555_RS01810	LEUM_RS07060	A0E46_RS06910	ARA01_06630	ARA02_RS06665	NH16_RS00900	AW164_RS05750	MI1_RS06530		WZ78_RS07495	WZ79_RS00495	WZ81_RS07275	L963_RS06285	TY48_RS00655
COG3613	F	nucleoside 2-deoxyribosyltransferase	16	LMDMO_RS07800	LNMR_RS07435	LH61_RS04915	HMPREF0555_RS00400	LEUM_RS05770	A0E46_RS05290	ARA01_05460		NH16_RS08845	AW164_RS04600	MI1_RS05360	LMES_RS05190	WZ78_RS03395	WZ79_RS05535	WZ81_RS06710	L963_RS03995	TY48_RS04130
COG0078	E	ornithine carbamoyltransferase	16	LMDMO_RS03885	LNMR_RS04125	LH61_RS06420	HMPREF0555_RS01865	LEUM_RS07120	A0E46_RS06970	ARA01_06690	ARA02_RS06725	NH16_RS00975	AW164_RS05810	MI1_RS06590	LMES_RS06415	WZ78_RS06120	WZ79_RS00555		L963_RS03235	TY48_RS00715
COG0461	F	orotate phosphoribosyltransferase	16	LMDMO_RS08965	LNMR_RS07320	LH61_RS05030	HMPREF0555_RS00515	LEUM_RS05885	A0E46_RS05405	ARA01_05575		NH16_RS08960	AW164_RS04715	MI1_RS05475	LMES_RS05305	WZ78_RS03510	WZ79_RS05420	WZ81_RS06595	L963_RS04110	TY48_RS04015
COG3340	E	peptidase	16	LMDMO_RS00785	LNMR_RS00130	LH61_RS02090		LEUM_RS02325	A0E46_RS02290	ARA01_02295	ARA02_RS02335	NH16_RS05920	AW164_RS01900	MI1_RS02295	LMES_RS02275	WZ78_RS07190	WZ79_RS02435	WZ81_RS00785	L963_RS02030	TY48_RS01675
COG0577	V	peptide ABC transporter permease	16	LMDMO_RS05240	LNMR_RS02660	LH61_RS08390	HMPREF0555_RS06030	LEUM_RS09400	A0E46_RS09210	ARA01_08710		NH16_RS02980	AW164_RS07835	MI1_RS08620	LMES_RS08715	WZ78_RS03845	WZ79_RS06535	WZ81_RS07110	L963_RS08740	TY48_RS00130
COG0216	J	peptide chain release factor 1	16	LMDMO_RS06995	LNMR_RS06035	LH61_RS07755	HMPREF0555_RS06535	LEUM_RS08700	A0E46_RS08495	ARA01_07990		NH16_RS02325	AW164_RS07175	MI1_RS07900	LMES_RS08000	WZ78_RS04320	WZ79_RS06285	WZ81_RS04215	L963_RS02405	TY48_RS05620
COG1080	G	phosphoenolpyruvate--protein phosphotransferase	16	LMDMO_RS06970	LNMR_RS06010	LH61_RS07730	HMPREF0555_RS06510	LEUM_RS08675	A0E46_RS08470	ARA01_07965		NH16_RS02300	AW164_RS07150	MI1_RS07875	LMES_RS07975	WZ78_RS04345	WZ79_RS06310	WZ81_RS04190	L963_RS02380	TY48_RS05595
COG0406	G	phosphoglycerate kinase	16	LMDMO_RS01860	LNMR_RS01195	LH61_RS03145	HMPREF0555_RS03315	LEUM_RS03390	A0E46_RS03355	ARA01_03360		NH16_RS07010	AW164_RS02990	MI1_RS03360	LMES_RS03340	WZ78_RS01625	WZ79_RS05180	WZ81_RS02140	L963_RS04840	TY48_RS07470
COG1101	R	phosphonate ABC transporter ATP-binding protein	16	LMDMO_RS06315	LNMR_RS06630	LH61_RS00195	HMPREF0555_RS05250	LEUM_RS00390	A0E46_RS00380	ARA01_00385		NH16_RS04040	AW164_RS00195	MI1_RS00385	LMES_RS00375	WZ78_RS04965	WZ79_RS02930	WZ81_RS03575	L963_RS06415	TY48_RS06070
COG0135	E	phosphoribosylanthranilate isomerase	16	LMDMO_RS07755	LNMR_RS07480	LH61_RS04870	HMPREF0555_RS00355	LEUM_RS05725	A0E46_RS05245	ARA01_05415	ARA02_RS05605	NH16_RS08800	AW164_RS04555	MI1_RS05315	LMES_RS05145	WZ78_RS03350	WZ79_RS05580		L963_RS03950	TY48_RS04175
COG0047	F	phosphoribosylformylglycinamidine synthase I	16	LMDMO_RS01995	LNMR_RS01860	LH61_RS03275	HMPREF0555_RS03180	LEUM_RS03520	A0E46_RS03485	ARA01_03490		NH16_RS07150	AW164_RS03120	MI1_RS03490	LMES_RS03470	WZ78_RS01495	WZ79_RS05050	WZ81_RS02270	L963_RS04970	TY48_RS07600
COG0768	M	penicillin-binding protein	16	LMDMO_RS03680	LNMR_RS03915	LH61_RS06630	HMPREF0555_RS02075	LEUM_RS07330	A0E46_RS07175	ARA01_06895	ARA02_RS06930		AW164_RS06015	MI1_RS06795	LMES_RS06625	WZ78_RS05915	WZ79_RS00760	WZ81_RS06355	L963_RS03445	TY48_RS00920
COG3716	G	PTS mannose transporter subunit IID	16	LMDMO_RS06905	LNMR_RS05945	LH61_RS07665	HMPREF0555_RS06445	LEUM_RS08610	A0E46_RS08405	ARA01_07900	ARA02_RS07950	NH16_RS02235	AW164_RS07085	MI1_RS07810		WZ78_RS04410	WZ79_RS06375	WZ81_RS04125	L963_RS02315	TY48_RS05530
COG2076	P	QacE family quaternary ammonium compound efflux SMR transporter	16	LMDMO_RS02690	LNMR_RS03225	LH61_RS05795	HMPREF0555_RS01325	LEUM_RS06525	A0E46_RS06380	ARA01_06090	ARA02_RS06135	NH16_RS00390	AW164_RS05230	MI1_RS05990	LMES_RS05815	WZ78_RS02845	WZ79_RS10075	WZ81_RS03160		TY48_RS00180
COG2137	R	regulatory protein RecX	16	LMDMO_RS01745	LNMR_RS01080	LH61_RS03030	HMPREF0555_RS03430	LEUM_RS03275	A0E46_RS03240	ARA01_03245		NH16_RS06895	AW164_RS02875	MI1_RS03245	LMES_RS03225	WZ78_RS01740	WZ79_RS01490	WZ81_RS02025	L963_RS04725	TY48_RS07355
COG0524	G	ribokinase	16	LMDMO_RS02345	LNMR_RS01510	LH61_RS03640	HMPREF0555_RS02855	LEUM_RS03870	A0E46_RS03835	ARA01_03840	ARA02_RS03885		AW164_RS03470	MI1_RS03840	LMES_RS03820	WZ78_RS06775	WZ79_RS04700	WZ81_RS08215	L963_RS04440	TY48_RS07950
COG0557	K	ribonuclease R	16	LMDMO_RS09210	LNMR_RS05740	LH61_RS07435	HMPREF0555_RS06300	LEUM_RS08410	A0E46_RS08210	ARA01_07705	ARA02_RS07755		AW164_RS06880	MI1_RS07615	LMES_RS07710	WZ78_RS04610	WZ79_RS04525	WZ81_RS03930	L963_RS03135	TY48_RS03595
		ribonucleoside-diphosphate reductase	16		LNMR_RS04685	LH61_RS00975	HMPREF0555_RS07055	LEUM_RS01235	A0E46_RS01190	ARA01_01195	ARA02_RS01215	NH16_RS04760	AW164_RS00805	MI1_RS01195	LMES_RS01185	WZ78_RS01035	WZ79_RS06800	WZ81_RS04460	L963_RS00835	TY48_RS03090
COG1187	J	ribosomal large subunit pseudouridine synthase B	16	LMDMO_RS02340	LNMR_RS01515	LH61_RS03635	HMPREF0555_RS02860	LEUM_RS03865	A0E46_RS03830	ARA01_03835	ARA02_RS03880	NH16_RS07500	AW164_RS03465	MI1_RS03835	LMES_RS03815	WZ78_RS06780	WZ79_RS04705		L963_RS04435	TY48_RS07945
COG0519	F	ribosome biogenesis GTPase Der	16	LMDMO_RS02885	LNMR_RS03415	LH61_RS05580		LEUM_RS06330	A0E46_RS06190	ARA01_05890	ARA02_RS05935	NH16_RS00200	AW164_RS05040	MI1_RS05790	LMES_RS05625	WZ78_RS08830	WZ79_RS07165	WZ81_RS02950	L963_RS08475	TY48_RS08100
COG0519	F	ribosome biogenesis GTPase Der	16	LMDMO_RS01630	LNMR_RS00965	LH61_RS02920	HMPREF0555_RS03540		A0E46_RS03125	ARA01_03130	ARA02_RS03175	NH16_RS06765	AW164_RS02735	MI1_RS03130	LMES_RS03110	WZ78_RS01850	WZ79_RS01600	WZ81_RS01915	L963_RS04615	TY48_RS07225
		ribosome biogenesis GTPase RsgA	16	LMDMO_RS03615	LNMR_RS03850	LH61_RS06690	HMPREF0555_RS02135	LEUM_RS07390	A0E46_RS07235	ARA01_06955		NH16_RS01240	AW164_RS06075	MI1_RS06855	LMES_RS06685	WZ78_RS09185	WZ79_RS00820	WZ81_RS06415	L963_RS03505	TY48_RS00980
COG0855	P	RNA degradosome polyphosphate kinase	16	LMDMO_RS04410	LNMR_RS04745	LH61_RS00915	HMPREF0555_RS07115	LEUM_RS01175	A0E46_RS01130	ARA01_01135	ARA02_RS01155	NH16_RS04700	AW164_RS00745	MI1_RS01135	LMES_RS01125	WZ78_RS01095		WZ81_RS04520	L963_RS00775	TY48_RS03150
COG0219	J	RNA methyltransferase	16	LMDMO_RS01845	LNMR_RS01180	LH61_RS03130	HMPREF0555_RS03330	LEUM_RS03375	A0E46_RS03340	ARA01_03345		NH16_RS06995	AW164_RS02975	MI1_RS03345	LMES_RS03325	WZ78_RS01640	WZ79_RS05195	WZ81_RS02125	L963_RS04825	TY48_RS07455
COG0595	R	RNase J family beta-CASP ribonuclease	16	LMDMO_RS01525	LNMR_RS00860	LH61_RS02810	HMPREF0555_RS03640	LEUM_RS03055	A0E46_RS03020	ARA01_03025		NH16_RS06655	AW164_RS02630	MI1_RS03025	LMES_RS03000	WZ78_RS01960	WZ79_RS01710	WZ81_RS00055	L963_RS04515	TY48_RS07115
COG2891	M	rod shape-determining protein MreD	16	LMDMO_RS01275	LNMR_RS00615	LH61_RS02565	HMPREF0555_RS03875	LEUM_RS02810	A0E46_RS02775	ARA01_02780		NH16_RS06410	AW164_RS02385	MI1_RS02780	LMES_RS02760	WZ78_RS02205	WZ79_RS01955	WZ81_RS00300	L963_RS01820	TY48_RS06870
COG0313	R	rRNA (cytidine-2'-O-)-methyltransferase	16	LMDMO_RS04845	LNMR_RS04550	LH61_RS01100	HMPREF0555_RS06930	LEUM_RS01360	A0E46_RS01320	ARA01_01325	ARA02_RS01355		AW164_RS00935	MI1_RS01325	LMES_RS01310	WZ78_RS00910	WZ79_RS06925	WZ81_RS04335	L963_RS00960	TY48_RS02965
COG0251	J	RutC family protein in leuC 5'region	16	LMDMO_RS05360	LNMR_RS02535	LH61_RS08510	HMPREF0555_RS06150	LEUM_RS09520	A0E46_RS09330	ARA01_08830	ARA02_RS08880	NH16_RS03105	AW164_RS07955	MI1_RS08740	LMES_RS08835	WZ78_RS03965	WZ79_RS06655	WZ81_RS07230		TY48_RS02335
		saccharopine dehydrogenase	16	LMDMO_RS00775	LNMR_RS00120	LH61_RS02080	HMPREF0555_RS04320	LEUM_RS02315	A0E46_RS02280	ARA01_02285		NH16_RS05910	AW164_RS01890	MI1_RS02285	LMES_RS02265	WZ78_RS07200	WZ79_RS02445	WZ81_RS00795	L963_RS02020	TY48_RS01685
		serine/threonine protein kinase	16	LMDMO_RS03610	LNMR_RS03845	LH61_RS06695	HMPREF0555_RS02140	LEUM_RS07395	A0E46_RS07240	ARA01_06960		NH16_RS01245	AW164_RS06080	MI1_RS06860	LMES_RS06690	WZ78_RS09180	WZ79_RS00825	WZ81_RS06420	L963_RS03510	TY48_RS00985
COG0366	G	sucrose phosphorylase	16	LMDMO_RS00325	LNMR_RS05380	LH61_RS01590	HMPREF0555_RS04795	LEUM_RS01865	A0E46_RS01830	ARA01_01835	ARA02_RS01875	NH16_RS05460	AW164_RS01445	MI1_RS01835	LMES_RS01815	WZ78_RS00275	WZ79_RS04155		L963_RS01290	TY48_RS02135
COG0607	P	sulfurtransferase	16	LMDMO_RS08215	LNMR_RS07565	LH61_RS07335	HMPREF0555_RS02725	LEUM_RS08290	A0E46_RS08090	ARA01_07585		NH16_RS01905	AW164_RS06780	MI1_RS07495	LMES_RS07590	WZ78_RS05845	WZ79_RS08320	WZ81_RS04835	L963_RS06120	TY48_RS03700
COG0819	K	thiaminase II	16	LMDMO_RS03435	LNMR_RS03670	LH61_RS06880	HMPREF0555_RS02285	LEUM_RS07565	A0E46_RS07405	ARA01_07155	ARA02_RS07190	NH16_RS01445	AW164_RS06285	MI1_RS07065	LMES_RS06885	WZ78_RS07820	WZ79_RS00995		L963_RS06020	TY48_RS06325
COG1737	K	transcriptional regulator	16	LMDMO_RS05765	LNMR_RS02125	LH61_RS08920	HMPREF0555_RS07710	LEUM_RS10020	A0E46_RS09835	ARA01_09335	ARA02_RS09390	NH16_RS03565	AW164_RS08365	MI1_RS09245	LMES_RS09340	WZ78_RS05330	WZ79_RS03390		L963_RS02750	TY48_RS04745
COG1737	K	transcriptional regulator	16	LMDMO_RS05945	LNMR_RS06260		HMPREF0555_RS07865	LEUM_RS00765	A0E46_RS00730	ARA01_00735	ARA02_RS00745	NH16_RS04290	AW164_RS00450	MI1_RS00735	LMES_RS00725	WZ78_RS08285	WZ79_RS07700	WZ81_RS03300	L963_RS00465	TY48_RS05815
COG1737	K	transcriptional regulator	16	LMDMO_RS06300	LNMR_RS06615	LH61_RS00210	HMPREF0555_RS05265	LEUM_RS00405	A0E46_RS00395	ARA01_00400	ARA02_RS00390	NH16_RS04055	AW164_RS00210	MI1_RS00400	LMES_RS00390	WZ78_RS04980	WZ79_RS02915		L963_RS06430	TY48_RS06055
COG1737	K	transcriptional regulator	16	LMDMO_RS03865	LNMR_RS04105	LH61_RS06440	HMPREF0555_RS01885		A0E46_RS06990	ARA01_06710	ARA02_RS06745	NH16_RS00995	AW164_RS05830	MI1_RS06610	LMES_RS06435	WZ78_RS06100	WZ79_RS00575	WZ81_RS08300	L963_RS03255	TY48_RS00735
COG0149	G	triose-phosphate isomerase	16	LMDMO_RS04390	LNMR_RS04765	LH61_RS00895	HMPREF0555_RS07135	LEUM_RS01155	A0E46_RS01110	ARA01_01115	ARA02_RS01135	NH16_RS04680		MI1_RS01115	LMES_RS01105	WZ78_RS01115	WZ79_RS06720	WZ81_RS04540	L963_RS00755	TY48_RS03170
COG4464	GM	tyrosine protein phosphatase	16	LMDMO_RS03990	LNMR_RS04230		HMPREF0555_RS08170	LEUM_RS07015	A0E46_RS06865	ARA01_06585	ARA02_RS06620	NH16_RS00855	AW164_RS05705	MI1_RS06485	LMES_RS06310	WZ78_RS07450	WZ79_RS00450	WZ81_RS07320	L963_RS06330	TY48_RS00610
COG0812	M	UDP-N-acetylenolpyruvoylglucosamine reductase	16	LMDMO_RS03315	LNMR_RS03550	LH61_RS07005	HMPREF0555_RS02410	LEUM_RS07685	A0E46_RS07535	ARA01_07275		NH16_RS01575	AW164_RS06405	MI1_RS07185	LMES_RS07015	WZ78_RS05535	WZ79_RS01115	WZ81_RS05145	L963_RS02960	TY48_RS06445
COG0589	T	universal stress protein UspA	16	LMDMO_RS03180	LNMR_RS08715	LH61_RS05520	HMPREF0555_RS00740	LEUM_RS06270	A0E46_RS06125	ARA01_05830	ARA02_RS05870	NH16_RS00070	AW164_RS04960	MI1_RS05730	LMES_RS05560		WZ79_RS07225	WZ81_RS08110	L963_RS02655	TY48_RS03770
COG2233	F	uracil transporter	16	LMDMO_RS07365	LNMR_RS08060	LH61_RS08190	HMPREF0555_RS05825	LEUM_RS09135	A0E46_RS08925	ARA01_08410	ARA02_RS08475	NH16_RS02750	AW164_RS07580	MI1_RS08320	LMES_RS08430	WZ78_RS06345	WZ79_RS05880	WZ81_RS05385		TY48_RS01160
		Xaa-Pro dipeptidyl-peptidase	16	LMDMO_RS00930	LNMR_RS00275	LH61_RS02225	HMPREF0555_RS04210	LEUM_RS02470	A0E46_RS02435	ARA01_02440	ARA02_RS02480	NH16_RS06070	AW164_RS02045	MI1_RS02440	LMES_RS02420	WZ78_RS07045	WZ79_RS02290	WZ81_RS00640		TY48_RS01530
COG1070	G	xylulokinase	16	LMDMO_RS06085	LNMR_RS06400	LH61_RS00345	HMPREF0555_RS06165	LEUM_RS00620	A0E46_RS00590	ARA01_00595	ARA02_RS00605	NH16_RS04150	AW164_RS00310	MI1_RS00595	LMES_RS00585	WZ78_RS05135	WZ79_RS02690		L963_RS00325	TY48_RS05955
COG2384	R	SAM-dependent methyltransferase	16	LMDMO_RS03815	LNMR_RS04055		HMPREF0555_RS01940	LEUM_RS07195	A0E46_RS07040	ARA01_06760	ARA02_RS06795	NH16_RS01045	AW164_RS05880	MI1_RS06660	LMES_RS06490	WZ78_RS06050	WZ79_RS00625	WZ81_RS06220	L963_RS03310	TY48_RS00785
COG1063	ER	2,3-butanediol dehydrogenase	15	LMDMO_RS06630	LNMR_RS06945	LH61_RS04105		LEUM_RS04445	A0E46_RS04415	ARA01_04555	ARA02_RS04470	NH16_RS07735	AW164_RS04050	MI1_RS04455	LMES_RS04400	WZ78_RS08650	WZ79_RS09470	WZ81_RS08535		TY48_RS04555
COG0656	R	2,5-diketo-D-gluconic acid reductase	15	LMDMO_RS02330	LNMR_RS01525	LH61_RS03625		LEUM_RS03855	A0E46_RS03820	ARA01_03825	ARA02_RS03870	NH16_RS07490	AW164_RS03455	MI1_RS03825	LMES_RS03805	WZ78_RS06790	WZ79_RS04715	WZ81_RS08230		TY48_RS07935
COG0656	R	2,5-diketo-D-gluconic acid reductase	15	LMDMO_RS06425	LNMR_RS06740	LH61_RS00090	HMPREF0555_RS05160	LEUM_RS00280	A0E46_RS00275	ARA01_00275	ARA02_RS00275	NH16_RS03930	AW164_RS00090	MI1_RS00275		WZ78_RS04855	WZ79_RS03040		L963_RS00300	TY48_RS06175
COG0475	P	potassium transporter Kef	15		LNMR_RS00480	LH61_RS02430	HMPREF0555_RS04010	LEUM_RS02675	A0E46_RS02640	ARA01_02645	ARA02_RS02690	NH16_RS06275	AW164_RS02250	MI1_RS02645	LMES_RS02625	WZ78_RS02340	WZ79_RS02090	WZ81_RS00435	L963_RS01685
COG0120	G	ribose 5-phosphate isomerase A	15	LMDMO_RS01545	LNMR_RS00880	LH61_RS02830		LEUM_RS03075	A0E46_RS03040	ARA01_03045	ARA02_RS03090	NH16_RS06675	AW164_RS02650	MI1_RS03045	LMES_RS03020	WZ78_RS01940	WZ79_RS01690	WZ81_RS00035		TY48_RS07135
COG0524	G	2-dehydro-3-deoxygluconokinase	15	LMDMO_RS00910	LNMR_RS00255	LH61_RS02205		LEUM_RS02450	A0E46_RS02415	ARA01_02420	ARA02_RS02460	NH16_RS06050	AW164_RS02025	MI1_RS02420	LMES_RS02400	WZ78_RS07065	WZ79_RS02310	WZ81_RS00660		TY48_RS01550
COG0022	C	2-oxoisovalerate dehydrogenase	15	LMDMO_RS02070	LNMR_RS01785	LH61_RS03350		LEUM_RS03595	A0E46_RS03560	ARA01_03565	ARA02_RS03610	NH16_RS07225	AW164_RS03195	MI1_RS03565	LMES_RS03545	WZ78_RS01420	WZ79_RS04975	WZ81_RS02345		TY48_RS07675
COG3481	R	3'-5' exonuclease	15	LMDMO_RS02035	LNMR_RS01820	LH61_RS03315		LEUM_RS03560	A0E46_RS03525	ARA01_03530	ARA02_RS03575	NH16_RS07190	AW164_RS03160	MI1_RS03530	LMES_RS03510	WZ78_RS01455	WZ79_RS05010	WZ81_RS02310		TY48_RS07640
COG2084	I	3-hydroxyisobutyrate dehydrogenase	15	LMDMO_RS05820	LNMR_RS02070	LH61_RS08975		LEUM_RS10075	A0E46_RS09890	ARA01_09390	ARA02_RS09445	NH16_RS03620	AW164_RS08420	MI1_RS09910	LMES_RS09395	WZ78_RS05385	WZ79_RS03335	WZ81_RS07615		TY48_RS04690
COG2818	L	3-methyladenine DNA glycosylase	15	LMDMO_RS04400	LNMR_RS04755	LH61_RS00905		LEUM_RS01165	A0E46_RS01120	ARA01_01125	ARA02_RS01145	NH16_RS04690	AW164_RS00735	MI1_RS01125	LMES_RS01115	WZ78_RS01105	WZ79_RS06730	WZ81_RS04530		TY48_RS03160
COG0111	HE	3-phosphoglycerate dehydrogenase	15	LMDMO_RS00915	LNMR_RS00260	LH61_RS02210		LEUM_RS02455	A0E46_RS02420	ARA01_02425	ARA02_RS02465	NH16_RS06055	AW164_RS02030	MI1_RS02425	LMES_RS02405	WZ78_RS07060	WZ79_RS02305	WZ81_RS00655		TY48_RS01545
COG0559	E	ABC transporter permease	15	LMDMO_RS08755	LNMR_RS01425	LH61_RS03710		LEUM_RS03955	A0E46_RS03920	ARA01_03925	ARA02_RS03970	NH16_RS07620	AW164_RS03555	MI1_RS03925	LMES_RS03905	WZ78_RS09205	WZ79_RS08250	WZ81_RS08130		TY48_RS02460
COG0559	E	ABC transporter permease	15		LNMR_RS00150		HMPREF0555_RS04290	LEUM_RS02345	A0E46_RS02310	ARA01_02315	ARA02_RS02355	NH16_RS05940	AW164_RS01920	MI1_RS02315	LMES_RS02295	WZ78_RS07170	WZ79_RS02415	WZ81_RS00765	L963_RS02050	TY48_RS01655
COG0559	E	ABC transporter permease	15	LMDMO_RS06430	LNMR_RS06745	LH61_RS00085		LEUM_RS00275	A0E46_RS00270	ARA01_00270	ARA02_RS00270	NH16_RS03925	AW164_RS00085	MI1_RS00270	LMES_RS00265	WZ78_RS04850	WZ79_RS03045	WZ81_RS03685		TY48_RS06180
COG1464	P	ABC transporter substrate-binding protein	15	LMDMO_RS05245	LNMR_RS02655	LH61_RS08395		LEUM_RS09405	A0E46_RS09215	ARA01_08715	ARA02_RS08765	NH16_RS02985	AW164_RS07840	MI1_RS08625	LMES_RS08720	WZ78_RS03850	WZ79_RS06540	WZ81_RS07115		TY48_RS00135
COG1670	J	acetyltransferase	15	LMDMO_RS02705	LNMR_RS03235		HMPREF0555_RS01310	LEUM_RS06510	A0E46_RS06365	ARA01_06075	ARA02_RS06120	NH16_RS00375	AW164_RS05215	MI1_RS05975	LMES_RS05800	WZ78_RS02855		WZ81_RS03150	L963_RS07425	TY48_RS00165
COG0494	LR	ADP-ribose pyrophosphatase	15	LMDMO_RS06640	LNMR_RS06955	LH61_RS04095		LEUM_RS04435	A0E46_RS04405	ARA01_04545	ARA02_RS04460	NH16_RS07725	AW164_RS04040	MI1_RS04445	LMES_RS04390	WZ78_RS08660	WZ79_RS09460	WZ81_RS08525		TY48_RS04565
COG0787	M	alanine racemase	15	LMDMO_RS00515	LNMR_RS05570	LH61_RS01785		LEUM_RS02055	A0E46_RS02020	ARA01_02025	ARA02_RS02065	NH16_RS05650	AW164_RS01635	MI1_RS02025	LMES_RS02005	WZ78_RS00085	WZ79_RS04345	WZ81_RS01055		TY48_RS01945
COG0586	S	alkaline phosphatase	15	LMDMO_RS01425	LNMR_RS00760	LH61_RS02710	HMPREF0555_RS03730	LEUM_RS02955	A0E46_RS02920	ARA01_02925	ARA02_RS02970	NH16_RS06555	AW164_RS02530	MI1_RS02925	LMES_RS02905			WZ81_RS00155	L963_RS06865	TY48_RS07015
COG0596	R	alpha/beta hydrolase	15	LMDMO_RS02085	LNMR_RS01770	LH61_RS03365		LEUM_RS03610	A0E46_RS03575	ARA01_03580	ARA02_RS03625	NH16_RS07240	AW164_RS03210	MI1_RS03580	LMES_RS03560	WZ78_RS01405	WZ79_RS04960	WZ81_RS02360		TY48_RS07690
COG0765	E	amino acid ABC transporter permease	15	LMDMO_RS00245	LNMR_RS05300	LH61_RS01510		LEUM_RS01785	A0E46_RS01750	ARA01_01755	ARA02_RS01795	NH16_RS05380	AW164_RS01365	MI1_RS01755	LMES_RS01735	WZ78_RS00355	WZ79_RS04075	WZ81_RS01325		TY48_RS02215
COG0765	E	amino acid ABC transporter permease	15	LMDMO_RS00255	LNMR_RS05310	LH61_RS01520		LEUM_RS01795	A0E46_RS01760	ARA01_01765	ARA02_RS01805	NH16_RS05390	AW164_RS01375	MI1_RS01765	LMES_RS01745	WZ78_RS00345	WZ79_RS04085	WZ81_RS01315		TY48_RS02205
		amino acid ABC transporter ATP-binding protein	15	LMDMO_RS09105	LNMR_RS07180		HMPREF0555_RS00645	LEUM_RS06025	A0E46_RS05570	ARA01_05715	ARA02_RS05275	NH16_RS09115	AW164_RS04855	MI1_RS05615	LMES_RS05445	WZ78_RS03650	WZ79_RS05280		L963_RS02185	TY48_RS03875
COG0436	E	aspartate aminotransferase	15	LMDMO_RS00265	LNMR_RS05320	LH61_RS01530		LEUM_RS01805	A0E46_RS01770	ARA01_01775	ARA02_RS01815	NH16_RS05400	AW164_RS01385	MI1_RS01775	LMES_RS01755	WZ78_RS00335	WZ79_RS04095	WZ81_RS01305		TY48_RS02195
COG0540	F	aspartate carbamoyltransferase	15	LMDMO_RS08990	LNMR_RS07295	LH61_RS05055		LEUM_RS05910	A0E46_RS05430	ARA01_05600	ARA02_RS05420	NH16_RS08985	AW164_RS04740	MI1_RS05500	LMES_RS05330	WZ78_RS03535	WZ79_RS05395	WZ81_RS06570		TY48_RS03990
COG1621	G	beta-fructofuranosidase	15	LMDMO_RS04880	LNMR_RS04515	LH61_RS01135		LEUM_RS01395	A0E46_RS01355	ARA01_01360	ARA02_RS01395	NH16_RS04925	AW164_RS00970	MI1_RS01360	LMES_RS01345	WZ78_RS00875	WZ79_RS06960	WZ81_RS01840		TY48_RS02930
COG1364	E	bifunctional ornithine acetyltransferase/N-acetylglutamate synthase	15	LMDMO_RS06405	LNMR_RS06720	LH61_RS00110		LEUM_RS00300	A0E46_RS00295	ARA01_00295	ARA02_RS00295	NH16_RS03950	AW164_RS00110	MI1_RS00295	LMES_RS00290	WZ78_RS04875	WZ79_RS03020	WZ81_RS03660		TY48_RS06155
COG1126	E	arginine ABC transporter ATP-binding protein	15	LMDMO_RS00260	LNMR_RS05315	LH61_RS01525		LEUM_RS01800	A0E46_RS01765	ARA01_01770	ARA02_RS01810	NH16_RS05395	AW164_RS01380	MI1_RS01770	LMES_RS01750	WZ78_RS00340	WZ79_RS04090	WZ81_RS01310		TY48_RS02200
		capsular polysaccharide biosynthesis protein	15	LMDMO_RS03995	LNMR_RS04235		HMPREF0555_RS01760	LEUM_RS07010	A0E46_RS06860	ARA01_06580	ARA02_RS06615	NH16_RS00850	AW164_RS05700	MI1_RS06480	LMES_RS06305	WZ78_RS07445	WZ79_RS00445	WZ81_RS07325		TY48_RS00605
COG0458	EF	carbamoyl phosphate synthase large subunit	15	LMDMO_RS08975	LNMR_RS07310	LH61_RS05040		LEUM_RS05895	A0E46_RS05415	ARA01_05585	ARA02_RS05435	NH16_RS08970	AW164_RS04725	MI1_RS05485	LMES_RS05315	WZ78_RS03520	WZ79_RS05410	WZ81_RS06585		TY48_RS04005
COG0505	EF	carbamoyl-phosphate synthase small subunit	15	LMDMO_RS08980	LNMR_RS07305	LH61_RS05045		LEUM_RS05900	A0E46_RS05420	ARA01_05590	ARA02_RS05430	NH16_RS08975	AW164_RS04730	MI1_RS05490	LMES_RS05320	WZ78_RS03525	WZ79_RS05405	WZ81_RS06580		TY48_RS04000
COG0542	O	Clp protease ClpE	15	LMDMO_RS01260	LNMR_RS00600	LH61_RS02550		LEUM_RS02795	A0E46_RS02760	ARA01_02765	ARA02_RS02810	NH16_RS06395	AW164_RS02370	MI1_RS02765	LMES_RS02745	WZ78_RS02220	WZ79_RS01970	WZ81_RS00315		TY48_RS06855
COG2151	R	DNA methyltransferase	15	LMDMO_RS05675	LNMR_RS02215		HMPREF0555_RS05490	LEUM_RS09935	A0E46_RS09750	ARA01_09250	ARA02_RS09305	NH16_RS03480	AW164_RS08280	MI1_RS09160	LMES_RS09255	WZ78_RS05245	WZ79_RS03475	WZ81_RS06020		TY48_RS04830
COG1122	P	cobalt ABC transporter ATPase	15	LMDMO_RS06620	LNMR_RS06935	LH61_RS04115		LEUM_RS04455	A0E46_RS04425	ARA01_04565	ARA02_RS04480	NH16_RS07745	AW164_RS04060	MI1_RS04465	LMES_RS04410	WZ78_RS08640	WZ79_RS09480	WZ81_RS08545		TY48_RS04545
COG0619	P	cobalt ABC transporter permease	15	LMDMO_RS03440	LNMR_RS03675	LH61_RS06875		LEUM_RS07560	A0E46_RS07400	ARA01_07150	ARA02_RS07185	NH16_RS01440	AW164_RS06280	MI1_RS07060	LMES_RS06880	WZ78_RS07815	WZ79_RS00990	WZ81_RS07525		TY48_RS06320
COG4420	S	cyclic nucleotide-binding protein	15	LMDMO_RS00845	LNMR_RS00190	LH61_RS02140		LEUM_RS02385	A0E46_RS02350	ARA01_02355	ARA02_RS02395	NH16_RS05985	AW164_RS01960	MI1_RS02355	LMES_RS02335	WZ78_RS07130	WZ79_RS02375	WZ81_RS00725		TY48_RS01615
COG0626	E	cystathionine gamma-synthase	15	LMDMO_RS07090	LNMR_RS06125	LH61_RS07845		LEUM_RS08790	A0E46_RS08595	ARA01_08080	ARA02_RS08140	NH16_RS02420	AW164_RS07265	MI1_RS07990	LMES_RS08100	WZ78_RS06690	WZ79_RS06195	WZ81_RS04310		TY48_RS05710
COG0508	C	dienelactone hydrolase	15	LMDMO_RS02075	LNMR_RS01780	LH61_RS03355		LEUM_RS03600	A0E46_RS03565	ARA01_03570	ARA02_RS03615	NH16_RS07230	AW164_RS03200	MI1_RS03570	LMES_RS03550	WZ78_RS01415	WZ79_RS04970	WZ81_RS02350		TY48_RS07680
COG1249	C	dihydrolipoyl dehydrogenase	15	LMDMO_RS02080	LNMR_RS01775	LH61_RS03360		LEUM_RS03605	A0E46_RS03570	ARA01_03575	ARA02_RS03620	NH16_RS07235	AW164_RS03205	MI1_RS03575	LMES_RS03555	WZ78_RS01410	WZ79_RS04965	WZ81_RS02355		TY48_RS07685
COG0044	F	dihydroorotase	15	LMDMO_RS08985	LNMR_RS07300	LH61_RS05050		LEUM_RS05905	A0E46_RS05425	ARA01_05595	ARA02_RS05425	NH16_RS08980	AW164_RS04735	MI1_RS05495	LMES_RS05325	WZ78_RS03530	WZ79_RS05400	WZ81_RS06575		TY48_RS03995
COG0167	F	dihydroorotate oxidase	15	LMDMO_RS03205	LNMR_RS08690	LH61_RS05495		LEUM_RS06245	A0E46_RS06100	ARA01_05805	ARA02_RS05845	NH16_RS00045	AW164_RS04935	MI1_RS05705	LMES_RS05535	WZ78_RS03740	WZ79_RS09695	WZ81_RS08085		TY48_RS03795
COG0129	EG	dihydroxy-acid dehydratase	15	LMDMO_RS05670	LNMR_RS02220		HMPREF0555_RS05495	LEUM_RS09930	A0E46_RS09745	ARA01_09245	ARA02_RS09300	NH16_RS03475	AW164_RS08275	MI1_RS09155	LMES_RS09250	WZ78_RS05240	WZ79_RS03480		L963_RS06670	TY48_RS04835
COG2003	L	DNA repair protein	15	LMDMO_RS00690	LNMR_RS08210	LH61_RS01995		LEUM_RS02230	A0E46_RS02195	ARA01_02200	ARA02_RS02240	NH16_RS05825	AW164_RS01805	MI1_RS02200	LMES_RS02180	WZ78_RS07285	WZ79_RS09715	WZ81_RS00880		TY48_RS01770
COG3410	S	DNA replication initiation protein	15	LMDMO_RS03535	LNMR_RS03770	LH61_RS06785		LEUM_RS07465	A0E46_RS07310	ARA01_07055	ARA02_RS07090	NH16_RS01320	AW164_RS06185	MI1_RS06965	LMES_RS06785	WZ78_RS07720	WZ79_RS00895	WZ81_RS06490		TY48_RS09095
		DNA-entry nuclease	15	LMDMO_RS02095	LNMR_RS01760	LH61_RS03375		LEUM_RS03620	A0E46_RS03585	ARA01_03590	ARA02_RS03635	NH16_RS07250	AW164_RS03220	MI1_RS03590	LMES_RS03570	WZ78_RS07025	WZ79_RS04950	WZ81_RS02370		TY48_RS07700
COG1898	M	dTDP-4-dehydrorhamnose 3,5-epimerase	15	LMDMO_RS04050	LNMR_RS02810		HMPREF0555_RS08115	LEUM_RS06945	A0E46_RS06795	ARA01_06510	ARA02_RS06550	NH16_RS00785	AW164_RS05635	MI1_RS06410	LMES_RS06235	WZ78_RS07380	WZ79_RS00380	WZ81_RS07385		TY48_RS00545
COG2035	S	DUF368 domain-containing protein	15	LMDMO_RS03810	LNMR_RS04050	LH61_RS06500		LEUM_RS07200	A0E46_RS07045	ARA01_06765	ARA02_RS06800	NH16_RS01050	AW164_RS05885	MI1_RS06665	LMES_RS06495	WZ78_RS06045	WZ79_RS00630	WZ81_RS06225		TY48_RS00790
		galactose-1-phosphate uridylyltransferase	15	LMDMO_RS06800	LNMR_RS07115	LH61_RS03940	HMPREF0555_RS02755	LEUM_RS04305	A0E46_RS04255	ARA01_04380	ARA02_RS04310		AW164_RS03880	MI1_RS04280		WZ78_RS07655	WZ79_RS08030	WZ81_RS08475	L963_RS06345	TY48_RS05055
COG1918	P	fatty-acid synthase	15	LMDMO_RS04860	LNMR_RS04535	LH61_RS01115		LEUM_RS01375	A0E46_RS01335	ARA01_01340	ARA02_RS01370	NH16_RS04905	AW164_RS00950	MI1_RS01340	LMES_RS01325	WZ78_RS00895	WZ79_RS06940	WZ81_RS01860		TY48_RS02950
COG1940	KG	fructokinase	15	LMDMO_RS04885	LNMR_RS04510	LH61_RS01140		LEUM_RS01400	A0E46_RS01360	ARA01_01365	ARA02_RS01400	NH16_RS04930	AW164_RS00975	MI1_RS01365	LMES_RS01350	WZ78_RS00870	WZ79_RS06965	WZ81_RS01835		TY48_RS02925
		gluconate:proton symporter	15	LMDMO_RS00905	LNMR_RS00250	LH61_RS02200		LEUM_RS02445	A0E46_RS02410	ARA01_02415	ARA02_RS02455	NH16_RS06045	AW164_RS02020	MI1_RS02415	LMES_RS02395	WZ78_RS07070	WZ79_RS02315	WZ81_RS00665		TY48_RS01555
COG1209	M	glucose-1-phosphate thymidylyltransferase	15	LMDMO_RS04045	LNMR_RS02805	LH61_RS06255	HMPREF0555_RS08120	LEUM_RS06950	A0E46_RS06800	ARA01_06515	ARA02_RS06555	NH16_RS00790	AW164_RS05640	MI1_RS06415	LMES_RS06240	WZ78_RS07385		WZ81_RS07380		TY48_RS00550
COG1126	E	glutamine ABC transporter ATP-binding protein	15	LMDMO_RS00275	LNMR_RS05330	LH61_RS01540		LEUM_RS01815	A0E46_RS01780	ARA01_01785	ARA02_RS01825	NH16_RS05410	AW164_RS01395	MI1_RS01785	LMES_RS01765	WZ78_RS00325	WZ79_RS04105	WZ81_RS01295		TY48_RS02185
		tellurite resistance protein	15	LMDMO_RS05470	LNMR_RS02425	LH61_RS08605		LEUM_RS09630	A0E46_RS09440	ARA01_08940	ARA02_RS08990	NH16_RS03215	AW164_RS08065	MI1_RS08850	LMES_RS08945	WZ78_RS04075	WZ79_RS08775	WZ81_RS07810		TY48_RS02225
COG0512	EH	glutamine amidotransferase	15	LMDMO_RS07740	LNMR_RS07495	LH61_RS04855	HMPREF0555_RS00340	LEUM_RS05710	A0E46_RS05230	ARA01_05400	ARA02_RS05620	NH16_RS08785	AW164_RS04540	MI1_RS05300	LMES_RS05130	WZ78_RS03335			L963_RS03935	TY48_RS04190
COG1249	C	glutathione reductase	15	LMDMO_RS08730	LNMR_RS01450	LH61_RS03690		LEUM_RS03930	A0E46_RS03895	ARA01_03900	ARA02_RS03945	NH16_RS07580	AW164_RS03530	MI1_RS03900	LMES_RS03880	WZ78_RS09230	WZ79_RS08275	WZ81_RS08155		TY48_RS08010
COG0561	R	haloacid dehalogenase	15	LMDMO_RS05825	LNMR_RS02065	LH61_RS08980		LEUM_RS10080	A0E46_RS09895	ARA01_09395		NH16_RS03625	AW164_RS08425	MI1_RS09915	LMES_RS09400	WZ78_RS05390	WZ79_RS03330	WZ81_RS07620	L963_RS02810	TY48_RS04685
COG0477	GEPR	MFS transporter permease	15	LMDMO_RS05540		LH61_RS08710	HMPREF0555_RS05635	LEUM_RS09805	A0E46_RS09620	ARA01_09120		NH16_RS03350	AW164_RS08150	MI1_RS09030	LMES_RS09125	WZ78_RS04245	WZ79_RS07535	WZ81_RS06150	L963_RS02835	TY48_RS04960
COG0791	M	hydrolase	15	LMDMO_RS03455	LNMR_RS03690	LH61_RS06860		LEUM_RS07545	A0E46_RS07385	ARA01_07135	ARA02_RS07170	NH16_RS01425	AW164_RS06265	MI1_RS07045	LMES_RS06865	WZ78_RS07800	WZ79_RS00975	WZ81_RS07540		TY48_RS06305
COG0351	H	hydroxymethylpyrimidine/phosphomethylpyrimidine kinase	15	LMDMO_RS02125	LNMR_RS01730	LH61_RS03405		LEUM_RS03650	A0E46_RS03615	ARA01_03620	ARA02_RS03665	NH16_RS07285	AW164_RS03250	MI1_RS03620	LMES_RS03600	WZ78_RS06995	WZ79_RS04920	WZ81_RS02400		TY48_RS07730
		hypothetical protein	15	LMDMO_RS08740	LNMR_RS01440	LH61_RS03700		LEUM_RS03940	A0E46_RS03905	ARA01_03910	ARA02_RS03955	NH16_RS07590	AW164_RS03540	MI1_RS03910	LMES_RS03890	WZ78_RS09220	WZ79_RS08265	WZ81_RS08145		TY48_RS08020
		hypothetical protein	15	LMDMO_RS09180	LNMR_RS05710		HMPREF0555_RS06270	LEUM_RS08380	A0E46_RS08180	ARA01_07675	ARA02_RS07725	NH16_RS01995	AW164_RS06850	MI1_RS07585	LMES_RS07680	WZ78_RS04640	WZ79_RS04495		L963_RS03105	TY48_RS03625
		hypothetical protein	15	LMDMO_RS07805	LNMR_RS07430	LH61_RS04920		LEUM_RS05775	A0E46_RS05295	ARA01_05465	ARA02_RS05555	NH16_RS08850	AW164_RS04605	MI1_RS05365	LMES_RS05195	WZ78_RS03400	WZ79_RS05530	WZ81_RS06705		TY48_RS04125
		hypothetical protein	15	LMDMO_RS00895	LNMR_RS00240	LH61_RS02190		LEUM_RS02435	A0E46_RS02400	ARA01_02405	ARA02_RS02445	NH16_RS06035	AW164_RS02010	MI1_RS02405	LMES_RS02385	WZ78_RS07080	WZ79_RS02325	WZ81_RS00675		TY48_RS01565
		hypothetical protein	15	LMDMO_RS01835	LNMR_RS01170	LH61_RS03120		LEUM_RS03365	A0E46_RS03330	ARA01_03335	ARA02_RS03380	NH16_RS06985	AW164_RS02965	MI1_RS03335	LMES_RS03315	WZ78_RS01650	WZ79_RS01400	WZ81_RS02115		TY48_RS07445
		hypothetical protein	15	LMDMO_RS05745	LNMR_RS02145	LH61_RS08900		LEUM_RS10000	A0E46_RS09815	ARA01_09315	ARA02_RS09370	NH16_RS03545	AW164_RS08345	MI1_RS09225	LMES_RS09320	WZ78_RS05310	WZ79_RS03410	WZ81_RS05955		TY48_RS04765
		hypothetical protein	15	LMDMO_RS09055	LNMR_RS07230	LH61_RS05120	HMPREF0555_RS00590	LEUM_RS05975	A0E46_RS05495	ARA01_05665	ARA02_RS05355	NH16_RS09060	AW164_RS04805	MI1_RS05565	LMES_RS05395	WZ78_RS03600	WZ79_RS05330			TY48_RS03925
		hypothetical protein	15	LMDMO_RS00880	LNMR_RS00225	LH61_RS02175		LEUM_RS02420	A0E46_RS02385	ARA01_02390	ARA02_RS02430	NH16_RS06020	AW164_RS01995	MI1_RS02390	LMES_RS02370	WZ78_RS07095	WZ79_RS02340	WZ81_RS00690		TY48_RS01580
		hypothetical protein	15	LMDMO_RS01010	LNMR_RS00355	LH61_RS02305		LEUM_RS02550	A0E46_RS02515	ARA01_02520	ARA02_RS02565	NH16_RS06150	AW164_RS02125	MI1_RS02520	LMES_RS02500	WZ78_RS02465		WZ81_RS00560	L963_RS01560	TY48_RS01450
		hypothetical protein	15	LMDMO_RS07305	LNMR_RS09270	LH61_RS08270		LEUM_RS09195	A0E46_RS09005	ARA01_08490	ARA02_RS08555	NH16_RS02810	AW164_RS07660	MI1_RS08400	LMES_RS08510	WZ78_RS06265	WZ79_RS05960	WZ81_RS05445		TY48_RS01080
COG1814	S	membrane protein	15	LMDMO_RS03950	LNMR_RS04190	LH61_RS06365		LEUM_RS07055	A0E46_RS06905	ARA01_06625	ARA02_RS06660	NH16_RS00895	AW164_RS05745	MI1_RS06525	LMES_RS06350	WZ78_RS07490	WZ79_RS00490	WZ81_RS07280		TY48_RS00650
COG1609	K	LacI family transcriptional regulator	15	LMDMO_RS00890	LNMR_RS00235	LH61_RS02185		LEUM_RS02430	A0E46_RS02395	ARA01_02400	ARA02_RS02440	NH16_RS06030	AW164_RS02005	MI1_RS02400	LMES_RS02380	WZ78_RS07085	WZ79_RS02330	WZ81_RS00680		TY48_RS01570
COG0095	H	lipoate--protein ligase A	15	LMDMO_RS02060	LNMR_RS01795	LH61_RS03340		LEUM_RS03585	A0E46_RS03550	ARA01_03555	ARA02_RS03600	NH16_RS07215	AW164_RS03185	MI1_RS03555	LMES_RS03535	WZ78_RS01430	WZ79_RS04985	WZ81_RS02335		TY48_RS07665
COG1814	S	membrane protein	15	LMDMO_RS01060	LNMR_RS00405	LH61_RS02355		LEUM_RS02600	A0E46_RS02565	ARA01_02570	ARA02_RS02615	NH16_RS06200	AW164_RS02175	MI1_RS02570	LMES_RS02550	WZ78_RS02415	WZ79_RS02165	WZ81_RS00510		TY48_RS01400
COG1814	S	membrane protein	15	LMDMO_RS01065	LNMR_RS00410	LH61_RS02360		LEUM_RS02605	A0E46_RS02570	ARA01_02575	ARA02_RS02620	NH16_RS06205	AW164_RS02180	MI1_RS02575	LMES_RS02555	WZ78_RS02410	WZ79_RS02160	WZ81_RS00505		TY48_RS01395
COG1814	S	membrane protein	15	LMDMO_RS06625	LNMR_RS06940	LH61_RS04110		LEUM_RS04450	A0E46_RS04420	ARA01_04560	ARA02_RS04475	NH16_RS07740	AW164_RS04055	MI1_RS04460	LMES_RS04405	WZ78_RS08645	WZ79_RS09475	WZ81_RS08540		TY48_RS04550
COG1814	S	membrane protein	15	LMDMO_RS02105	LNMR_RS01750	LH61_RS03385		LEUM_RS03630	A0E46_RS03595	ARA01_03600	ARA02_RS03645	NH16_RS07260	AW164_RS03230	MI1_RS03600	LMES_RS03580	WZ78_RS07015	WZ79_RS04940	WZ81_RS02380		TY48_RS07710
COG0477	GEPR	MFS transporter	15	LMDMO_RS06635	LNMR_RS06950	LH61_RS04100		LEUM_RS04440	A0E46_RS04410	ARA01_04550	ARA02_RS04465	NH16_RS07730	AW164_RS04045	MI1_RS04450	LMES_RS04395	WZ78_RS08655	WZ79_RS09465	WZ81_RS08530		TY48_RS04560
COG0477	GEPR	MFS transporter	15	LMDMO_RS07430	LNMR_RS07995	LH61_RS08100		LEUM_RS09070	A0E46_RS08860	ARA01_08345	ARA02_RS08410	NH16_RS02685	AW164_RS07515	MI1_RS08255	LMES_RS08365	WZ78_RS06410	WZ79_RS05815	WZ81_RS05320		TY48_RS01225
COG1136	V	multidrug ABC transporter ATP-binding protein	15	LMDMO_RS01500	LNMR_RS00835	LH61_RS02785		LEUM_RS03030	A0E46_RS02995	ARA01_03000	ARA02_RS03045	NH16_RS06630	AW164_RS02605	MI1_RS03000	LMES_RS02980	WZ78_RS01985	WZ79_RS01735	WZ81_RS00080		TY48_RS07090
COG1136	V	multidrug ABC transporter ATP-binding protein	15	LMDMO_RS00480	LNMR_RS05535		HMPREF0555_RS04635	LEUM_RS02020	A0E46_RS01985	ARA01_01990	ARA02_RS02030		AW164_RS01600	MI1_RS01990	LMES_RS01970	WZ78_RS00120	WZ79_RS04310	WZ81_RS01090	L963_RS01450	TY48_RS01980
COG1136	V	multidrug ABC transporter ATP-binding protein	15	LMDMO_RS05275	LNMR_RS02620	LH61_RS08425		LEUM_RS09435	A0E46_RS09245	ARA01_08745	ARA02_RS08795	NH16_RS03020	AW164_RS07870	MI1_RS08655	LMES_RS08750	WZ78_RS03880	WZ79_RS06570	WZ81_RS07145		TY48_RS02420
COG1132	V	multidrug ABC transporter permease	15	LMDMO_RS00335	LNMR_RS05390	LH61_RS01600		LEUM_RS01875	A0E46_RS01840	ARA01_01845	ARA02_RS01885	NH16_RS05470	AW164_RS01455	MI1_RS01845	LMES_RS01825	WZ78_RS00265	WZ79_RS04165	WZ81_RS01235		TY48_RS02125
COG1132	V	multidrug ABC transporter permease/ATP-binding protein	15	LMDMO_RS05270	LNMR_RS02630	LH61_RS08420		LEUM_RS09430	A0E46_RS09240	ARA01_08740	ARA02_RS08790	NH16_RS03015	AW164_RS07865	MI1_RS08650	LMES_RS08745	WZ78_RS03875	WZ79_RS06565	WZ81_RS07140		TY48_RS02425
COG0477	GEPR	multidrug MFS transporter	15	LMDMO_RS05605	LNMR_RS02285		HMPREF0555_RS05550	LEUM_RS09870	A0E46_RS09685	ARA01_09185	ARA02_RS09240		AW164_RS08215	MI1_RS09095	LMES_RS09190	WZ78_RS05180	WZ79_RS03540	WZ81_RS06085	L963_RS06725	TY48_RS04895
COG0002	E	N-acetyl-gamma-glutamyl-phosphate reductase	15	LMDMO_RS06400	LNMR_RS06715	LH61_RS00115		LEUM_RS00305	A0E46_RS00300	ARA01_00300	ARA02_RS00300	NH16_RS03955	AW164_RS00115	MI1_RS00300	LMES_RS00295	WZ78_RS04880	WZ79_RS03015	WZ81_RS03655		TY48_RS06150
COG2910	R	NADH-flavin reductase	15	LMDMO_RS09300	LNMR_RS05830	LH61_RS07525		LEUM_RS08500	A0E46_RS08300	ARA01_07795	ARA02_RS07845	NH16_RS02115	AW164_RS06970	MI1_RS07705	LMES_RS07800	WZ78_RS04520	WZ79_RS04615	WZ81_RS04020		TY48_RS03505
COG3201	H	nicotinamide mononucleotide transporter	15	LMDMO_RS03570	LNMR_RS03805	LH61_RS06730		LEUM_RS07430	A0E46_RS07275	ARA01_06995	ARA02_RS07030	NH16_RS01280	AW164_RS06115	MI1_RS06895	LMES_RS06725	WZ78_RS09145	WZ79_RS00860	WZ81_RS06455		TY48_RS01020
COG0665	E	N-methyltryptophan oxidase	15	LMDMO_RS06125	LNMR_RS06440	LH61_RS00305		LEUM_RS00580	A0E46_RS00550	ARA01_00555	ARA02_RS00565	NH16_RS04110	AW164_RS00270	MI1_RS00555	LMES_RS00545	WZ78_RS05095	WZ79_RS02730	WZ81_RS03480		TY48_RS05995
COG1972	F	nucleoside transporter	15	LMDMO_RS08680	LNMR_RS01500	LH61_RS03650	HMPREF0555_RS02845	LEUM_RS03880	A0E46_RS03845	ARA01_03850	ARA02_RS03895		AW164_RS03480	MI1_RS03850	LMES_RS03830	WZ78_RS06765	WZ79_RS04690		L963_RS04450	TY48_RS07960
COG4716	S	oleate hydratase	15	LMDMO_RS00925	LNMR_RS00270	LH61_RS02220		LEUM_RS02465	A0E46_RS02430	ARA01_02435	ARA02_RS02475	NH16_RS06065	AW164_RS02040	MI1_RS02435	LMES_RS02415	WZ78_RS07050	WZ79_RS02295	WZ81_RS00645		TY48_RS01535
COG0673	R	oxidoreductase	15	LMDMO_RS07850	LNMR_RS07385	LH61_RS04965		LEUM_RS05820	A0E46_RS05340	ARA01_05510	ARA02_RS05510	NH16_RS08895	AW164_RS04650	MI1_RS05410	LMES_RS05240	WZ78_RS03445	WZ79_RS05485	WZ81_RS06660		TY48_RS04080
COG3340	E	peptidase	15	LMDMO_RS00920	LNMR_RS00265	LH61_RS02215		LEUM_RS02460	A0E46_RS02425	ARA01_02430	ARA02_RS02470	NH16_RS06060	AW164_RS02035	MI1_RS02430	LMES_RS02410	WZ78_RS07055	WZ79_RS02300	WZ81_RS00650		TY48_RS01540
COG1686	M	peptidase M15	15	LMDMO_RS04895	LNMR_RS04500	LH61_RS01150		LEUM_RS01410	A0E46_RS01370	ARA01_01375	ARA02_RS01410	NH16_RS04940	AW164_RS00985	MI1_RS01375	LMES_RS01360	WZ78_RS00860	WZ79_RS06975	WZ81_RS01825		TY48_RS02915
COG1388	M	muramidase	15	LMDMO_RS00035	LNMR_RS05090	LH61_RS01305		LEUM_RS01575	A0E46_RS01540	ARA01_01545	ARA02_RS01585	NH16_RS05155	AW164_RS01155	MI1_RS01545	LMES_RS01525	WZ78_RS00565	WZ79_RS03865	WZ81_RS01535		TY48_RS02750
COG1136	V	peptide ABC transporter ATP-binding protein	15	LMDMO_RS08760	LNMR_RS01420	LH61_RS03715		LEUM_RS03960	A0E46_RS03925	ARA01_03930	ARA02_RS03975	NH16_RS07625	AW164_RS03560	MI1_RS03930	LMES_RS03910	WZ78_RS09200	WZ79_RS08245	WZ81_RS08125		TY48_RS02465
COG4608	E	peptide ABC transporter substrate-binding protein	15	LMDMO_RS07060	LNMR_RS06095	LH61_RS07815		LEUM_RS08760	A0E46_RS08565	ARA01_08050	ARA02_RS08110	NH16_RS02390	AW164_RS07235	MI1_RS07960	LMES_RS08070	WZ78_RS06720	WZ79_RS06225	WZ81_RS04280		TY48_RS05680
COG0652	O	peptidyl-prolyl cis-trans isomerase	15	LMDMO_RS01555	LNMR_RS00890	LH61_RS02840		LEUM_RS03085	A0E46_RS03050	ARA01_03055	ARA02_RS03100	NH16_RS06685	AW164_RS02660	MI1_RS03055	LMES_RS03030	WZ78_RS01930	WZ79_RS01680	WZ81_RS00025		TY48_RS07145
COG4300	P	permease	15	LMDMO_RS07570	LNMR_RS08795	LH61_RS04425		LEUM_RS05540	A0E46_RS05085	ARA01_05255	ARA02_RS05765	NH16_RS08600	AW164_RS04430	MI1_RS05155	LMES_RS04985	WZ78_RS10110	WZ79_RS09535	WZ81_RS09165		TY48_RS05190
COG0111	HE	phosphoglycerate dehydrogenase	15	LMDMO_RS02780	LNMR_RS03310	LH61_RS05715		LEUM_RS06435	A0E46_RS06295	ARA01_05995	ARA02_RS06040	NH16_RS00305	AW164_RS05145	MI1_RS05895	LMES_RS05730	WZ78_RS03180	WZ79_RS07060	WZ81_RS03055		TY48_RS08205
COG1368	M	phosphoglycerol transferase	15	LMDMO_RS02395	LNMR_RS02930	LH61_RS06090		LEUM_RS06820	A0E46_RS06670	ARA01_06385	ARA02_RS06430	NH16_RS00695	AW164_RS05520	MI1_RS06285	LMES_RS06105	WZ78_RS02550	WZ79_RS00290	WZ81_RS06855		TY48_RS00475
		prebacteriocin	15	LMDMO_RS07310	LNMR_RS09275	LH61_RS08245		LEUM_RS09190	A0E46_RS08980	ARA01_08465	ARA02_RS08530	NH16_RS02805	AW164_RS07635	MI1_RS08375	LMES_RS08485	WZ78_RS06290	WZ79_RS05935	WZ81_RS05440		TY48_RS01105
COG1455	G	PTS cellobiose transporter subunit IIC	15	LMDMO_RS07160	LNMR_RS06195	LH61_RS07915	HMPREF0555_RS05015	LEUM_RS08860	A0E46_RS08665	ARA01_08150	ARA02_RS08210	NH16_RS02490	AW164_RS07335	MI1_RS08060	LMES_RS08170	WZ78_RS06620	WZ79_RS06125			TY48_RS05780
COG1263	G	PTS sucrose transporter subunit IIABC	15	LMDMO_RS04875	LNMR_RS04520	LH61_RS01130		LEUM_RS01390	A0E46_RS01350	ARA01_01355	ARA02_RS01390	NH16_RS04920	AW164_RS00965	MI1_RS01355	LMES_RS01340	WZ78_RS00880	WZ79_RS06955	WZ81_RS01845		TY48_RS02935
COG1071	C	pyruvate dehydrogenase	15	LMDMO_RS02065	LNMR_RS01790	LH61_RS03345		LEUM_RS03590	A0E46_RS03555	ARA01_03560	ARA02_RS03605	NH16_RS07220	AW164_RS03190	MI1_RS03560	LMES_RS03540	WZ78_RS01425	WZ79_RS04980	WZ81_RS02340		TY48_RS07670
COG1959	K	Rrf2 family transcriptional regulator	15	LMDMO_RS09890	LNMR_RS05840	LH61_RS07535		LEUM_RS08510	A0E46_RS08310	ARA01_07805	ARA02_RS07855	NH16_RS02125	AW164_RS06980	MI1_RS07715	LMES_RS07810	WZ78_RS04510	WZ79_RS04625	WZ81_RS04030		TY48_RS03495
COG2384	R	SAM-dependent methyltransferase	15	LMDMO_RS03905	LNMR_RS04145		HMPREF0555_RS01850	LEUM_RS07100	A0E46_RS06950	ARA01_06670	ARA02_RS06705	NH16_RS00940	AW164_RS05790	MI1_RS06570	LMES_RS06395		WZ79_RS00535	WZ81_RS08260	L963_RS05765	TY48_RS00695
COG0631	T	serine/threonine protein phosphatase	15	LMDMO_RS03605	LNMR_RS03840	LH61_RS06700		LEUM_RS07400	A0E46_RS07245	ARA01_06965	ARA02_RS07000	NH16_RS01250	AW164_RS06085	MI1_RS06865	LMES_RS06695	WZ78_RS09175	WZ79_RS00830	WZ81_RS06425		TY48_RS00990
COG0300	R	short-chain dehydrogenase	15	LMDMO_RS06295	LNMR_RS06610	LH61_RS00215	HMPREF0555_RS05270	LEUM_RS00410	A0E46_RS00400	ARA01_00405	ARA02_RS00395		AW164_RS00215	MI1_RS00405	LMES_RS00395	WZ78_RS04985	WZ79_RS02910		L963_RS06435	TY48_RS06050
COG1028	IQR	short-chain dehydrogenase/reductase	15	LMDMO_RS06645	LNMR_RS06960	LH61_RS04090		LEUM_RS04430	A0E46_RS04400	ARA01_04540	ARA02_RS04455	NH16_RS07720	AW164_RS04035	MI1_RS04440	LMES_RS04385	WZ78_RS08665	WZ79_RS09455	WZ81_RS08520		TY48_RS04570
COG1668	CP	sodium ABC transporter permease	15	LMDMO_RS00205	LNMR_RS05260	LH61_RS01475	HMPREF0555_RS04865	LEUM_RS01745	A0E46_RS01710	ARA01_01715	ARA02_RS01755	NH16_RS05325	AW164_RS01325	MI1_RS01715	LMES_RS01695			WZ81_RS01365	L963_RS09515	TY48_RS02580
		sortase	15	LMDMO_RS01955	LNMR_RS01900	LH61_RS03235		LEUM_RS03480	A0E46_RS03445	ARA01_03450	ARA02_RS03495	NH16_RS07110	AW164_RS03080	MI1_RS03450	LMES_RS03430	WZ78_RS01535	WZ79_RS05090	WZ81_RS02230		TY48_RS07560
		sugar phosphate isomerase	15	LMDMO_RS00900	LNMR_RS00245	LH61_RS02195		LEUM_RS02440	A0E46_RS02405	ARA01_02410	ARA02_RS02450	NH16_RS06040	AW164_RS02015	MI1_RS02410	LMES_RS02390	WZ78_RS07075	WZ79_RS02320	WZ81_RS00670		TY48_RS01560
COG2317	E	thermostable carboxypeptidase	15	LMDMO_RS06980	LNMR_RS06020	LH61_RS07740		LEUM_RS08685	A0E46_RS08480	ARA01_07975	ARA02_RS08025	NH16_RS02310	AW164_RS07160	MI1_RS07885	LMES_RS07985	WZ78_RS04335	WZ79_RS06300	WZ81_RS04200		TY48_RS05605
COG0352	H	thiamine phosphate synthase	15	LMDMO_RS07685	LNMR_RS07550	LH61_RS04800		LEUM_RS05655	A0E46_RS05175	ARA01_05345	ARA02_RS05675	NH16_RS08730	AW164_RS04485	MI1_RS05245	LMES_RS05075	WZ78_RS03280	WZ79_RS05650	WZ81_RS08810		TY48_RS04245
COG0352	H	thiamine phosphate synthase	15	LMDMO_RS00835	LNMR_RS00180	LH61_RS02130	HMPREF0555_RS04260	LEUM_RS02375	A0E46_RS02340	ARA01_02345	ARA02_RS02385		AW164_RS01950	MI1_RS02345	LMES_RS02325	WZ78_RS07140	WZ79_RS02385		L963_RS02080	TY48_RS01625
COG1957	F	nucleoside hydrolase	15	LMDMO_RS08690	LNMR_RS01490	LH61_RS03660	HMPREF0555_RS02835	LEUM_RS03890	A0E46_RS03855	ARA01_03860	ARA02_RS03905		AW164_RS03490	MI1_RS03860	LMES_RS03840	WZ78_RS06755	WZ79_RS04680		L963_RS04460	TY48_RS07970
COG1737	K	transcriptional regulator	15	LMDMO_RS09870	LNMR_RS05860	LH61_RS07560		LEUM_RS08525	A0E46_RS08325	ARA01_07820	ARA02_RS07870	NH16_RS02140	AW164_RS06995	MI1_RS07730	LMES_RS07825	WZ78_RS04495	WZ79_RS04640	WZ81_RS04045		TY48_RS03480
COG1737	K	transcriptional regulator	15	LMDMO_RS07330	LNMR_RS08095	LH61_RS08225		LEUM_RS09170	A0E46_RS08960	ARA01_08445	ARA02_RS08510	NH16_RS02785	AW164_RS07615	MI1_RS08355	LMES_RS08465	WZ78_RS06310	WZ79_RS05915	WZ81_RS05420		TY48_RS01125
		translation factor (SUA5)	15		LNMR_RS02290	LH61_RS08770	HMPREF0555_RS05555	LEUM_RS09865	A0E46_RS09680	ARA01_09180	ARA02_RS09235	NH16_RS03410	AW164_RS08210	MI1_RS09090	LMES_RS09185	WZ78_RS05175	WZ79_RS03545		L963_RS06730	TY48_RS04900
COG4708	S	transporter	15	LMDMO_RS07995	LNMR_RS07785	LH61_RS07120		LEUM_RS07775	A0E46_RS07625	ARA01_07365	ARA02_RS07415	NH16_RS01665	AW164_RS06495	MI1_RS07275	LMES_RS07105	WZ78_RS05625	WZ79_RS01205	WZ81_RS05055		TY48_RS06535
COG0133	E	tryptophan synthase subunit beta	15	LMDMO_RS07770	LNMR_RS07465	LH61_RS04885		LEUM_RS05740	A0E46_RS05260	ARA01_05430	ARA02_RS05590	NH16_RS08815	AW164_RS04570	MI1_RS05330	LMES_RS05160	WZ78_RS03365	WZ79_RS05565	WZ81_RS06740		TY48_RS04160
COG0589	T	universal stress protein UspA	15	LMDMO_RS01550	LNMR_RS00885	LH61_RS02835		LEUM_RS03080	A0E46_RS03045	ARA01_03050	ARA02_RS03095	NH16_RS06680	AW164_RS02655	MI1_RS03050	LMES_RS03025	WZ78_RS01935	WZ79_RS01685	WZ81_RS00030		TY48_RS07140
COG0226	P	phosphate ABC transporter substrate-binding protein	15	LMDMO_RS01335	LNMR_RS00670	LH61_RS02620		LEUM_RS02865	A0E46_RS02830	ARA01_02835	ARA02_RS02880	NH16_RS06465	AW164_RS02440	MI1_RS02835	LMES_RS02815	WZ78_RS02150	WZ79_RS01900	WZ81_RS00245		TY48_RS06925
COG1957	F	ribonucleoside hydrolase RihC	14	LMDMO_RS08685	LNMR_RS01495	LH61_RS03655		LEUM_RS03885	A0E46_RS03850	ARA01_03855	ARA02_RS03900		AW164_RS03485	MI1_RS03855	LMES_RS03835	WZ78_RS06760	WZ79_RS04685		L963_RS04455	TY48_RS07965
COG1098	J	general stress protein	14	LMDMO_RS08795	LNMR_RS09450	LH61_RS03870		LEUM_RS04235	A0E46_RS04205	ARA01_04330	ARA02_RS04255		AW164_RS03810	MI1_RS04230	LMES_RS04190	WZ78_RS10030	WZ79_RS10345	WZ81_RS08605		TY48_RS09025
COG3560	R	nitroreductase	14	LMDMO_RS09305	LNMR_RS05835	LH61_RS07530		LEUM_RS08505	A0E46_RS08305	ARA01_07800	ARA02_RS07850	NH16_RS02120	AW164_RS06975	MI1_RS07710	LMES_RS07805	WZ78_RS04515	WZ79_RS04620			TY48_RS03500
COG1426	S	XRE family transcriptional regulator	14	LMDMO_RS09865	LNMR_RS05865	LH61_RS07565		LEUM_RS08530	A0E46_RS08330	ARA01_07825	ARA02_RS07875	NH16_RS02145	AW164_RS07000	MI1_RS07735	LMES_RS07830	WZ78_RS04490	WZ79_RS04645			TY48_RS03475
COG1280	E	threonine transporter	14	LMDMO_RS06515	LNMR_RS06830	LH61_RS04375		LEUM_RS04730	A0E46_RS04670	ARA01_04840	ARA02_RS04760	NH16_RS08020	AW164_RS04220	MI1_RS04740	LMES_RS04685	WZ78_RS09565	WZ79_RS09205			TY48_RS08315
COG0626	E	cystathionine beta-lyase	14	LMDMO_RS03280	LNMR_RS08615		HMPREF0555_RS00660	LEUM_RS06040	A0E46_RS05585	ARA01_05730	ARA02_RS05260		AW164_RS04870	MI1_RS05630	LMES_RS05460	WZ78_RS03665		WZ81_RS08010	L963_RS02200	TY48_RS03860
		hypothetical protein	14	LMDMO_RS00215	LNMR_RS05270	LH61_RS01485	HMPREF0555_RS04855	LEUM_RS01755	A0E46_RS01720	ARA01_01725			AW164_RS01335	MI1_RS01725	LMES_RS01705	WZ78_RS00385		WZ81_RS01355	L963_RS09505	TY48_RS02570
COG0596	R	alpha/beta hydrolase	14	LMDMO_RS00295	LNMR_RS05350	LH61_RS01560		LEUM_RS01835	A0E46_RS01800	ARA01_01805		NH16_RS05430	AW164_RS01415	MI1_RS01805	LMES_RS01785	WZ78_RS00305	WZ79_RS04125	WZ81_RS01275		TY48_RS02165
		hypothetical protein	14	LMDMO_RS00300	LNMR_RS05355	LH61_RS01565		LEUM_RS01840	A0E46_RS01805	ARA01_01810		NH16_RS05435	AW164_RS01420	MI1_RS01810	LMES_RS01790	WZ78_RS00300	WZ79_RS04130	WZ81_RS01270		TY48_RS02160
COG1957	F	nucleoside hydrolase	14	LMDMO_RS02170	LNMR_RS01685	LH61_RS03450		LEUM_RS03695	A0E46_RS03660	ARA01_03665	ARA02_RS03710	NH16_RS07330	AW164_RS03295	MI1_RS03665	LMES_RS03645	WZ78_RS06950	WZ79_RS04875			TY48_RS07775
		PTS sugar transporter	14	LMDMO_RS03250	LNMR_RS08645	LH61_RS05450		LEUM_RS06200	A0E46_RS06055	ARA01_05760		NH16_RS09160	AW164_RS04900	MI1_RS05660	LMES_RS05490	WZ78_RS03695	WZ79_RS05235	WZ81_RS08040		TY48_RS03830
COG2200	T	diguanylate phosphodiesterase	14	LMDMO_RS03380	LNMR_RS03615	LH61_RS06940		LEUM_RS07620	A0E46_RS07460	ARA01_07210	ARA02_RS07250	NH16_RS01500	AW164_RS06340	MI1_RS07120	LMES_RS06940	WZ78_RS07875		WZ81_RS07465		TY48_RS06380
COG0066	E	3-isopropylmalate dehydratase small subunit	14	LMDMO_RS05610	LNMR_RS02280	LH61_RS08775		LEUM_RS09875	A0E46_RS09690	ARA01_09190	ARA02_RS09245		AW164_RS08220	MI1_RS09100	LMES_RS09195	WZ78_RS05185	WZ79_RS03535	WZ81_RS06080		TY48_RS04890
COG0548	E	acetylglutamate kinase	14	LMDMO_RS06410	LNMR_RS06725	LH61_RS00105	HMPREF0555_RS05180	LEUM_RS00295	A0E46_RS00290	ARA01_00290		NH16_RS03945	AW164_RS00105	MI1_RS00290	LMES_RS00285	WZ78_RS04870		WZ81_RS03665		TY48_RS06160
COG1835	I	acyltransferase	14	LMDMO_RS07165	LNMR_RS06200	LH61_RS07920	HMPREF0555_RS05020	LEUM_RS08865	A0E46_RS08670	ARA01_08155		NH16_RS02495	AW164_RS07340	MI1_RS08065	LMES_RS08175			WZ81_RS08390	L963_RS02570	TY48_RS05785
COG0477	GEPR	MFS transporter permease	14	LMDMO_RS07510	LNMR_RS07905			LEUM_RS08990	A0E46_RS08790	ARA01_08275	ARA02_RS08335	NH16_RS02615	AW164_RS07435	MI1_RS08185	LMES_RS08295	WZ78_RS06495	WZ79_RS05735	WZ81_RS05250		TY48_RS01305
COG2104	H	thiamine biosynthesis protein ThiS	14	LMDMO_RS07680		LH61_RS04795		LEUM_RS05650	A0E46_RS05170	ARA01_05340	ARA02_RS05680	NH16_RS08725	AW164_RS04480	MI1_RS05240	LMES_RS05070	WZ78_RS03275	WZ79_RS05655	WZ81_RS08815		TY48_RS04250
COG0656	R	2,5-diketo-D-gluconic acid reductase	14	LMDMO_RS08785	LNMR_RS09460	LH61_RS03860		LEUM_RS04225	A0E46_RS04195	ARA01_04320	ARA02_RS04245		AW164_RS03800	MI1_RS04220	LMES_RS04180	WZ78_RS09855	WZ79_RS08185	WZ81_RS08595		TY48_RS09015
COG1052	CHR	2-hydroxyacid dehydrogenase	14	LMDMO_RS09100	LNMR_RS07185			LEUM_RS06020	A0E46_RS05565	ARA01_05710	ARA02_RS05280	NH16_RS09110	AW164_RS04850	MI1_RS05610	LMES_RS05440	WZ78_RS03645	WZ79_RS05285	WZ81_RS09225		TY48_RS03880
		deoxyribodipyrimidine photo-lyase	14		LNMR_RS01430	LH61_RS03705		LEUM_RS03950	A0E46_RS03915	ARA01_03920	ARA02_RS03965	NH16_RS07615	AW164_RS03550	MI1_RS03920	LMES_RS03900	WZ78_RS09210	WZ79_RS08255	WZ81_RS08135		TY48_RS02455
COG0463	M	glycosyl transferase	14	LMDMO_RS04040	LNMR_RS02800	LH61_RS06260		LEUM_RS06955	A0E46_RS06805	ARA01_06520		NH16_RS00795	AW164_RS05645	MI1_RS06420	LMES_RS06245	WZ78_RS07390	WZ79_RS00390	WZ81_RS07375		TY48_RS00555
COG0488	R	ABC transporter ATP-binding protein	14	LMDMO_RS00060	LNMR_RS05115	LH61_RS01330		LEUM_RS01600	A0E46_RS01565	ARA01_01570	ARA02_RS01610	NH16_RS05180		MI1_RS01570	LMES_RS01550	WZ78_RS00540	WZ79_RS03890	WZ81_RS01510		TY48_RS02725
COG4152	R	sodium ABC transporter ATP-binding protein	14	LMDMO_RS00210	LNMR_RS05265	LH61_RS01480	HMPREF0555_RS04860	LEUM_RS01750	A0E46_RS01715	ARA01_01720		NH16_RS05330	AW164_RS01330	MI1_RS01720	LMES_RS01700			WZ81_RS01360	L963_RS09510	TY48_RS02575
COG0834	ET	amino acid ABC transporter substrate-binding protein	14	LMDMO_RS00250	LNMR_RS05305	LH61_RS01515		LEUM_RS01790	A0E46_RS01755	ARA01_01760	ARA02_RS01800	NH16_RS05385	AW164_RS01370	MI1_RS01760	LMES_RS01740	WZ78_RS00350	WZ79_RS04080			TY48_RS02210
COG1136	V	multidrug ABC transporter ATP-binding protein	14	LMDMO_RS00330	LNMR_RS05385	LH61_RS01595		LEUM_RS01870	A0E46_RS01835	ARA01_01840	ARA02_RS01880	NH16_RS05465	AW164_RS01450	MI1_RS01840	LMES_RS01820	WZ78_RS00270	WZ79_RS04160			TY48_RS02130
		hypothetical protein	14	LMDMO_RS00570	LNMR_RS05625	LH61_RS01875	HMPREF0555_RS04545	LEUM_RS02110	A0E46_RS02075	ARA01_02080			AW164_RS01690	MI1_RS02080	LMES_RS02060	WZ78_RS00030	WZ79_RS04400		L963_RS03745	TY48_RS01890
COG4120	R	branched-chain amino acid ABC transporter permease	14	LMDMO_RS00810	LNMR_RS00155			LEUM_RS02350	A0E46_RS02315	ARA01_02320	ARA02_RS02360	NH16_RS05945	AW164_RS01925	MI1_RS02320	LMES_RS02300	WZ78_RS07165	WZ79_RS02410	WZ81_RS00760		TY48_RS01650
COG1263	G	PTS beta-glucoside transporter subunit IIABC	14	LMDMO_RS00940	LNMR_RS00285	LH61_RS02235		LEUM_RS02480	A0E46_RS02445	ARA01_02450	ARA02_RS02490	NH16_RS06080	AW164_RS02055	MI1_RS02450	LMES_RS02430		WZ79_RS02280	WZ81_RS00630		TY48_RS01520
COG0577	V	peptide ABC transporter permease	14	LMDMO_RS01495	LNMR_RS00830	LH61_RS02780		LEUM_RS03025	A0E46_RS02990	ARA01_02995	ARA02_RS03040	NH16_RS06625	AW164_RS02600	MI1_RS02995	LMES_RS02975		WZ79_RS01740	WZ81_RS00085		TY48_RS07085
COG0406	G	phosphoglycerate kinase	14	LMDMO_RS02290	LNMR_RS01565	LH61_RS03575	HMPREF0555_RS02910	LEUM_RS03815	A0E46_RS03780	ARA01_03785	ARA02_RS03830		AW164_RS03415	MI1_RS03785	LMES_RS03765			WZ81_RS02565	L963_RS04385	TY48_RS07895
COG1757	C	sodium:proton antiporter	14	LMDMO_RS05500	LNMR_RS02395	LH61_RS08655		LEUM_RS09765	A0E46_RS09580	ARA01_09080	ARA02_RS09135		AW164_RS08070	MI1_RS08990	LMES_RS09085	WZ78_RS04205	WZ79_RS07575	WZ81_RS09600		TY48_RS08945
COG0446	R	NAD(FAD)-dependent dehydrogenase	14	LMDMO_RS06215	LNMR_RS06530	LH61_RS00285		LEUM_RS00490		ARA01_00485	ARA02_RS00495	NH16_RS04090	AW164_RS00240	MI1_RS00485	LMES_RS00475	WZ78_RS05045	WZ79_RS02820	WZ81_RS03500		TY48_RS06025
COG2217	P	copper-translocating P-type ATPase	14	LMDMO_RS06460	LNMR_RS06775	LH61_RS00055	HMPREF0555_RS05125	LEUM_RS00245	A0E46_RS00240	ARA01_00240		NH16_RS03895	AW164_RS00055	MI1_RS00240	LMES_RS00235			WZ81_RS03715	L963_RS00265	TY48_RS06210
		phosphogluconate dehydrogenase (NADP( )-dependent, decarboxylating)	14	LMDMO_RS06570	LNMR_RS06885	LH61_RS04165		LEUM_RS04505	A0E46_RS04475	ARA01_04615	ARA02_RS04530	NH16_RS07795	AW164_RS04110	MI1_RS04515	LMES_RS04460	WZ78_RS08590	WZ79_RS09425			TY48_RS04495
COG1028	IQR	2-deoxy-D-gluconate 3-dehydrogenase	14	LMDMO_RS06580	LNMR_RS06895	LH61_RS04155		LEUM_RS04495	A0E46_RS04465	ARA01_04605	ARA02_RS04520	NH16_RS07785	AW164_RS04100	MI1_RS04505	LMES_RS04450	WZ78_RS08600	WZ79_RS09435			TY48_RS04505
COG1814	S	membrane protein	14	LMDMO_RS06610	LNMR_RS06925	LH61_RS04125		LEUM_RS04465	A0E46_RS04435	ARA01_04575	ARA02_RS04490	NH16_RS07755	AW164_RS04070	MI1_RS04475	LMES_RS04420	WZ78_RS08630	WZ79_RS09490			TY48_RS04535
COG1737	K	transcriptional regulator	14	LMDMO_RS06760	LNMR_RS07075	LH61_RS03975		LEUM_RS04345	A0E46_RS04285	ARA01_04425	ARA02_RS04340	NH16_RS07680	AW164_RS03920	MI1_RS04325	LMES_RS04270	WZ78_RS07605	WZ79_RS08085			TY48_RS05095
COG0671	I	phospholipid phosphatase	14	LMDMO_RS07320	LNMR_RS09285	LH61_RS08235		LEUM_RS09180	A0E46_RS08970	ARA01_08455	ARA02_RS08520	NH16_RS02795	AW164_RS07625	MI1_RS08365	LMES_RS08475	WZ78_RS06300	WZ79_RS05925			TY48_RS01115
COG4608	E	peptide ABC transporter substrate-binding protein	14	LMDMO_RS07515	LNMR_RS07900			LEUM_RS08985	A0E46_RS08785	ARA01_08270	ARA02_RS08330	NH16_RS02610	AW164_RS07430	MI1_RS08180	LMES_RS08290	WZ78_RS06500	WZ79_RS05730	WZ81_RS05245		TY48_RS01310
COG1464	P	metal ABC transporter substrate-binding protein	14	LMDMO_RS08715	LNMR_RS01465		HMPREF0555_RS02810	LEUM_RS03915	A0E46_RS03880	ARA01_03885	ARA02_RS03930	NH16_RS07550	AW164_RS03515	MI1_RS03885		WZ78_RS09245	WZ79_RS08290		L963_RS04485	TY48_RS07995
COG1435	F	thymidine kinase	14		LNMR_RS09210	LH61_RS08275		LEUM_RS09255	A0E46_RS09065	ARA01_08550	ARA02_RS08615	NH16_RS02845	AW164_RS07700	MI1_RS08460	LMES_RS08570	WZ78_RS06205	WZ79_RS06020	WZ81_RS05505		TY48_RS08900
COG0765	E	amino acid ABC transporter permease	14	LMDMO_RS09110	LNMR_RS07175			LEUM_RS06030	A0E46_RS05575	ARA01_05720	ARA02_RS05270	NH16_RS09120	AW164_RS04860	MI1_RS05620	LMES_RS05450	WZ78_RS03655	WZ79_RS05275	WZ81_RS09215		TY48_RS03870
COG0683	E	branched-chain amino acid ABC transporter substrate-binding protein	14				HMPREF0555_RS04295	LEUM_RS02340	A0E46_RS02305	ARA01_02310	ARA02_RS02350	NH16_RS05935	AW164_RS01915	MI1_RS02310	LMES_RS02290	WZ78_RS07175	WZ79_RS02420	WZ81_RS00770	L963_RS02045	TY48_RS01660
COG0489	D	exopolysaccharide biosynthesis protein	14	LMDMO_RS04000	LNMR_RS04240			LEUM_RS07005	A0E46_RS06855	ARA01_06575	ARA02_RS06610	NH16_RS00845	AW164_RS05695	MI1_RS06475	LMES_RS06300	WZ78_RS07440	WZ79_RS00440	WZ81_RS07330		TY48_RS00600
COG1136	V	peptide ABC transporter ATP-binding protein	14	LMDMO_RS00600		LH61_RS01905	HMPREF0555_RS04515	LEUM_RS02140	A0E46_RS02105	ARA01_02110	ARA02_RS02150	NH16_RS05735		MI1_RS02110	LMES_RS02090		WZ79_RS04430	WZ81_RS00970	L963_RS03775	TY48_RS01860
		hypothetical protein	14	LMDMO_RS04090	LNMR_RS02855	LH61_RS06170		LEUM_RS06905	A0E46_RS06755	ARA01_06470	ARA02_RS06510		AW164_RS05595	MI1_RS06370	LMES_RS06195	WZ78_RS07340	WZ79_RS00355	WZ81_RS07435	L963_RS05790
COG0161	H	adenosylmethionine-8-amino-7-oxononanoate aminotransferase	14	LMDMO_RS04950	LNMR_RS04445		HMPREF0555_RS06825	LEUM_RS01465	A0E46_RS01425	ARA01_01430	ARA02_RS01465	NH16_RS04995		MI1_RS01430	LMES_RS01415	WZ78_RS00805	WZ79_RS03625	WZ81_RS01770	L963_RS01065
COG1814	S	membrane protein	14	LMDMO_RS08780	LNMR_RS09465	LH61_RS03855		LEUM_RS04220	A0E46_RS04190	ARA01_04315	ARA02_RS04240		AW164_RS03795	MI1_RS04215	LMES_RS04175	WZ78_RS09850	WZ79_RS08190	WZ81_RS08590		TY48_RS09010
		hypothetical protein	14	LMDMO_RS00235	LNMR_RS05290	LH61_RS01505		LEUM_RS01775	A0E46_RS01740	ARA01_01745	ARA02_RS01785		AW164_RS01355	MI1_RS01745	LMES_RS01725	WZ78_RS00365	WZ79_RS04065	WZ81_RS01335		TY48_RS02550
COG0492	O	thioredoxin reductase	14	LMDMO_RS03915	LNMR_RS04155	LH61_RS06400		LEUM_RS07090	A0E46_RS06940	ARA01_06660	ARA02_RS06695	NH16_RS00930	AW164_RS05780	MI1_RS06560	LMES_RS06385		WZ79_RS00525	WZ81_RS08250		TY48_RS00685
COG3340	E	peptidase	14	LMDMO_RS06340	LNMR_RS06655	LH61_RS09205		LEUM_RS00365	A0E46_RS00355	ARA01_00360		NH16_RS04015	AW164_RS00170	MI1_RS00360	LMES_RS00350	WZ78_RS04940	WZ79_RS02955	WZ81_RS03600		TY48_RS06095
COG0436	E	aminotransferase	14	LMDMO_RS06585	LNMR_RS06900	LH61_RS04150		LEUM_RS04490	A0E46_RS04460	ARA01_04600	ARA02_RS04515	NH16_RS07780	AW164_RS04095	MI1_RS04500	LMES_RS04445	WZ78_RS08605	WZ79_RS09440			TY48_RS04510
COG0547	E	anthranilate phosphoribosyltransferase	14	LMDMO_RS07765	LNMR_RS07470	LH61_RS04880	HMPREF0555_RS00365	LEUM_RS05735		ARA01_05425		NH16_RS08810	AW164_RS04565	MI1_RS05325	LMES_RS05155	WZ78_RS03360	WZ79_RS05570		L963_RS03960	TY48_RS04165
COG4815	S	MepB protein	14	LMDMO_RS00010	LNMR_RS05065	LH61_RS01280		LEUM_RS01550	A0E46_RS01515	ARA01_01520	ARA02_RS01560	NH16_RS05130	AW164_RS01130	MI1_RS01520	LMES_RS01500	WZ78_RS00590	WZ79_RS03840			TY48_RS02775
COG2804	NU	type II secretory pathway protein	14	LMDMO_RS00710	LNMR_RS08190	LH61_RS02015		LEUM_RS02250	A0E46_RS02215	ARA01_02220	ARA02_RS02260	NH16_RS05845	AW164_RS01825	MI1_RS02220	LMES_RS02200	WZ78_RS07265	WZ79_RS09735	WZ81_RS00860
COG1459	NU	type II secretion system protein F	14	LMDMO_RS00715	LNMR_RS08185	LH61_RS02020		LEUM_RS02255	A0E46_RS02220	ARA01_02225	ARA02_RS02265	NH16_RS05850	AW164_RS01830	MI1_RS02225	LMES_RS02205	WZ78_RS07260	WZ79_RS09740			TY48_RS01745
COG3613	F	nucleoside 2-deoxyribosyltransferase	14	LMDMO_RS03895	LNMR_RS04135			LEUM_RS07110	A0E46_RS06960	ARA01_06680	ARA02_RS06715	NH16_RS00950	AW164_RS05800	MI1_RS06580	LMES_RS06405	WZ78_RS06130	WZ79_RS00545	WZ81_RS08270		TY48_RS00705
COG1573	L	uracil-DNA glycosylase	14	LMDMO_RS06615	LNMR_RS06930	LH61_RS04120		LEUM_RS04460	A0E46_RS04430	ARA01_04570	ARA02_RS04485	NH16_RS07750	AW164_RS04065	MI1_RS04470	LMES_RS04415	WZ78_RS08635	WZ79_RS09485			TY48_RS04540
COG0438	M	glycosyl transferase family 1	14	LMDMO_RS05890	LNMR_RS02000	LH61_RS09045		LEUM_RS00055	A0E46_RS00050	ARA01_00050	ARA02_RS00050	NH16_RS03690	AW164_RS08490	MI1_RS00050	LMES_RS00050	WZ78_RS05455	WZ79_RS03265			TY48_RS04620
COG1814	S	membrane protein	14	LMDMO_RS06210	LNMR_RS06525	LH61_RS00290		LEUM_RS00495	A0E46_RS00485	ARA01_00490	ARA02_RS00500		AW164_RS00245	MI1_RS00490	LMES_RS00480	WZ78_RS05050	WZ79_RS02815	WZ81_RS03495		TY48_RS06020
COG1737	K	transcriptional regulator	14	LMDMO_RS06785	LNMR_RS07100	LH61_RS03960		LEUM_RS04320	A0E46_RS04270	ARA01_04400	ARA02_RS04325	NH16_RS07655	AW164_RS03895	MI1_RS04300	LMES_RS04255	WZ78_RS07640	WZ79_RS08045			TY48_RS05070
COG1670	J	acetyltransferase	14	LMDMO_RS07315	LNMR_RS09280	LH61_RS08240		LEUM_RS09185	A0E46_RS08975	ARA01_08460	ARA02_RS08525	NH16_RS02800	AW164_RS07630	MI1_RS08370	LMES_RS08480	WZ78_RS06295	WZ79_RS05930			TY48_RS01110
COG0477	GEPR	MFS transporter permease	13	LMDMO_RS09090	LNMR_RS07195		HMPREF0555_RS00625	LEUM_RS06010	A0E46_RS05555		ARA02_RS05290	NH16_RS09100	AW164_RS04840		LMES_RS05430	WZ78_RS03635	WZ79_RS05295		L963_RS02170	TY48_RS03890
COG4469	R	competence protein	13			LH61_RS01915	HMPREF0555_RS04505		A0E46_RS02115	ARA01_02120	ARA02_RS02160	NH16_RS05745	AW164_RS01725	MI1_RS02120	LMES_RS02100	WZ78_RS08680	WZ79_RS08530		L963_RS03785	TY48_RS01850
		competence protein ComGF	13	LMDMO_RS00735	LNMR_RS00080	LH61_RS02040		LEUM_RS02275	A0E46_RS02240	ARA01_02245	ARA02_RS02285		AW164_RS01850	MI1_RS02245	LMES_RS02225	WZ78_RS07240	WZ79_RS02485			TY48_RS01725
COG1063	ER	alcohol dehydrogenase	13	LMDMO_RS01415	LNMR_RS00750	LH61_RS02700		LEUM_RS02945	A0E46_RS02910	ARA01_02915			AW164_RS02520	MI1_RS02915	LMES_RS02895	WZ78_RS02070	WZ79_RS01820	WZ81_RS00165		TY48_RS07005
COG0370	P	ferrous iron transport protein B	13	LMDMO_RS04865	LNMR_RS04530		HMPREF0555_RS06905	LEUM_RS01380	A0E46_RS01340	ARA01_01345			AW164_RS00955	MI1_RS01345	LMES_RS01330	WZ78_RS00890	WZ79_RS06945		L963_RS00985	TY48_RS02945
COG0477	GEPR	MFS transporter	13	LMDMO_RS05185	LNMR_RS02715	LH61_RS08335		LEUM_RS09345	A0E46_RS09155	ARA01_08655	ARA02_RS08705		AW164_RS07780	MI1_RS08565	LMES_RS08660		WZ79_RS06480	WZ81_RS07055		TY48_RS00075
		hypothetical protein	13	LMDMO_RS05485	LNMR_RS02410	LH61_RS08630		LEUM_RS09750	A0E46_RS09550	ARA01_09050	ARA02_RS09100	NH16_RS03240		MI1_RS08960	LMES_RS09055	WZ78_RS04190	WZ79_RS07590	WZ81_RS07750
		hypothetical protein	13	LMDMO_RS05505	LNMR_RS02390			LEUM_RS09770	A0E46_RS09585	ARA01_09085	ARA02_RS09140		AW164_RS08075	MI1_RS08995	LMES_RS09090	WZ78_RS04210	WZ79_RS07570	WZ81_RS09595		TY48_RS08940
COG0065	E	3-isopropylmalate dehydratase large subunit	13	LMDMO_RS05615	LNMR_RS02275	LH61_RS08780		LEUM_RS09880	A0E46_RS09695	ARA01_09195	ARA02_RS09250		AW164_RS08225	MI1_RS09105	LMES_RS09200	WZ78_RS05190	WZ79_RS03530			TY48_RS04885
COG0477	GEPR	MFS transporter	13	LMDMO_RS06100	LNMR_RS06415	LH61_RS00330		LEUM_RS00605		ARA01_00580		NH16_RS04135	AW164_RS00295	MI1_RS00580	LMES_RS00570	WZ78_RS05120	WZ79_RS02705	WZ81_RS03455		TY48_RS05970
COG1108	P	ABC transporter	13	LMDMO_RS06240	LNMR_RS06555	LH61_RS00275		LEUM_RS00465	A0E46_RS00455	ARA01_00460	ARA02_RS00470	NH16_RS04065		MI1_RS00460	LMES_RS00450	WZ78_RS05020	WZ79_RS02855	WZ81_RS03525
COG1619	V	peptidase S66	13	LMDMO_RS06565	LNMR_RS06880	LH61_RS04170		LEUM_RS04510	A0E46_RS04480	ARA01_04620	ARA02_RS04535		AW164_RS04115	MI1_RS04520	LMES_RS04465	WZ78_RS08585	WZ79_RS09420			TY48_RS04490
COG2610	GE	gluconate permease	13	LMDMO_RS06575	LNMR_RS06890	LH61_RS04160		LEUM_RS04500	A0E46_RS04470	ARA01_04610		NH16_RS07790	AW164_RS04105	MI1_RS04510	LMES_RS04455	WZ78_RS08595	WZ79_RS09430			TY48_RS04500
COG3576	R	pyridoxine 5'-phosphate oxidase	13	LMDMO_RS06590	LNMR_RS06905	LH61_RS04145		LEUM_RS04485	A0E46_RS04455	ARA01_04595	ARA02_RS04510	NH16_RS07775	AW164_RS04090	MI1_RS04495	LMES_RS04440	WZ78_RS08610				TY48_RS04515
COG0512	EH	glutamine amidotransferase	13	LMDMO_RS06595	LNMR_RS06910	LH61_RS04140		LEUM_RS04480	A0E46_RS04450	ARA01_04590	ARA02_RS04505	NH16_RS07770	AW164_RS04085	MI1_RS04490	LMES_RS04435	WZ78_RS08615				TY48_RS04520
COG1609	K	LacI family transcriptional regulator	13	LMDMO_RS06740	LNMR_RS07055	LH61_RS03995		LEUM_RS04365	A0E46_RS04305	ARA01_04445	ARA02_RS04360		AW164_RS03940	MI1_RS04345	LMES_RS04290	WZ78_RS07585	WZ79_RS08110			TY48_RS05115
COG1554	G	maltose phosphorylase	13	LMDMO_RS06750	LNMR_RS07065	LH61_RS03985		LEUM_RS04355	A0E46_RS04295	ARA01_04435	ARA02_RS04350		AW164_RS03930	MI1_RS04335	LMES_RS04280	WZ78_RS07595	WZ79_RS08100			TY48_RS05105
COG1482	G	mannose-6-phosphate isomerase	13	LMDMO_RS06920	LNMR_RS05960	LH61_RS07680		LEUM_RS08625	A0E46_RS08420	ARA01_07915	ARA02_RS07965	NH16_RS02250	AW164_RS07100	MI1_RS07825		WZ78_RS04395	WZ79_RS06360			TY48_RS05545
COG0791	M	gamma-glutamyl-diamino acid-endopeptidase	13	LMDMO_RS07005	LNMR_RS06045	LH61_RS07765		LEUM_RS08710	A0E46_RS08505	ARA01_08000	ARA02_RS08050		AW164_RS07185	MI1_RS07910	LMES_RS08010	WZ78_RS04310	WZ79_RS06275			TY48_RS05630
COG1309	K	TetR family transcriptional regulator	13	LMDMO_RS07260	LNMR_RS09225			LEUM_RS09240	A0E46_RS09050	ARA01_08535	ARA02_RS08600	NH16_RS02830	AW164_RS07685	MI1_RS08445	LMES_RS08555	WZ78_RS06220	WZ79_RS06005	WZ81_RS05490
COG0624	E	Zn-dependent hydrolase	13	LMDMO_RS07660		LH61_RS04775		LEUM_RS05630	A0E46_RS05150	ARA01_05320	ARA02_RS05700	NH16_RS08705	AW164_RS04460	MI1_RS05220	LMES_RS05050	WZ78_RS03255	WZ79_RS05675			TY48_RS04270
COG0673	R	oxidoreductase	13	LMDMO_RS08565	LNMR_RS09500	LH61_RS03820		LEUM_RS04185	A0E46_RS04155	ARA01_04280	ARA02_RS04205			MI1_RS04180	LMES_RS04140	WZ78_RS09815	WZ79_RS08225	WZ81_RS08565		TY48_RS08975
		hypothetical protein	13	LMDMO_RS09860	LNMR_RS05870	LH61_RS07570		LEUM_RS08535	A0E46_RS08335	ARA01_07830	ARA02_RS07880		AW164_RS07005	MI1_RS07740	LMES_RS07835	WZ78_RS04485	WZ79_RS04650			TY48_RS03470
COG1052	CHR	2-hydroxyacid dehydrogenase	13		LNMR_RS05325	LH61_RS01535		LEUM_RS01810	A0E46_RS01775	ARA01_01780	ARA02_RS01820		AW164_RS01390	MI1_RS01780	LMES_RS01760	WZ78_RS00330	WZ79_RS04100	WZ81_RS01300		TY48_RS02190
		molecular chaperone	13		LNMR_RS09635	LH61_RS04410		LEUM_RS04775	A0E46_RS04715	ARA01_04925	ARA02_RS04805	NH16_RS08065	AW164_RS04265	MI1_RS04825	LMES_RS04770	WZ78_RS09620	WZ79_RS09150			TY48_RS08360
COG1335	Q	amidase	13	LMDMO_RS00240	LNMR_RS05295			LEUM_RS01780	A0E46_RS01745	ARA01_01750	ARA02_RS01790	NH16_RS05375	AW164_RS01360	MI1_RS01750	LMES_RS01730	WZ78_RS00360	WZ79_RS04070			TY48_RS02220
COG0488	R	ABC transporter ATP-binding protein	13	LMDMO_RS00815	LNMR_RS00160			LEUM_RS02355	A0E46_RS02320	ARA01_02325	ARA02_RS02365		AW164_RS01930	MI1_RS02325	LMES_RS02305	WZ78_RS07160	WZ79_RS02405	WZ81_RS00755		TY48_RS01645
COG1670	J	spermidine N1-acetyltransferase	13	LMDMO_RS01230	LNMR_RS00570	LH61_RS02520	HMPREF0555_RS03920	LEUM_RS02765	A0E46_RS02730	ARA01_02735		NH16_RS06365	AW164_RS02340	MI1_RS02735	LMES_RS02715				L963_RS01775	TY48_RS06825
COG4300	P	permease	13	LMDMO_RS02700	LNMR_RS03230	LH61_RS05790		LEUM_RS06515	A0E46_RS06370	ARA01_06080	ARA02_RS06125		AW164_RS05220	MI1_RS05980	LMES_RS05805	WZ78_RS02850	WZ79_RS10070			TY48_RS00170
COG0477	GEPR	alpha-ketoglutarate transporter	13	LMDMO_RS02845	LNMR_RS03375	LH61_RS05620			A0E46_RS06230	ARA01_05930	ARA02_RS05975	NH16_RS00240	AW164_RS05080	MI1_RS05830	LMES_RS05665	WZ78_RS08870	WZ79_RS07125			TY48_RS08140
COG3444	G	PTS fructose transporter subunit IIB	13	LMDMO_RS03235	LNMR_RS08660	LH61_RS05465		LEUM_RS06215	A0E46_RS06070	ARA01_05775			AW164_RS04915	MI1_RS05675	LMES_RS05505	WZ78_RS03710	WZ79_RS05220	WZ81_RS08055		TY48_RS03815
COG3716	G	PTS fructose transporter subunit IID	13	LMDMO_RS03245	LNMR_RS08650	LH61_RS05455		LEUM_RS06205	A0E46_RS06060	ARA01_05765			AW164_RS04905	MI1_RS05665	LMES_RS05495	WZ78_RS03700	WZ79_RS05230	WZ81_RS08045		TY48_RS03825
COG1114	E	branched-chain amino acid transporter II carrier protein	13	LMDMO_RS03970	LNMR_RS04210			LEUM_RS07035	A0E46_RS06885	ARA01_06605	ARA02_RS06640	NH16_RS00875	AW164_RS05725	MI1_RS06505	LMES_RS06330	WZ78_RS07470		WZ81_RS07300		TY48_RS00630
COG4098	L	DEAD/DEAH box helicase	13	LMDMO_RS04665	LNMR_RS04730	LH61_RS00930		LEUM_RS01190	A0E46_RS01145	ARA01_01150	ARA02_RS01170		AW164_RS00760	MI1_RS01150	LMES_RS01140	WZ78_RS01080	WZ79_RS06755			TY48_RS03135
COG0385	R	sodium transporter	13	LMDMO_RS05680	LNMR_RS02210			LEUM_RS09940	A0E46_RS09755	ARA01_09255	ARA02_RS09310	NH16_RS03485	AW164_RS08285	MI1_RS09165	LMES_RS09260	WZ78_RS05250	WZ79_RS03470			TY48_RS04825
		hypothetical protein	13	LMDMO_RS06520	LNMR_RS06835			LEUM_RS04725	A0E46_RS04665	ARA01_04835	ARA02_RS04755	NH16_RS08015	AW164_RS04215	MI1_RS04735	LMES_RS04680	WZ78_RS09560	WZ79_RS09210			TY48_RS08310
COG2022	H	thiazole synthase	13	LMDMO_RS07670		LH61_RS04785		LEUM_RS05640	A0E46_RS05160	ARA01_05330	ARA02_RS05690	NH16_RS08715	AW164_RS04470	MI1_RS05230	LMES_RS05060	WZ78_RS03265	WZ79_RS05665			TY48_RS04260
COG0476	H	thiamine biosynthesis protein ThiF	13	LMDMO_RS07675		LH61_RS04790		LEUM_RS05645	A0E46_RS05165	ARA01_05335	ARA02_RS05685	NH16_RS08720	AW164_RS04475	MI1_RS05235	LMES_RS05065	WZ78_RS03270	WZ79_RS05660			TY48_RS04255
		hypothetical protein	13	LMDMO_RS08580	LNMR_RS09485	LH61_RS03835		LEUM_RS04200	A0E46_RS04170	ARA01_04295	ARA02_RS04220			MI1_RS04195	LMES_RS04155	WZ78_RS09830	WZ79_RS08210	WZ81_RS08570		TY48_RS08990
COG1814	S	membrane protein	13	LMDMO_RS08585	LNMR_RS09480	LH61_RS03840		LEUM_RS04205	A0E46_RS04175	ARA01_04300	ARA02_RS04225			MI1_RS04200	LMES_RS04160	WZ78_RS09835	WZ79_RS08205	WZ81_RS08575		TY48_RS08995
COG1098	J	general stress protein	13	LMDMO_RS08590	LNMR_RS09475	LH61_RS03845		LEUM_RS04210	A0E46_RS04180	ARA01_04305	ARA02_RS04230			MI1_RS04205	LMES_RS04165	WZ78_RS09840	WZ79_RS08200	WZ81_RS08580		TY48_RS09000
COG1309	K	TetR family transcriptional regulator	13	LMDMO_RS08765	LNMR_RS01415	LH61_RS03720		LEUM_RS03965	A0E46_RS03930	ARA01_03935	ARA02_RS03980		AW164_RS03565	MI1_RS03935	LMES_RS03915	WZ78_RS09195	WZ79_RS08240			TY48_RS02470
COG0471	P	carboxylate transporter	13	LMDMO_RS01375	LNMR_RS00710	LH61_RS02660		LEUM_RS02905	A0E46_RS02870	ARA01_02875		NH16_RS06505	AW164_RS02480	MI1_RS02875	LMES_RS02855	WZ78_RS02110	WZ79_RS01860			TY48_RS06965
COG1814	S	membrane protein	13	LMDMO_RS02730	LNMR_RS03260	LH61_RS05765		LEUM_RS06485	A0E46_RS06345	ARA01_06045	ARA02_RS06090		AW164_RS05195	MI1_RS05945		WZ78_RS03130	WZ79_RS07010	WZ81_RS03105		TY48_RS08255
COG1136	V	multidrug ABC transporter ATP-binding protein	13	LMDMO_RS03210	LNMR_RS08685			LEUM_RS06240	A0E46_RS06095	ARA01_05800	ARA02_RS05840	NH16_RS00040		MI1_RS05700	LMES_RS05530	WZ78_RS03735	WZ79_RS09690	WZ81_RS08080	L963_RS02625
		oligo-1,6-glucosidase	13	LMDMO_RS06725	LNMR_RS07040	LH61_RS04010		LEUM_RS04380	A0E46_RS04320	ARA01_04460	ARA02_RS04375		AW164_RS03955	MI1_RS04360	LMES_RS04305	WZ78_RS07570	WZ79_RS08125			TY48_RS05130
		hypothetical protein	13	LMDMO_RS04365	LNMR_RS04790	LH61_RS00865		LEUM_RS01130	A0E46_RS01085	ARA01_01090	ARA02_RS01105	NH16_RS04655	AW164_RS00720	MI1_RS01090	LMES_RS01080	WZ78_RS01140				TY48_RS03195
		hypothetical protein	13	LMDMO_RS05405	LNMR_RS02490	LH61_RS08535	HMPREF0555_RS05380	LEUM_RS09565	A0E46_RS09375	ARA01_08875	ARA02_RS08925		AW164_RS08000	MI1_RS08785	LMES_RS08880	WZ78_RS04010				TY48_RS02290
COG3345	G	alpha-galactosidase	13	LMDMO_RS06810		LH61_RS03930	HMPREF0555_RS02765	LEUM_RS04295	A0E46_RS04245	ARA01_04370	ARA02_RS04300		AW164_RS03870	MI1_RS04270	LMES_RS04230			WZ81_RS08465	L963_RS06355	TY48_RS05045
COG1001	F	adenosine deaminase	13	LMDMO_RS08745	LNMR_RS01435			LEUM_RS03945	A0E46_RS03910	ARA01_03915	ARA02_RS03960	NH16_RS07610	AW164_RS03545	MI1_RS03915	LMES_RS03895	WZ78_RS09215	WZ79_RS08260	WZ81_RS08140
COG4708	S	transporter	13		LNMR_RS07370	LH61_RS04980		LEUM_RS05835	A0E46_RS05355	ARA01_05525	ARA02_RS05495	NH16_RS08910	AW164_RS04665	MI1_RS05425	LMES_RS05255	WZ78_RS03460	WZ79_RS05470			TY48_RS04065
COG1621	G	sucrose-6-phosphate hydrolase	13	LMDMO_RS01945	LNMR_RS01910	LH61_RS03225	HMPREF0555_RS03235	LEUM_RS03470	A0E46_RS03435	ARA01_03440	ARA02_RS03485		AW164_RS03070	MI1_RS03440	LMES_RS03420			WZ81_RS02220		TY48_RS07550
COG2893	G	PTS fructose transporter subunit IIA	13	LMDMO_RS03230	LNMR_RS08665	LH61_RS05470		LEUM_RS06220	A0E46_RS06075	ARA01_05780			AW164_RS04920	MI1_RS05680	LMES_RS05510	WZ78_RS03715	WZ79_RS05215	WZ81_RS08060		TY48_RS03810
COG1268	R	BioY family transporter	13	LMDMO_RS04945	LNMR_RS04450	LH61_RS01200		LEUM_RS01460	A0E46_RS01420		ARA02_RS01460	NH16_RS04990	AW164_RS01035		LMES_RS01410	WZ78_RS00810	WZ79_RS03620	WZ81_RS01775		TY48_RS02865
COG0463	M	ribonuclease III	13	LMDMO_RS06225	LNMR_RS06540			LEUM_RS00480	A0E46_RS00470	ARA01_00475	ARA02_RS00485	NH16_RS04080	AW164_RS00230	MI1_RS00475	LMES_RS00465	WZ78_RS05035	WZ79_RS02830			TY48_RS06035
COG1670	J	acetyltransferase	13	LMDMO_RS06705	LNMR_RS07020	LH61_RS04030		LEUM_RS04400	A0E46_RS04340	ARA01_04480	ARA02_RS04395		AW164_RS03975	MI1_RS04380	LMES_RS04325	WZ78_RS07550	WZ79_RS08145			TY48_RS05150
COG0637	R	beta-phosphoglucomutase	13	LMDMO_RS06745	LNMR_RS07060	LH61_RS03990		LEUM_RS04360	A0E46_RS04300	ARA01_04440	ARA02_RS04355		AW164_RS03935	MI1_RS04340	LMES_RS04285	WZ78_RS07590	WZ79_RS08105			TY48_RS05110
COG0596	R	alpha/beta hydrolase	13	LMDMO_RS06790	LNMR_RS07105	LH61_RS03955		LEUM_RS04315	A0E46_RS04265	ARA01_04395	ARA02_RS04320		AW164_RS03890	MI1_RS04295	LMES_RS04250	WZ78_RS07645	WZ79_RS08040			TY48_RS05065
		hypothetical protein	13		LNMR_RS09610	LH61_RS04390		LEUM_RS04750	A0E46_RS04690	ARA01_04900	ARA02_RS04780	NH16_RS08040	AW164_RS04240	MI1_RS04800	LMES_RS04745	WZ78_RS09595	WZ79_RS09175			TY48_RS08335
COG0028	EH	pyruvate oxidase	13		LNMR_RS09630	LH61_RS04405		LEUM_RS04770	A0E46_RS04710	ARA01_04920	ARA02_RS04800	NH16_RS08060	AW164_RS04260	MI1_RS04820	LMES_RS04765	WZ78_RS09615	WZ79_RS09155			TY48_RS08355
		thymidylate synthase	13	LMDMO_RS03900	LNMR_RS04140			LEUM_RS07105	A0E46_RS06955	ARA01_06675		NH16_RS00945	AW164_RS05795	MI1_RS06575	LMES_RS06400	WZ78_RS06135	WZ79_RS00540	WZ81_RS08265		TY48_RS00700
		hypothetical protein	13	LMDMO_RS06235	LNMR_RS06550	LH61_RS00280		LEUM_RS00470	A0E46_RS00460	ARA01_00465	ARA02_RS00475	NH16_RS04070		MI1_RS00465	LMES_RS00455	WZ78_RS05025	WZ79_RS02850	WZ81_RS03520
COG0789	K	MerR family transcriptional regulator	13	LMDMO_RS06525	LNMR_RS06840			LEUM_RS05315	A0E46_RS04660	ARA01_04830	ARA02_RS04750	NH16_RS08010	AW164_RS04210	MI1_RS04730	LMES_RS04675		WZ79_RS09540	WZ81_RS09160		TY48_RS08305
COG0477	GEPR	MFS transporter	13	LMDMO_RS06730	LNMR_RS07045	LH61_RS04005		LEUM_RS04375	A0E46_RS04315	ARA01_04455	ARA02_RS04370		AW164_RS03950	MI1_RS04355	LMES_RS04300	WZ78_RS07575	WZ79_RS08120			TY48_RS05125
		hypothetical protein	13	LMDMO_RS07235	LNMR_RS09200			LEUM_RS09265	A0E46_RS09075	ARA01_08560	ARA02_RS08625	NH16_RS02855	AW164_RS07710	MI1_RS08470	LMES_RS08580	WZ78_RS06195	WZ79_RS06030			TY48_RS08890
COG1670	J	acetyltransferase	13	LMDMO_RS07240	LNMR_RS09205			LEUM_RS09260	A0E46_RS09070	ARA01_08555	ARA02_RS08620	NH16_RS02850	AW164_RS07705	MI1_RS08465	LMES_RS08575	WZ78_RS06200	WZ79_RS06025			TY48_RS08895
COG0488	R	ABC transporter ATP-binding protein	12	LMDMO_RS08720	LNMR_RS01460			LEUM_RS03920	A0E46_RS03885	ARA01_03890	ARA02_RS03935	NH16_RS07555	AW164_RS03520	MI1_RS03890	LMES_RS03870		WZ79_RS08285			TY48_RS08000
COG0276	H	ferrochelatase	12	LMDMO_RS00465	LNMR_RS05520	LH61_RS01730	HMPREF0555_RS04650	LEUM_RS02005	A0E46_RS01970	ARA01_01975	ARA02_RS02015		AW164_RS01585	MI1_RS01975	LMES_RS01955					TY48_RS01995
COG1309	K	TetR family transcriptional regulator	12	LMDMO_RS00510	LNMR_RS05565	LH61_RS01780		LEUM_RS02050	A0E46_RS02015		ARA02_RS02060		AW164_RS01630		LMES_RS02000	WZ78_RS00090	WZ79_RS04340	WZ81_RS01060		TY48_RS01950
		hypothetical protein	12	LMDMO_RS02685	LNMR_RS03220		HMPREF0555_RS01330	LEUM_RS06530	A0E46_RS06385	ARA01_06095	ARA02_RS06140	NH16_RS00405	AW164_RS05235	MI1_RS05995	LMES_RS05820					TY48_RS00185
COG2199	T	diguanylate cyclase	12	LMDMO_RS03385	LNMR_RS03620	LH61_RS06935		LEUM_RS07615	A0E46_RS07455	ARA01_07205	ARA02_RS07245		AW164_RS06335	MI1_RS07115	LMES_RS06935		WZ79_RS01045			TY48_RS06375
COG3957	G	phosphoketolase	12	LMDMO_RS03890			HMPREF0555_RS01860	LEUM_RS07115	A0E46_RS06965	ARA01_06685	ARA02_RS06720	NH16_RS00970		MI1_RS06585	LMES_RS06410	WZ78_RS06125	WZ79_RS00550		L963_RS03230
COG0473	CE	3-isopropylmalate dehydrogenase	12	LMDMO_RS05355	LNMR_RS02540			LEUM_RS09515	A0E46_RS09325	ARA01_08825	ARA02_RS08875		AW164_RS07950	MI1_RS08735	LMES_RS08830	WZ78_RS03960	WZ79_RS06650			TY48_RS02340
COG3376	P	nickel permease	12	LMDMO_RS05580	LNMR_RS02310	LH61_RS08750	HMPREF0555_RS05595	LEUM_RS09845	A0E46_RS09660		ARA02_RS09215	NH16_RS03390			LMES_RS09165		WZ79_RS03565		L963_RS02875	TY48_RS04920
COG1814	S	membrane protein	12	LMDMO_RS06220	LNMR_RS06535			LEUM_RS00485	A0E46_RS00475		ARA02_RS00490	NH16_RS04085	AW164_RS00235		LMES_RS00470	WZ78_RS05040	WZ79_RS02825	WZ81_RS03505		TY48_RS06030
COG4720	S	pyridoxine transporter	12	LMDMO_RS06250	LNMR_RS06565	LH61_RS00265		LEUM_RS00455	A0E46_RS00445	ARA01_00450	ARA02_RS00460			MI1_RS00450	LMES_RS00440	WZ78_RS05010	WZ79_RS02865	WZ81_RS03535
COG0351	H	hydroxymethylpyrimidine/phosphomethylpyrimidine kinase	12	LMDMO_RS06255	LNMR_RS06570	LH61_RS00260		LEUM_RS00450	A0E46_RS00440	ARA01_00445	ARA02_RS00455			MI1_RS00445	LMES_RS00435	WZ78_RS05005	WZ79_RS02870	WZ81_RS03540
COG2723	G	6-phospho-beta-glucosidase	12	LMDMO_RS06710	LNMR_RS07025	LH61_RS04025		LEUM_RS04395	A0E46_RS04335	ARA01_04475	ARA02_RS04390		AW164_RS03970	MI1_RS04375	LMES_RS04320	WZ78_RS07555				TY48_RS05145
COG1814	S	membrane protein	12	LMDMO_RS06895	LNMR_RS05935	LH61_RS07655		LEUM_RS08600	A0E46_RS08395	ARA01_07890	ARA02_RS07940	NH16_RS02225	AW164_RS07075	MI1_RS07800		WZ78_RS04420				TY48_RS05520
		hypothetical protein	12	LMDMO_RS08570	LNMR_RS09495	LH61_RS03825		LEUM_RS04190	A0E46_RS04160	ARA01_04285	ARA02_RS04210			MI1_RS04185	LMES_RS04145	WZ78_RS09820	WZ79_RS08220			TY48_RS08980
COG1028	IQR	short-chain dehydrogenase/reductase	12		LNMR_RS09590	LH61_RS04385		LEUM_RS04740	A0E46_RS04680	ARA01_04850		NH16_RS08030	AW164_RS04230	MI1_RS04750	LMES_RS04695	WZ78_RS09575	WZ79_RS09195			TY48_RS08325
COG0702	MG	NAD-dependent dehydratase	12		LNMR_RS09640			LEUM_RS04780	A0E46_RS04720	ARA01_04930	ARA02_RS04810	NH16_RS08070	AW164_RS04270	MI1_RS04830	LMES_RS04775	WZ78_RS09625	WZ79_RS09145			TY48_RS08365
COG3340	E	peptidase	12			LH61_RS02180		LEUM_RS02425	A0E46_RS02390	ARA01_02395	ARA02_RS02435	NH16_RS06025	AW164_RS02000	MI1_RS02395	LMES_RS02375	WZ78_RS07090	WZ79_RS02335			TY48_RS01575
COG2333	R	MBL fold protein	12			LH61_RS07115		LEUM_RS07770	A0E46_RS07620	ARA01_07360	ARA02_RS07410	NH16_RS01660	AW164_RS06490	MI1_RS07270	LMES_RS07100		WZ79_RS01200		L963_RS03045	TY48_RS06530
		glycopeptide antibiotics resistance protein	12	LMDMO_RS04730				LEUM_RS01250	A0E46_RS01205	ARA01_01210	ARA02_RS01230	NH16_RS04775	AW164_RS00820	MI1_RS01210	LMES_RS01200	WZ78_RS01020	WZ79_RS06815			TY48_RS03075
COG2115	G	xylose isomerase	12	LMDMO_RS06090	LNMR_RS06405	LH61_RS00340		LEUM_RS00615	A0E46_RS00585	ARA01_00590	ARA02_RS00600		AW164_RS00305	MI1_RS00590		WZ78_RS05130	WZ79_RS02695			TY48_RS05960
COG0477	GEPR	MFS transporter permease	12	LMDMO_RS06600	LNMR_RS06915	LH61_RS04135		LEUM_RS04475	A0E46_RS04445	ARA01_04585		NH16_RS07765	AW164_RS04080	MI1_RS04485	LMES_RS04430	WZ78_RS08620				TY48_RS04525
COG2211	G	sodium:solute symporter	12	LMDMO_RS06680	LNMR_RS06995	LH61_RS04055			A0E46_RS04365	ARA01_04505	ARA02_RS04420		AW164_RS04000	MI1_RS04405	LMES_RS04350	WZ78_RS07525	WZ79_RS08170			TY48_RS05175
		hypothetical protein	12	LMDMO_RS06685	LNMR_RS07000	LH61_RS04050			A0E46_RS04360	ARA01_04500	ARA02_RS04415		AW164_RS03995	MI1_RS04400	LMES_RS04345	WZ78_RS07530	WZ79_RS08165			TY48_RS05170
COG1737	K	transcriptional regulator	12	LMDMO_RS06690	LNMR_RS07005	LH61_RS04045			A0E46_RS04355	ARA01_04495	ARA02_RS04410		AW164_RS03990	MI1_RS04395	LMES_RS04340	WZ78_RS07535	WZ79_RS08160			TY48_RS05165
		hypothetical protein	12	LMDMO_RS04075	LNMR_RS02835	LH61_RS06235		LEUM_RS06920	A0E46_RS06770	ARA01_06485	ARA02_RS06525		AW164_RS05610	MI1_RS06385	LMES_RS06210	WZ78_RS07355			L963_RS05535
COG1108	P	ABC transporter	12	LMDMO_RS08725	LNMR_RS01455			LEUM_RS03925	A0E46_RS03890	ARA01_03895	ARA02_RS03940		AW164_RS03525	MI1_RS03895	LMES_RS03875	WZ78_RS09235	WZ79_RS08280			TY48_RS08005
		hypothetical protein	12			LH61_RS07545		LEUM_RS08520	A0E46_RS08320	ARA01_07815	ARA02_RS07865	NH16_RS02135	AW164_RS06990	MI1_RS07725	LMES_RS07820	WZ78_RS04500	WZ79_RS04635			TY48_RS03485
COG1052	CHR	2-hydroxyacid dehydrogenase	12		LNMR_RS09585	LH61_RS04380		LEUM_RS04735	A0E46_RS04675	ARA01_04845	ARA02_RS04765	NH16_RS08025	AW164_RS04225	MI1_RS04745	LMES_RS04690	WZ78_RS09570				TY48_RS08320
		hypothetical protein	12	LMDMO_RS03170		LH61_RS05530	HMPREF0555_RS00745	LEUM_RS06280	A0E46_RS06135	ARA01_05840	ARA02_RS05880			MI1_RS05740	LMES_RS05570	WZ78_RS03775	WZ79_RS07215			TY48_RS08400
		hypothetical protein	12		LNMR_RS09620			LEUM_RS04760	A0E46_RS04700	ARA01_04910	ARA02_RS04790	NH16_RS08050	AW164_RS04250	MI1_RS04810	LMES_RS04755	WZ78_RS09605	WZ79_RS09165			TY48_RS08345
		cell surface protein	12	LMDMO_RS04080	LNMR_RS02845	LH61_RS06230		LEUM_RS06915	A0E46_RS06765	ARA01_06480	ARA02_RS06520		AW164_RS05605	MI1_RS06380	LMES_RS06205	WZ78_RS07350			L963_RS05800
COG0834	ET	glutamine ABC transporter substrate-binding protein	12			LH61_RS01900			A0E46_RS02100	ARA01_02105	ARA02_RS02145	NH16_RS05730		MI1_RS02105	LMES_RS02085	WZ78_RS00005	WZ79_RS04425	WZ81_RS00975	L963_RS03770	TY48_RS01865
		oligo-1,6-glucosidase	12	LMDMO_RS06735	LNMR_RS07050	LH61_RS04000		LEUM_RS04370	A0E46_RS04310	ARA01_04450	ARA02_RS04365		AW164_RS03945	MI1_RS04350	LMES_RS04295	WZ78_RS07580				TY48_RS05120
COG1814	S	membrane protein	12	LMDMO_RS08575	LNMR_RS09490	LH61_RS03830		LEUM_RS04195	A0E46_RS04165	ARA01_04290	ARA02_RS04215			MI1_RS04190	LMES_RS04150	WZ78_RS09825	WZ79_RS08215			TY48_RS08985
COG0596	R	alpha/beta hydrolase	12	LMDMO_RS03220	LNMR_RS08675	LH61_RS05480		LEUM_RS06230	A0E46_RS06085	ARA01_05790	ARA02_RS05830			MI1_RS05690	LMES_RS05520	WZ78_RS03725	WZ79_RS09680	WZ81_RS08070
		VWA domain-containing protein	12	LMDMO_RS03485	LNMR_RS03720			LEUM_RS07515		ARA01_07105	ARA02_RS07140		AW164_RS06235	MI1_RS07015	LMES_RS06835	WZ78_RS07770	WZ79_RS00945	WZ81_RS07570		TY48_RS09045
		hypothetical protein	12		LNMR_RS09625			LEUM_RS04765	A0E46_RS04705	ARA01_04915	ARA02_RS04795	NH16_RS08055	AW164_RS04255	MI1_RS04815	LMES_RS04760	WZ78_RS09610	WZ79_RS09160			TY48_RS08350
COG2207	K	AraC family transcriptional regulator	12			LH61_RS06835		LEUM_RS07520	A0E46_RS07360	ARA01_07110	ARA02_RS07145	NH16_RS01400	AW164_RS06240	MI1_RS07020	LMES_RS06840		WZ79_RS00950	WZ81_RS07565		TY48_RS06280
COG1426	S	XRE family transcriptional regulator	12				HMPREF0555_RS05960	LEUM_RS09325	A0E46_RS09135	ARA01_08635	ARA02_RS08685	NH16_RS02910		MI1_RS08545	LMES_RS08640	WZ78_RS09470	WZ79_RS06460	WZ81_RS07040	L963_RS08810
		hypothetical protein	12	LMDMO_RS02725	LNMR_RS03255			LEUM_RS06490	A0E46_RS06350	ARA01_06055	ARA02_RS06100	NH16_RS00355	AW164_RS05200	MI1_RS05955	LMES_RS05785	WZ78_RS03125	WZ79_RS07005
		hypothetical protein	12	LMDMO_RS06535	LNMR_RS06850	LH61_RS04365		LEUM_RS04710	A0E46_RS04650	ARA01_04820	ARA02_RS04740	NH16_RS08000	AW164_RS04200	MI1_RS04720	LMES_RS04665					TY48_RS08295
COG0477	GEPR	MFS transporter	12	LMDMO_RS06755	LNMR_RS07070	LH61_RS03980		LEUM_RS04350	A0E46_RS04290	ARA01_04430	ARA02_RS04345		AW164_RS03925	MI1_RS04330	LMES_RS04275	WZ78_RS07600				TY48_RS05100
		2'-5' RNA ligase	12	LMDMO_RS06825	LNMR_RS07140		HMPREF0555_RS02780	LEUM_RS04280	A0E46_RS04230	ARA01_04355	ARA02_RS04285		AW164_RS03855	MI1_RS04255	LMES_RS04215				L963_RS06370	TY48_RS05030
		hypothetical protein	12	LMDMO_RS07215	LNMR_RS09180			LEUM_RS09285	A0E46_RS09095	ARA01_08575	ARA02_RS08645		AW164_RS07720	MI1_RS08485	LMES_RS08600	WZ78_RS06175	WZ79_RS06050			TY48_RS00015
		hypothetical protein	11	LMDMO_RS08775	LNMR_RS09470	LH61_RS03850		LEUM_RS04215	A0E46_RS04185	ARA01_04310	ARA02_RS04235			MI1_RS04210	LMES_RS04170	WZ78_RS09845	WZ79_RS08195
COG0834	ET	glutamine ABC transporter substrate-binding protein	11	LMDMO_RS09115	LNMR_RS07170			LEUM_RS06035	A0E46_RS05580	ARA01_05725	ARA02_RS05265	NH16_RS09125		MI1_RS05625	LMES_RS05455		WZ79_RS05270	WZ81_RS08005
COG3250	G	beta-D-galactosidase	11	LMDMO_RS02790	LNMR_RS03320	LH61_RS05705		LEUM_RS06425	A0E46_RS06285	ARA01_05985	ARA02_RS06030	NH16_RS00295	AW164_RS05135	MI1_RS05885						TY48_RS08195
COG1171	E	threonine dehydratase	11	LMDMO_RS05365	LNMR_RS02530		HMPREF0555_RS05420	LEUM_RS09525	A0E46_RS09335	ARA01_08835	ARA02_RS08885			MI1_RS08745	LMES_RS08840	WZ78_RS03970	WZ79_RS06660
COG1814	S	membrane protein	11	LMDMO_RS05475	LNMR_RS02420	LH61_RS08620		LEUM_RS09740	A0E46_RS09540	ARA01_09040		NH16_RS03230		MI1_RS08950	LMES_RS09045		WZ79_RS07600	WZ81_RS07760
COG1053	C	flavocytochrome c	11	LMDMO_RS06245	LNMR_RS06560	LH61_RS00270		LEUM_RS00460	A0E46_RS00450	ARA01_00455				MI1_RS00455	LMES_RS00445	WZ78_RS05015	WZ79_RS02860	WZ81_RS03530
		hypothetical protein	11	LMDMO_RS06280	LNMR_RS06595	LH61_RS00235		LEUM_RS00425	A0E46_RS00415	ARA01_00420	ARA02_RS00420			MI1_RS00420	LMES_RS00410	WZ78_RS05000	WZ79_RS02895
		hemolysin D	11	LMDMO_RS06290	LNMR_RS06605	LH61_RS00220		LEUM_RS00415	A0E46_RS00405	ARA01_00410	ARA02_RS00400			MI1_RS00410	LMES_RS00400	WZ78_RS04990	WZ79_RS02905
COG1737	K	transcriptional regulator	11	LMDMO_RS06550	LNMR_RS06865			LEUM_RS04695	A0E46_RS04635	ARA01_04805	ARA02_RS04725	NH16_RS07985	AW164_RS04185	MI1_RS04705	LMES_RS04650					TY48_RS08280
		hypothetical protein	11	LMDMO_RS06650	LNMR_RS06965	LH61_RS04085		LEUM_RS04425	A0E46_RS04395	ARA01_04535	ARA02_RS04450	NH16_RS07715	AW164_RS04030	MI1_RS04435	LMES_RS04380
COG1263	G	PTS beta-glucoside transporter subunit IIABC	11	LMDMO_RS06715	LNMR_RS07030	LH61_RS04020		LEUM_RS04390	A0E46_RS04330		ARA02_RS04385		AW164_RS03965		LMES_RS04315	WZ78_RS07560	WZ79_RS08135			TY48_RS05140
COG5263	R	glycosyl hydrolase	11	LMDMO_RS06845	LNMR_RS07160	LH61_RS03895		LEUM_RS04260	A0E46_RS04210	ARA01_04335	ARA02_RS04260		AW164_RS03835	MI1_RS04235	LMES_RS04195					TY48_RS05010
COG0507	L	AAA family ATPase	11	LMDMO_RS07255	LNMR_RS09220			LEUM_RS09245	A0E46_RS09055	ARA01_08540	ARA02_RS08605			MI1_RS08450	LMES_RS08560	WZ78_RS06215	WZ79_RS06010	WZ81_RS05495
COG1309	K	TetR family transcriptional regulator	11	LMDMO_RS07285	LNMR_RS09250			LEUM_RS09215	A0E46_RS09025	ARA01_08510	ARA02_RS08575			MI1_RS08420	LMES_RS08530	WZ78_RS06245	WZ79_RS05980	WZ81_RS05465
COG0477	GEPR	MFS transporter	11	LMDMO_RS07275	LNMR_RS09240			LEUM_RS09225	A0E46_RS09035	ARA01_08520	ARA02_RS08585			MI1_RS08430	LMES_RS08540	WZ78_RS06235	WZ79_RS05990	WZ81_RS05475
COG2188	K	GntR family transcriptional regulator	11	LMDMO_RS07280	LNMR_RS09245			LEUM_RS09220	A0E46_RS09030	ARA01_08515	ARA02_RS08580			MI1_RS08425	LMES_RS08535	WZ78_RS06240	WZ79_RS05985	WZ81_RS05470
COG0006	E	proline dipeptidase	11	LMDMO_RS07295	LNMR_RS09260			LEUM_RS09205	A0E46_RS09015	ARA01_08500	ARA02_RS08565		AW164_RS07670	MI1_RS08410	LMES_RS08520	WZ78_RS06255	WZ79_RS05970
COG1426	S	XRE family transcriptional regulator	11	LMDMO_RS07300	LNMR_RS09265			LEUM_RS09200		ARA01_08495	ARA02_RS08560		AW164_RS07665		LMES_RS08515	WZ78_RS06260	WZ79_RS05965	WZ81_RS05450		TY48_RS01075
COG0561	R	HAD family hydrolase	11		LNMR_RS06920			LEUM_RS04470	A0E46_RS04440	ARA01_04580	ARA02_RS04495		AW164_RS04075	MI1_RS04480	LMES_RS04425	WZ78_RS08625	WZ79_RS09495			TY48_RS04530
COG3764	M	class C sortase	11	LMDMO_RS03505	LNMR_RS03740			LEUM_RS07495		ARA01_07085	ARA02_RS07120		AW164_RS06215	MI1_RS06995	LMES_RS06815	WZ78_RS07750	WZ79_RS00925			TY48_RS09065
		hypothetical protein	11	LMDMO_RS02680	LNMR_RS03215	LH61_RS05805		LEUM_RS06535		ARA01_06100		NH16_RS00410		MI1_RS06000		WZ78_RS02835	WZ79_RS00005	WZ81_RS03170		TY48_RS00190
		hypothetical protein	11	LMDMO_RS03490	LNMR_RS03725			LEUM_RS07510		ARA01_07100			AW164_RS06230	MI1_RS07010	LMES_RS06830	WZ78_RS07765	WZ79_RS00940	WZ81_RS07575		TY48_RS09050
COG1737	K	transcriptional regulator	11	LMDMO_RS04355	LNMR_RS04800		HMPREF0555_RS07165	LEUM_RS01120				NH16_RS04645	AW164_RS00710			WZ78_RS01150	WZ79_RS07485	WZ81_RS04575	L963_RS00725	TY48_RS03205
COG1737	K	transcriptional regulator	11	LMDMO_RS05665	LNMR_RS02225			LEUM_RS09925	A0E46_RS09740	ARA01_09240	ARA02_RS09295	NH16_RS03470	AW164_RS08270	MI1_RS09150	LMES_RS09245					TY48_RS04840
COG1113	E	amino acid transporter	11	LMDMO_RS06160	LNMR_RS06475			LEUM_RS00545	A0E46_RS00535	ARA01_00540	ARA02_RS00550		AW164_RS00255	MI1_RS00540	LMES_RS00530	WZ78_RS05060				TY48_RS06010
COG1807	M	4-amino-4-deoxy-L-arabinose transferase	11	LMDMO_RS06230				LEUM_RS00475	A0E46_RS00465	ARA01_00470	ARA02_RS00480	NH16_RS04075		MI1_RS00470	LMES_RS00460	WZ78_RS05030	WZ79_RS02845	WZ81_RS03515
		hypothetical protein	11	LMDMO_RS06270	LNMR_RS06585	LH61_RS00245		LEUM_RS00435	A0E46_RS00425	ARA01_00430	ARA02_RS00440			MI1_RS00430	LMES_RS00420		WZ79_RS02885	WZ81_RS03555
		magnesium-transporting ATPase	11	LMDMO_RS06540	LNMR_RS06855	LH61_RS04360		LEUM_RS04705	A0E46_RS04645	ARA01_04815		NH16_RS07995	AW164_RS04195	MI1_RS04715	LMES_RS04660					TY48_RS08290
COG0720	H	6-pyruvoyltetrahydropterin synthase	11	LMDMO_RS06655	LNMR_RS06970	LH61_RS04080		LEUM_RS04420	A0E46_RS04390	ARA01_04530	ARA02_RS04445	NH16_RS07710	AW164_RS04025	MI1_RS04430	LMES_RS04375
COG0477	GEPR	MFS transporter	11	LMDMO_RS08790	LNMR_RS09455	LH61_RS03865		LEUM_RS04230	A0E46_RS04200	ARA01_04325	ARA02_RS04250		AW164_RS03805	MI1_RS04225	LMES_RS04185					TY48_RS09020
COG0477	GEPR	MFS transporter permease	11		LNMR_RS02730			LEUM_RS09330	A0E46_RS09140	ARA01_08640	ARA02_RS08690		AW164_RS07765	MI1_RS08550	LMES_RS08645	WZ78_RS09465	WZ79_RS06465			TY48_RS00060
COG1108	P	ABC transporter	11					LEUM_RS00760	A0E46_RS00725	ARA01_00730	ARA02_RS00740		AW164_RS00445	MI1_RS00730	LMES_RS00720	WZ78_RS08290	WZ79_RS07705	WZ81_RS03305		TY48_RS05820
		hypothetical protein	11	LMDMO_RS04070	LNMR_RS02830			LEUM_RS06925	A0E46_RS06775	ARA01_06490	ARA02_RS06530		AW164_RS05615	MI1_RS06390	LMES_RS06215	WZ78_RS07360			L963_RS05530
		hypothetical protein	11	LMDMO_RS09810			HMPREF0555_RS00240	LEUM_RS05410	A0E46_RS05730	ARA01_05085	ARA02_RS05115	NH16_RS08465		MI1_RS04985				WZ81_RS05610	L963_RS07320	TY48_RS05325
COG0834	ET	glutamine ABC transporter substrate-binding protein	11	LMDMO_RS00605		LH61_RS01910		LEUM_RS02145	A0E46_RS02110	ARA01_02115		NH16_RS05740		MI1_RS02115	LMES_RS02095			WZ81_RS00965	L963_RS03780	TY48_RS01855
		oligo-1,6-glucosidase	11	LMDMO_RS06675	LNMR_RS06990	LH61_RS04060			A0E46_RS04370	ARA01_04510	ARA02_RS04425			MI1_RS04410	LMES_RS04355	WZ78_RS07520	WZ79_RS08175			TY48_RS05180
COG4043	S	isomerase	11	LMDMO_RS07565	LNMR_RS08800	LH61_RS04545		LEUM_RS05535	A0E46_RS05080	ARA01_05250	ARA02_RS05770	NH16_RS08595		MI1_RS05150	LMES_RS04980					TY48_RS05195
		hypothetical protein	11	LMDMO_RS09805			HMPREF0555_RS00235	LEUM_RS05405	A0E46_RS05735	ARA01_05080	ARA02_RS05110	NH16_RS08460		MI1_RS04980				WZ81_RS05615	L963_RS07325	TY48_RS05330
COG0707	M	polysaccharide biosynthesis protein	11	LMDMO_RS04100	LNMR_RS02865	LH61_RS06160		LEUM_RS06895		ARA01_06460			AW164_RS05585	MI1_RS06360		WZ78_RS07330	WZ79_RS00345	WZ81_RS07445	L963_RS05780
COG2274	V	bacteriocin cleavage/export ABC transporter	11	LMDMO_RS06285	LNMR_RS06600	LH61_RS00225		LEUM_RS00420	A0E46_RS00410	ARA01_00415	ARA02_RS00405			MI1_RS00415	LMES_RS00405	WZ78_RS04995	WZ79_RS02900
COG1215	M	putative glycosyltransferase, exosortase G system-associated	11	LMDMO_RS06660	LNMR_RS06975	LH61_RS04075		LEUM_RS04415	A0E46_RS04385	ARA01_04525	ARA02_RS04440	NH16_RS07705	AW164_RS04020	MI1_RS04425	LMES_RS04370
		hypothetical protein	11	LMDMO_RS06775	LNMR_RS07090			LEUM_RS04330		ARA01_04410		NH16_RS07665	AW164_RS03905	MI1_RS04310		WZ78_RS07620	WZ79_RS08070	WZ81_RS08505		TY48_RS05080
		hypothetical protein	11	LMDMO_RS09800			HMPREF0555_RS00230	LEUM_RS05400	A0E46_RS05740	ARA01_05075	ARA02_RS05105	NH16_RS08455		MI1_RS04975				WZ81_RS05620	L963_RS07330	TY48_RS05335
		cell surface protein	11	LMDMO_RS03495	LNMR_RS03730			LEUM_RS07505		ARA01_07095	ARA02_RS07130		AW164_RS06225	MI1_RS07005	LMES_RS06825		WZ79_RS00935	WZ81_RS07580		TY48_RS09055
COG1573	L	uracil-DNA glycosylase	11	LMDMO_RS05060	LNMR_RS04330			LEUM_RS10230		ARA01_09890	ARA02_RS09560	NH16_RS05105		MI1_RS10315		WZ78_RS00700	WZ79_RS03730	WZ81_RS01665		TY48_RS08475
		diacetyl reductase	11	LMDMO_RS07630		LH61_RS04770		LEUM_RS05600	A0E46_RS05145	ARA01_05315	ARA02_RS05705	NH16_RS08675		MI1_RS05215	LMES_RS05045			WZ81_RS09575		TY48_RS04300
COG0656	R	2,5-diketo-D-gluconic acid reductase	11	LMDMO_RS06530	LNMR_RS06845			LEUM_RS04715	A0E46_RS04655	ARA01_04825	ARA02_RS04745	NH16_RS08005	AW164_RS04205	MI1_RS04725	LMES_RS04670					TY48_RS08300
		hypothetical protein	11	LMDMO_RS06670	LNMR_RS06985	LH61_RS04065			A0E46_RS04375	ARA01_04515	ARA02_RS04430		AW164_RS04010	MI1_RS04415	LMES_RS04360	WZ78_RS07515	WZ79_RS08180
		hypothetical protein	11	LMDMO_RS07225	LNMR_RS09190			LEUM_RS09275	A0E46_RS09085	ARA01_08565	ARA02_RS08635			MI1_RS08475	LMES_RS08590	WZ78_RS06185	WZ79_RS06040			TY48_RS00010
COG2963	L	transposase	10	LMDMO_RS09640			HMPREF0555_RS00250	LEUM_RS05515		ARA01_05200		NH16_RS08575		MI1_RS05100			WZ79_RS09520	WZ81_RS07975	L963_RS05935	TY48_RS05210
COG0577	V	peptide ABC transporter permease	10	LMDMO_RS09690	LNMR_RS01295			LEUM_RS04080	A0E46_RS04045	ARA01_04055	ARA02_RS04095		AW164_RS03690	MI1_RS04055	LMES_RS04030			WZ81_RS09095
COG0642	T	histidine kinase	10	LMDMO_RS09700	LNMR_RS01305			LEUM_RS04070	A0E46_RS04035	ARA01_04045	ARA02_RS04085		AW164_RS03680	MI1_RS04045	LMES_RS04020			WZ81_RS09105
COG3279	KT	DNA-binding response regulator	10	LMDMO_RS09705	LNMR_RS01310			LEUM_RS04065	A0E46_RS04030	ARA01_04040	ARA02_RS04080		AW164_RS03675	MI1_RS04040	LMES_RS04015			WZ81_RS09110
		hypothetical protein	10	LMDMO_RS09900				LEUM_RS05450	A0E46_RS05690	ARA01_05125	ARA02_RS05155	NH16_RS08505		MI1_RS05025				WZ81_RS05570	L963_RS07280	TY48_RS05285
COG1621	G	sucrose-6-phosphate hydrolase	10		LNMR_RS02875		HMPREF0555_RS01755	LEUM_RS06875		ARA01_06445		NH16_RS00760	AW164_RS05575	MI1_RS06345		WZ78_RS07320		WZ81_RS06800		TY48_RS00520
		hypothetical protein	10			LH61_RS08250			A0E46_RS08985	ARA01_08470	ARA02_RS08535		AW164_RS07640	MI1_RS08380	LMES_RS08490	WZ78_RS06285	WZ79_RS05940			TY48_RS01100
COG3715	G	PTS sorbose transporter subunit IIC	10	LMDMO_RS03240	LNMR_RS08655	LH61_RS05460		LEUM_RS06210	A0E46_RS06065	ARA01_05770				MI1_RS05670	LMES_RS05500	WZ78_RS03705	WZ79_RS05225
COG0456	R	GNAT family acetyltransferase	10	LMDMO_RS05495	LNMR_RS02400			LEUM_RS09760	A0E46_RS09565	ARA01_09065	ARA02_RS09120			MI1_RS08975	LMES_RS09070	WZ78_RS04200	WZ79_RS07580
COG0642	T	histidine kinase	10	LMDMO_RS06260	LNMR_RS06575	LH61_RS00255		LEUM_RS00445	A0E46_RS00435	ARA01_00440	ARA02_RS00450			MI1_RS00440	LMES_RS00430		WZ79_RS02875
		bacteriocin	10	LMDMO_RS06275	LNMR_RS06590			LEUM_RS00430	A0E46_RS00420	ARA01_00425	ARA02_RS00430			MI1_RS00425	LMES_RS00415		WZ79_RS02890	WZ81_RS03560
COG1737	K	transcriptional regulator	10	LMDMO_RS06360	LNMR_RS06675			LEUM_RS00345	A0E46_RS00340		ARA02_RS00340	NH16_RS03995	AW164_RS00155		LMES_RS00335			WZ81_RS03615		TY48_RS06110
COG0477	GEPR	MFS transporter permease	10	LMDMO_RS06545	LNMR_RS06860	LH61_RS09225		LEUM_RS04700	A0E46_RS04640	ARA01_04810			AW164_RS04190	MI1_RS04710	LMES_RS04655					TY48_RS08285
COG1609	K	LacI family transcriptional regulator	10	LMDMO_RS06765	LNMR_RS07080			LEUM_RS04340		ARA01_04420		NH16_RS07675	AW164_RS03915	MI1_RS04320		WZ78_RS07610	WZ79_RS08080			TY48_RS05090
		cobalt transporter	10	LMDMO_RS07325	LNMR_RS08100			LEUM_RS09175		ARA01_08450	ARA02_RS08515		AW164_RS07620	MI1_RS08360	LMES_RS08470	WZ78_RS06305	WZ79_RS05920
		hypothetical protein	10	LMDMO_RS09050	LNMR_RS07235			LEUM_RS05970	A0E46_RS05490	ARA01_05660	ARA02_RS05360			MI1_RS05560	LMES_RS05390	WZ78_RS03595	WZ79_RS05335
COG1136	V	bacteriocin ABC transporter ATP-binding protein	10	LMDMO_RS09695	LNMR_RS01300			LEUM_RS04075	A0E46_RS04040	ARA01_04050	ARA02_RS04090		AW164_RS03685	MI1_RS04050	LMES_RS04025			WZ81_RS09100
		chromosome partitioning protein ParA	10	LMDMO_RS09840				LEUM_RS05440	A0E46_RS05700	ARA01_05115	ARA02_RS05145	NH16_RS08495		MI1_RS05015				WZ81_RS05580	L963_RS07290	TY48_RS05295
		hypothetical protein	10	LMDMO_RS09895				LEUM_RS05445	A0E46_RS05695	ARA01_05120	ARA02_RS05150	NH16_RS08500		MI1_RS05020				WZ81_RS05575	L963_RS07285	TY48_RS05290
COG0494	LR	NUDIX hydrolase	10		LNMR_RS01265	LH61_RS03770		LEUM_RS04110	A0E46_RS04075	ARA01_04085	ARA02_RS04125		AW164_RS03720	MI1_RS04085	LMES_RS04060	WZ78_RS09520
COG0307	H	riboflavin synthase subunit alpha	10		LNMR_RS01365	LH61_RS03735		LEUM_RS04010	A0E46_RS03975	ARA01_03985	ARA02_RS04025		AW164_RS03620	MI1_RS03985	LMES_RS03960					TY48_RS02520
COG0463	M	glycosyl transferase	10		LNMR_RS02915	LH61_RS06105		LEUM_RS06835	A0E46_RS06685	ARA01_06405		NH16_RS00720	AW164_RS05535	MI1_RS06305				WZ81_RS06840	L963_RS03645
COG1670	J	acetyltransferase	10			LH61_RS04175		LEUM_RS04515	A0E46_RS04485	ARA01_04625	ARA02_RS04545		AW164_RS04120	MI1_RS04525	LMES_RS04470	WZ78_RS08580	WZ79_RS09415
COG1440	G	PTS cellbiose transporter subunit IIC	10			LH61_RS04185		LEUM_RS04525		ARA01_04635	ARA02_RS04555	NH16_RS07815	AW164_RS04130	MI1_RS04535	LMES_RS04480		WZ79_RS09405			TY48_RS04475
		acyl-CoA synthetase	10			LH61_RS04215		LEUM_RS04555	A0E46_RS04495	ARA01_04665	ARA02_RS04585	NH16_RS07845	AW164_RS04160	MI1_RS04565	LMES_RS04510					TY48_RS04445
COG4732	S	hydroxyethylthiazole permease	10			LH61_RS04230		LEUM_RS04570	A0E46_RS04510	ARA01_04680	ARA02_RS04600	NH16_RS07860	AW164_RS04175	MI1_RS04580	LMES_RS04525					TY48_RS04430
COG1814	S	membrane protein	10			LH61_RS08260			A0E46_RS08995	ARA01_08480	ARA02_RS08545		AW164_RS07650	MI1_RS08390	LMES_RS08500	WZ78_RS06275	WZ79_RS05950			TY48_RS01090
		hypothetical protein	10					LEUM_RS09290	A0E46_RS09100	ARA01_08580	ARA02_RS08650		AW164_RS07725	MI1_RS08490	LMES_RS08605	WZ78_RS06170	WZ79_RS06055			TY48_RS00020
		acyl-CoA reductase	10			LH61_RS04220		LEUM_RS04560	A0E46_RS04500	ARA01_04670	ARA02_RS04590	NH16_RS07850	AW164_RS04165	MI1_RS04570	LMES_RS04515					TY48_RS04440
COG0583	K	LysR family transcriptional regulator	10	LMDMO_RS03275	LNMR_RS08620			LEUM_RS06045		ARA01_05735	ARA02_RS05255		AW164_RS04875	MI1_RS05635	LMES_RS05465			WZ81_RS08015		TY48_RS03855
COG1814	S	membrane protein	10	LMDMO_RS05480	LNMR_RS02415			LEUM_RS09745	A0E46_RS09545	ARA01_09045		NH16_RS03235		MI1_RS08955	LMES_RS09050	WZ78_RS04185		WZ81_RS07755
COG0667	C	aldo/keto reductase	10	LMDMO_RS05520	LNMR_RS02375			LEUM_RS09785	A0E46_RS09600	ARA01_09100	ARA02_RS09155			MI1_RS09010	LMES_RS09105	WZ78_RS04225	WZ79_RS07555
COG1737	K	transcriptional regulator	10	LMDMO_RS05525	LNMR_RS02370			LEUM_RS09790	A0E46_RS09605	ARA01_09105	ARA02_RS09160			MI1_RS09015	LMES_RS09110	WZ78_RS04230	WZ79_RS07550
COG0667	C	aryl-alcohol dehydrogenase	10	LMDMO_RS05530	LNMR_RS02365			LEUM_RS09795	A0E46_RS09610	ARA01_09110	ARA02_RS09165			MI1_RS09020	LMES_RS09115	WZ78_RS04235	WZ79_RS07545
COG3279	KT	DNA-binding response regulator	10	LMDMO_RS06265	LNMR_RS06580	LH61_RS00250		LEUM_RS00440	A0E46_RS00430	ARA01_00435				MI1_RS00435	LMES_RS00425		WZ79_RS02880	WZ81_RS03550
		hypothetical protein	10	LMDMO_RS06350	LNMR_RS06665			LEUM_RS00355	A0E46_RS00350		ARA02_RS00345	NH16_RS04005	AW164_RS00165		LMES_RS00345			WZ81_RS03605		TY48_RS06100
COG1737	K	transcriptional regulator	10	LMDMO_RS06555	LNMR_RS06870	LH61_RS04340		LEUM_RS04690	A0E46_RS04630	ARA01_04800	ARA02_RS04720	NH16_RS07980		MI1_RS04700	LMES_RS04645
COG3711	K	transcriptional antiterminator	10	LMDMO_RS06720	LNMR_RS07035	LH61_RS04015		LEUM_RS04385	A0E46_RS04325				AW164_RS03960		LMES_RS04310	WZ78_RS07565	WZ79_RS08130			TY48_RS05135
		type IV secretory pathway, VirB4 protein	10	LMDMO_RS09905				LEUM_RS05455	A0E46_RS05685	ARA01_05130	ARA02_RS05160	NH16_RS08510		MI1_RS05030				WZ81_RS05565	L963_RS07275	TY48_RS05280
COG0474	P	metal ABC transporter ATPase	10		LNMR_RS01350	LH61_RS03750		LEUM_RS04025	A0E46_RS03990	ARA01_04000	ARA02_RS04040		AW164_RS03635	MI1_RS04000	LMES_RS03975					TY48_RS02535
COG0054	H	6,7-dimethyl-8-ribityllumazine synthase	10		LNMR_RS01355	LH61_RS03745		LEUM_RS04020	A0E46_RS03985	ARA01_03995	ARA02_RS04035		AW164_RS03630	MI1_RS03995	LMES_RS03970					TY48_RS02530
COG0108	H	3,4-dihydroxy-2-butanone-4-phosphate synthase	10		LNMR_RS01360	LH61_RS03740		LEUM_RS04015	A0E46_RS03980	ARA01_03990	ARA02_RS04030		AW164_RS03625	MI1_RS03990	LMES_RS03965					TY48_RS02525
COG0117	H	bifunctional diaminohydroxyphosphoribosylaminopyrimidine deaminase/5-amino-6-(5-phosphoribosylamino)uracil reductase	10		LNMR_RS01370	LH61_RS03730		LEUM_RS04005	A0E46_RS03970	ARA01_03980	ARA02_RS04020		AW164_RS03615	MI1_RS03980	LMES_RS03955					TY48_RS02515
COG4708	S	transporter	10		LNMR_RS01955			LEUM_RS03425	A0E46_RS03390	ARA01_03395	ARA02_RS03440			MI1_RS03395	LMES_RS03375	WZ78_RS01590	WZ79_RS05145	WZ81_RS02175
COG1028	IQR	3-oxoacyl-ACP reductase	10			LH61_RS04225		LEUM_RS04565	A0E46_RS04505	ARA01_04675	ARA02_RS04595	NH16_RS07855	AW164_RS04170	MI1_RS04575	LMES_RS04520					TY48_RS04435
		hypothetical protein	10	LMDMO_RS09750			HMPREF0555_RS00185	LEUM_RS05370	A0E46_RS05760		ARA02_RS05060	NH16_RS08410		MI1_RS04940				WZ81_RS05670	L963_RS07375	TY48_RS05385
COG1237	R	MBL fold metallo-hydrolase	10					LEUM_RS09305	A0E46_RS09115	ARA01_08615	ARA02_RS08665		AW164_RS07740	MI1_RS08525	LMES_RS08620	WZ78_RS09490	WZ79_RS06440			TY48_RS00035
		hypothetical protein	10	LMDMO_RS09930				LEUM_RS05480	A0E46_RS05660	ARA01_05155	ARA02_RS05185	NH16_RS08535		MI1_RS05055				WZ81_RS05540	L963_RS07250	TY48_RS05255
		hypothetical protein	10	LMDMO_RS09770			HMPREF0555_RS00200	LEUM_RS05385	A0E46_RS05750		ARA02_RS05080	NH16_RS08425		MI1_RS04955				WZ81_RS05650	L963_RS07360	TY48_RS05365
COG0507	L	AAA family ATPase	10	LMDMO_RS09815				LEUM_RS05415	A0E46_RS05725	ARA01_05090	ARA02_RS05120	NH16_RS08470		MI1_RS04990				WZ81_RS05605	L963_RS07315	TY48_RS05320
		thiol-disulfide isomerase	10	LMDMO_RS09920				LEUM_RS05470	A0E46_RS05670	ARA01_05145	ARA02_RS05175	NH16_RS08525		MI1_RS05045				WZ81_RS05550	L963_RS07260	TY48_RS05265
		hypothetical protein	10	LMDMO_RS09835				LEUM_RS05435	A0E46_RS05705	ARA01_05110	ARA02_RS05140	NH16_RS08490		MI1_RS05010				WZ81_RS05585	L963_RS07295	TY48_RS05300
		hypothetical protein	10	LMDMO_RS09925				LEUM_RS05475	A0E46_RS05665	ARA01_05150	ARA02_RS05180	NH16_RS08530		MI1_RS05050				WZ81_RS05545	L963_RS07255	TY48_RS05260
COG3340	E	peptidase	10	LMDMO_RS09915				LEUM_RS05465	A0E46_RS05675	ARA01_05140	ARA02_RS05170	NH16_RS08520		MI1_RS05040				WZ81_RS05555	L963_RS07265	TY48_RS05270
COG1426	S	XRE family transcriptional regulator	10	LMDMO_RS09845	LNMR_RS05885	LH61_RS07580		LEUM_RS08550	A0E46_RS08345	ARA01_07840			AW164_RS07025	MI1_RS07750	LMES_RS07850					TY48_RS05470
COG1387	ER	histidinol-phosphatase	10	LMDMO_RS07560	LNMR_RS08805			LEUM_RS05530	A0E46_RS05075	ARA01_05245	ARA02_RS05775	NH16_RS08590		MI1_RS05145	LMES_RS04975					TY48_RS05200
		hypothetical protein	10	LMDMO_RS09825				LEUM_RS05425	A0E46_RS05715	ARA01_05100	ARA02_RS05130	NH16_RS08480		MI1_RS05000				WZ81_RS05595	L963_RS07305	TY48_RS05310
		hypothetical protein	10	LMDMO_RS04645	LNMR_RS00035		HMPREF0555_RS00965	LEUM_RS07970	A0E46_RS05520		ARA02_RS05330				LMES_RS07290	WZ78_RS03815		WZ81_RS02655	L963_RS09190
COG4708	S	transporter	10	LMDMO_RS08770	LNMR_RS01410	LH61_RS03725			A0E46_RS03935	ARA01_03940	ARA02_RS03985		AW164_RS03575	MI1_RS03940	LMES_RS03920					TY48_RS02475
COG3505	U	type IV secretory pathway, VirD4 protein	10	LMDMO_RS09820				LEUM_RS05420	A0E46_RS05720	ARA01_05095	ARA02_RS05125	NH16_RS08475		MI1_RS04995				WZ81_RS05600	L963_RS07310	TY48_RS05315
COG1670	J	acetyltransferase	10	LMDMO_RS07265	LNMR_RS09230			LEUM_RS09235	A0E46_RS09045	ARA01_08530				MI1_RS08440	LMES_RS08550	WZ78_RS06225	WZ79_RS06000	WZ81_RS05485
COG0475	P	potassium transporter Kef	9		LNMR_RS09710			LEUM_RS10275		ARA01_09845	ARA02_RS09600			MI1_RS10165		WZ78_RS09770	WZ79_RS09670	WZ81_RS09295		TY48_RS08520
COG0589	T	universal stress protein UspA	9		LNMR_RS01405			LEUM_RS03975	A0E46_RS03940	ARA01_03945	ARA02_RS03990		AW164_RS03580	MI1_RS03945	LMES_RS03925					TY48_RS02480
COG0038	P	ATP synthase F0 subunit A	9		LNMR_RS09715		HMPREF0555_RS08095	LEUM_RS10270		ARA01_09850	ARA02_RS09595			MI1_RS10160			WZ79_RS09665	WZ81_RS09290		TY48_RS08515
COG2211	G	PTS sugar transporter subunit IIA	9			LH61_RS09220		LEUM_RS04285	A0E46_RS04235	ARA01_04360	ARA02_RS04290		AW164_RS03860	MI1_RS04260	LMES_RS04220					TY48_RS05035
COG2199	T	diguanylate cyclase	9			LH61_RS04265		LEUM_RS04605	A0E46_RS04545	ARA01_04715	ARA02_RS04635	NH16_RS07895		MI1_RS04615	LMES_RS04560					TY48_RS04395
COG1733	K	MarR family transcriptional regulator	9			LH61_RS04270		LEUM_RS04610	A0E46_RS04550	ARA01_04720	ARA02_RS04640	NH16_RS07900		MI1_RS04620	LMES_RS04565					TY48_RS04390
COG1733	K	MarR family transcriptional regulator	9			LH61_RS04275		LEUM_RS04615	A0E46_RS04555	ARA01_04725	ARA02_RS04645	NH16_RS07905		MI1_RS04625	LMES_RS04570					TY48_RS04385
COG0446	R	pyridine nucleotide-disulfide oxidoreductase	9			LH61_RS04280		LEUM_RS04620	A0E46_RS04560	ARA01_04730	ARA02_RS04650	NH16_RS07910		MI1_RS04630	LMES_RS04575					TY48_RS04380
COG0604	CR	NADPH:quinone reductase	9			LH61_RS04285		LEUM_RS04625	A0E46_RS04565	ARA01_04735	ARA02_RS04655	NH16_RS07915		MI1_RS04635	LMES_RS04580					TY48_RS04375
COG1814	S	membrane protein	9			LH61_RS04290		LEUM_RS04630	A0E46_RS04570	ARA01_04740	ARA02_RS04660	NH16_RS07920		MI1_RS04640	LMES_RS04585					TY48_RS04370
		hypothetical protein	9					LEUM_RS09665	A0E46_RS09475	ARA01_08975	ARA02_RS09025			MI1_RS08885	LMES_RS08980	WZ78_RS04105	WZ79_RS07680		L963_RS07040
[truncated: 1,623 more rows]
